# Supplementary material for: Characterization of structural variation in Tibetans reveals new evidence of high-altitude adaptation and introgression
Source: Genome Biol. 2021 May 25;22:159. doi: 10.1186/s13059-021-02382-3 (PMC8146648; doi:10.1186/s13059-021-02382-3)
Supplement: Supplementary file 2 — Additional file 2: Table S2 [file 13059_2021_2382_MOESM2_ESM.xlsx]

## Sheet: Table S2
Table S2. SV calls and annotations.
SVID	Chrom	Position	END	SVTYPE	SVLEN	Potential effects on coding sequences	TSS-nearest Genes	Group	Max_CI_Breakpoints_left	Max_CI_breakpoints_right	GCcontent_left	GCcontent_right	Repeat type	Repeats_type_left	Repeats_type_right	Database	Maximum reported AF	AF_ONT
1_114045547_9_116012586_BND	1	114045547	116012586	TRA	0	LoF	MAGI3,SLC31A1	Polymorphic	63	822	0.36	0.54	None	LINE	LINE	None	0	0.16
1_119400774_2_141852908_BND	1	119400774	141852908	TRA	0	LoF	LRP1B	Singleton	0	2	0.47	NA	None	LINE	None	None	0	0.02
1_121484054_19_27736127_BND	1	121484054	27736127	TRA	0	INTERGENIC	FCGR1B,VSTM2B	Singleton	783	152	0.565	0.375	None	None	Satellite	None	0	0.02
1_121484055_10_42528751_BND	1	121484055	42528751	TRA	0	INTERGENIC	BMS1,FCGR1B	Polymorphic	1931	127	0.405	0.375	None	LINE	Satellite	None	0	0.04
1_121484055_10_42530104_BND	1	121484055	42530104	TRA	0	INTERGENIC	BMS1,FCGR1B	Polymorphic	1931	127	0.365	0.375	None	LINE	Satellite	None	0	0.1
1_121484055_19_27737176_BND	1	121484055	27737176	TRA	0	INTERGENIC	FCGR1B,VSTM2B	Shared	1931	127	0.46	0.375	None	None	Satellite	None	0	0.78
1_121484055_19_27738293_BND	1	121484055	27738293	TRA	0	INTERGENIC	FCGR1B,VSTM2B	Shared	1931	127	0.465	0.375	None	SINE	Satellite	None	0	0.92
1_121484056_10_42399186_BND	1	121484056	42399186	TRA	0	INTERGENIC	BMS1,FCGR1B	Polymorphic	1632	6	0.285	0.375	None	LINE	Satellite	None	0	0.2
1_121484057_10_42400726_BND	1	121484057	42400726	TRA	0	INTERGENIC	BMS1,FCGR1B	Polymorphic	871	75	0.27	0.375	None	SINE	Satellite	None	0	0.14
1_121484058_10_42527386_BND	1	121484058	42527386	TRA	0	INTERGENIC	BMS1,FCGR1B	Polymorphic	1176	225	0.395	0.37	None	LINE	Satellite	None	0	0.06
1_121484058_19_27732050_BND	1	121484058	27732050	TRA	0	INTERGENIC	FCGR1B,VSTM2B	Polymorphic	1176	225	0.385	0.37	None	Simple_repeat	Satellite	None	0	0.24
1_121484058_19_27739496_BND	1	121484058	27739496	TRA	0	INTERGENIC	FCGR1B,VSTM2B	Shared	1176	225	0.41	0.37	None	None	Satellite	None	0	0.98
1_121484569_19_27734298_BND	1	121484569	27734298	TRA	0	INTERGENIC	FCGR1B,VSTM2B	Shared	1785	517	0.53	0.385	None	None	Satellite	None	0	1
1_121484807_19_27739904_BND	1	121484807	27739904	TRA	0	INTERGENIC	FCGR1B,VSTM2B	Shared	226	623	0.475	0.39	None	None	Satellite	None	0	1
1_121485070_19_27733750_BND	1	121485070	27733750	TRA	0	INTERGENIC	FCGR1B,VSTM2B	Shared	1058	358	0.535	0.41	None	SINE	Satellite	None	0	0.76
1_121485385_19_27736940_BND	1	121485385	27736940	TRA	0	INTERGENIC	FCGR1B,VSTM2B	Shared	871	240	0.48	NA	None	LINE	Satellite	None	0	1
1_121485389_19_27738726_BND	1	121485389	27738726	TRA	0	INTERGENIC	FCGR1B,VSTM2B	Shared	1821	338	0.43	NA	None	SINE	Satellite	None	0	1
1_121485391_19_27735616_BND	1	121485391	27735616	TRA	0	INTERGENIC	FCGR1B,VSTM2B	Shared	1689	319	0.49	NA	None	DNA	Satellite	None	0	0.98
1_121485410_19_27732354_BND	1	121485410	27732354	TRA	0	INTERGENIC	FCGR1B,VSTM2B	Shared	1549	235	0.555	NA	None	None	Satellite	None	0	1
1_121485423_10_42398936_BND	1	121485423	42398936	TRA	0	INTERGENIC	BMS1,FCGR1B	Major	340	37	0.32	NA	None	LINE	Satellite	None	0	0.48
1_121485429_10_42400426_BND	1	121485429	42400426	TRA	0	INTERGENIC	BMS1,FCGR1B	Major	559	41	0.35	NA	None	None	Satellite	None	0	0.32
1_121485430_10_42529985_BND	1	121485430	42529985	TRA	0	INTERGENIC	BMS1,FCGR1B	Major	828	719	0.35	NA	None	LINE	Satellite	None	0	0.42
1_121485432_7_61968198_BND	1	121485432	61968198	TRA	0	INTERGENIC	AC115220.1,FCGR1B	Major	5	22	0.335	NA	None	None	Satellite	None	0	0.68
1_121485433_7_61973448_BND	1	121485433	61973448	TRA	0	INTERGENIC	AC115220.1,FCGR1B	Singleton	0	0	0.34	NA	None	LINE	Satellite	None	0	0.058824
1_121485434_10_42527663_BND	1	121485434	42527663	TRA	0	INTERGENIC	BMS1,FCGR1B	Polymorphic	6	0	0.39	NA	None	LINE	Satellite	None	0	0.16
1_121485434_7_61970729_BND	1	121485434	61970729	TRA	0	INTERGENIC	AC115220.1,FCGR1B	Polymorphic	6	0	0.44	NA	None	DNA	Satellite	None	0	0.090909
1_142539785_21_10084921_BND	1	142539785	10084921	TRA	0	INTERGENIC	NBPF8,POTED	Polymorphic	4	621	0.36	0.48	None	SINE	SINE	None	0	0.452381
1_142967566_21_10087202_BND	1	142967566	10087202	TRA	0	INTERGENIC	NBPF8,POTED	Singleton	2	45	0.285	0.445	None	None	SINE	None	0	0.0625
1_145958216_9_140772229_BND	1	145958216	140772229	TRA	0	INTERGENIC	CACNA1B,GPR89A	Polymorphic	2	2	NA	0.375	None	None	LTR	None	0	0.16
1_145958227_9_140785678_BND	1	145958227	140785678	TRA	0	LoF	CACNA1B	Major	9	29	NA	0.365	None	None	LTR	None	0	0.26
1_146540880_4_55679_BND	1	146540880	55679	TRA	0	LoF	ZNF595	Singleton	0	0	0.385	0.4	None	LINE	LINE	None	0	0.02
1_146649624_2_158707323_BND	1	146649624	158707323	TRA	0	LoF	ACVR1,FMO5	Singleton	0	13	0.58	0.38	None	LINE	LINE	None	0	0.02
1_146651542_2_158707307_BND	1	146651542	158707307	TRA	0	LoF	ACVR1,FMO5	Polymorphic	0	1	0.315	0.39	None	LINE	LINE	None	0	0.065217
1_147499935_9_140772229_BND	1	147499935	140772229	TRA	0	INTERGENIC	CACNA1B,GJA5	Polymorphic	2	6	NA	0.375	None	None	LTR	None	0	0.16
1_147499946_9_140785671_BND	1	147499946	140785671	TRA	0	LoF	CACNA1B	Major	9	4	NA	0.365	None	None	LTR	None	0	0.28
1_148954460_2_91821866_BND	1	148954460	91821866	TRA	0	INTERGENIC	PPIAL4C,RP11-685N3.1	Major	3	0	0.485	NA	None	LINE	LINE	None	0	0.82
1_149033706_7_61054333_BND	1	149033706	61054333	TRA	0	INTERGENIC	AC115220.1,PPIAL4C	Major	4	737	0.405	0.36	None	None	Satellite	None	0	0.541667
1_162690268_10_65434516_BND	1	162690268	65434516	TRA	0	LoF	DDR2	Polymorphic	0	28	0.54	0.28	None	SINE	LINE	None	0	0.22
1_162690280_10_65432504_BND	1	162690280	65432504	TRA	0	LoF	DDR2	Polymorphic	2	1	0.575	0.305	None	None	LINE	None	0	1
1_162761322_10_38646104_BND	1	162761322	38646104	TRA	0	LoF	AL117339.5,HSD17B7	Polymorphic	0	0	0.435	0.355	None	LTR	None	None	0	0.04
1_168024592_19_24033184_BND	1	168024592	24033184	TRA	0	LoF	DCAF6	Major	0	7	0.5	0.29	None	SINE	Simple_repeat	None	0	0.96
1_168025720_19_24033178_BND	1	168025720	24033178	TRA	0	LoF	DCAF6	Major	7	51	0.5	0.555	None	SINE	None	None	0	0.9
1_168186186_17_74319261_BND	1	168186186	74319261	TRA	0	INTERGENIC	QRICH2,SFT2D2	Polymorphic	0	0	0.405	0.335	None	LTR	None	None	0	0.06
1_168420929_8_30105890_BND	1	168420929	30105890	TRA	0	INTERGENIC	MBOAT4,XCL1	Polymorphic	3	3	0.595	0.35	None	None	DNA	None	0	0.16
1_182274476_17_74319261_BND	1	182274476	74319261	TRA	0	INTERGENIC	QRICH2,RGSL1	Singleton	0	0	0.405	0.25	None	LTR	None	None	0	0.041667
1_186526496_6_13191107_BND	1	186526496	13191107	TRA	0	LoF	PHACTR1	Singleton	0	0	0.405	0.395	None	SINE	LINE	None	0	0.02
1_202593750_15_30465543_BND	1	202593750	30465543	TRA	0	LoF	SYT2	Polymorphic	510	777	0.345	0.47	None	LTR	Simple_repeat	None	0	0.16
1_214655655_16_71325256_BND	1	214655655	71325256	TRA	0	LoF	PTPN14	Polymorphic	1	0	0.325	0.275	None	None	None	None	0	0.24
1_214656764_16_71325250_BND	1	214656764	71325250	TRA	0	LoF	PTPN14	Major	2	98	0.32	0.605	None	None	None	None	0	0.46
1_223725648_9_138925209_BND	1	223725648	138925209	TRA	0	LoF	CAPN8,NACC2	Polymorphic	0	13	NA	0.58	None	None	SINE	None	0	0.1
1_223747838_9_138947343_BND	1	223747838	138947343	TRA	0	LoF	CAPN8,NACC2	Polymorphic	1	6	NA	NA	None	None	None	None	0	0.1875
1_3177337_2_231869665_BND	1	3177337	231869665	TRA	0	LoF	PRDM16,SPATA3	Singleton	0	0	0.44	0.54	None	LINE	Simple_repeat	None	0	0.021739
1_33475523_2_32048486_BND	1	33475523	32048486	TRA	0	INTERGENIC	RNF19B,SPAST	Major	1	11	0.5	0.37	None	LINE	None	None	0	0.34
1_49428754_6_146844410_BND	1	49428754	146844410	TRA	0	LoF	AGBL4	Singleton	0	0	0.41	0.29	None	LTR	DNA	None	0	0.04
1_55027316_22_19435956_BND	1	55027316	19435956	TRA	0	LoF	ACOT11	Polymorphic	0	0	0.395	0.695	None	LINE	Other	None	0	0.06
1_55030032_22_19435942_BND	1	55030032	19435942	TRA	0	LoF	ACOT11	Polymorphic	0	187	0.38	0.495	None	LINE	SINE	None	0	0.1
1_59095595_2_32048486_BND	1	59095595	32048486	TRA	0	INTERGENIC	SPAST,TACSTD2	Polymorphic	3	34	0.5	0.35	None	LINE	LTR	None	0	0.12
1_59096801_2_32048479_BND	1	59096801	32048479	TRA	0	INTERGENIC	SPAST,TACSTD2	Shared	2	7	0.51	0.505	None	LINE	None	None	0	1
1_88972810_17_32063850_BND	1	88972810	32063850	TRA	0	LoF	ASIC2	Polymorphic	661	1	0.52	0.34	None	SINE	None	None	0	0.1
1_9121445_14_93713172_BND	1	9121445	93713172	TRA	0	LoF	BTBD7,SLC2A5	Major	677	32	0.42	0.515	None	SINE	SINE	None	0	0.6
10_134263661_20_61798949_BND	10	134263661	61798949	TRA	0	INTERGENIC	BIRC7,INPP5A	Singleton	0	0	0.425	0.69	None	LINE	Simple_repeat	None	0	0.045455
10_38879576_22_16847851_BND	10	38879576	16847851	TRA	0	INTERGENIC	OR11H1,ZNF25	Major	5	83	0.4	0.385	None	None	Satellite	None	0	0.76
10_38908595_22_16884259_BND	10	38908595	16884259	TRA	0	INTERGENIC	OR11H1,ZNF25	Polymorphic	5	0	0.41	0.525	None	LINE	LINE	None	0	0.238095
10_58939056_18_68132339_BND	10	58939056	68132339	TRA	0	INTERGENIC	RTTN,ZWINT	Major	2	34	0.29	0.355	None	LINE	LTR	None	0	0.46
10_58940546_18_68132341_BND	10	58940546	68132341	TRA	0	INTERGENIC	RTTN,ZWINT	Polymorphic	74	74	0.365	0.36	None	LINE	LTR	None	0	0.4
10_60000_18_14414_BND	10	60000	14414	TRA	0	INTERGENIC	USP14,ZMYND11	Polymorphic	20	64	NA	NA	None	None	None	None	0	0.391304
10_82293093_16_75503332_BND	10	82293093	75503332	TRA	0	INTERGENIC	AC009163.5,SH2D4B	Polymorphic	0	0	0.345	0.615	None	LTR	Other	None	0	0.06
10_82295349_16_75503316_BND	10	82295349	75503316	TRA	0	INTERGENIC	AC009163.5,SH2D4B	Polymorphic	0	297	0.35	0.465	None	LTR	Other	None	0	0.104167
11_108585748_13_21742539_BND	11	108585748	21742539	TRA	0	LoF	DDX10,SKA3	Polymorphic	15	6	0.325	0.345	None	None	LINE	None	0	0.2
11_108585748_13_21746644_BND	11	108585748	21746644	TRA	0	LoF	DDX10,SKA3	Polymorphic	15	6	0.36	0.345	None	SINE	LINE	None	0	0.104167
11_108585765_13_21727734_BND	11	108585765	21727734	TRA	0	LoF	DDX10,SKA3	Polymorphic	0	2	0.365	0.365	None	SINE	LINE	None	0	0.615385
11_131230850_17_21207778_BND	11	131230850	21207778	TRA	0	LoF	MAP2K3	Singleton	0	0	0.45	0.375	None	None	None	None	0	0.05
11_1691733_21_35357375_BND	11	1691733	35357375	TRA	0	INTERGENIC	AP000311.1,KRTAP5-6	Singleton	0	0	0.54	0.35	None	LTR	SINE	None	0	0.04
11_196817_17_36204031_BND	11	196817	36204031	TRA	0	LoF	BET1L,ODF3	Major	225	6	0.56	0.385	None	None	None	None	0	0.625
11_196822_17_1_BND	11	196822	1	TRA	0	LoF	BET1L,ODF3	Polymorphic	6	220	NA	0.55	None	None	None	None	0	0.272727
11_24349500_14_31150809_BND	11	24349500	31150809	TRA	0	LoF	SCFD1	Singleton	0	0	0.42	0.255	None	LINE	None	None	0	0.02
11_56853645_12_125801163_BND	11	56853645	125801163	TRA	0	INTERGENIC	LRRC55,TMEM132B	Polymorphic	2	2	0.315	0.435	None	None	None	None	0	0.18
11_62609096_17_41381589_BND	11	62609096	41381589	TRA	0	LoF	WDR74	Polymorphic	1	0	0.535	0.425	None	SINE	RNA	None	0	0.06
11_62609282_17_41465646_BND	11	62609282	41465646	TRA	0	INTERGENIC	ARL4D,WDR74	Polymorphic	5	2	0.365	0.405	None	DNA	RNA	None	0	0.2
11_64320603_20_62073913_BND	11	64320603	62073913	TRA	0	LoF	KCNQ2	Singleton	0	0	0.555	0.48	None	LINE	LINE	None	0	0.058824
11_73801531_13_37457600_BND	11	73801531	37457600	TRA	0	LoF	C2CD3,SMAD9	Singleton	0	0	0.355	0.425	None	None	LINE	None	0	0.04
11_76904213_19_14706843_BND	11	76904213	14706843	TRA	0	LoF	CLEC17A,MYO7A	Polymorphic	0	485	0.425	0.49	None	LTR	LINE	None	0	0.229167
11_83026379_17_41486965_BND	11	83026379	41486965	TRA	0	INTERGENIC	CCDC90B,DHX8	Polymorphic	0	52	0.43	0.4	None	LINE	SINE	None	0	0.0625
11_83028876_17_41486977_BND	11	83028876	41486977	TRA	0	INTERGENIC	CCDC90B,DHX8	Polymorphic	0	111	0.43	0.6	None	LINE	Other	None	0	0.142857
12_169979_20_62965512_BND	12	169979	62965512	TRA	0	INTERGENIC	IQSEC3,NPBWR2	Major	2	378	0.33	0.27	None	LINE	None	None	0	0.8
12_34017338_13_48856542_BND	12	34017338	48856542	TRA	0	INTERGENIC	ALG10,RB1	Singleton	288	13	0.32	0.305	None	LINE	LINE	None	0	0.066667
12_56989715_15_39994637_BND	12	56989715	39994637	TRA	0	LoF	BAZ2A,FSIP1,RBMS2	Polymorphic	13	4	0.29	0.435	None	None	None	None	0	0.24
12_63569163_18_57070979_BND	12	63569163	57070979	TRA	0	INTERGENIC	AVPR1A,LMAN1	Singleton	0	0	0.49	0.395	None	SINE	LTR	None	0	0.04
12_73239572_15_94886278_BND	12	73239572	94886278	TRA	0	LoF	MCTP2	Polymorphic	3	3	0.525	0.245	None	SINE	None	None	0	0.2
12_73239577_15_94888547_BND	12	73239577	94888547	TRA	0	LoF	MCTP2	Polymorphic	4	9	0.545	0.415	None	SINE	LTR	None	0	0.888889
12_85009366_20_26210940_BND	12	85009366	26210940	TRA	0	INTERGENIC	LRRIQ1,ZNF337	Polymorphic	0	0	0.39	0.2	None	LINE	Simple_repeat	None	0	0.18
13_115108170_18_78017154_BND	13	115108170	78017154	TRA	0	INTERGENIC	PARD6G,RASA3	Polymorphic	4	5	0.395	0.46	None	LINE	LINE	None	0	0.173913
13_20370445_20_26199464_BND	13	20370445	26199464	TRA	0	INTERGENIC	PSPC1,ZNF337	Polymorphic	29	1	0.365	0.34	None	LTR	None	None	0	0.06
13_23542378_14_104965247_BND	13	23542378	104965247	TRA	0	LoF	TMEM179	Polymorphic	5	34	0.495	0.28	None	None	None	None	0	0.090909
13_44069838_15_41871536_BND	13	44069838	41871536	TRA	0	LoF	ENOX1,TYRO3	Singleton	0	0	0.425	0.35	None	LTR	LINE	None	0	0.166667
13_63621212_17_21666609_BND	13	63621212	21666609	TRA	0	INTERGENIC	AL445989.1,UBBP4	Shared	23	11	0.36	0.375	None	DNA	None	None	0	0.9
13_63649022_20_26149020_BND	13	63649022	26149020	TRA	0	INTERGENIC	AL445989.1,ZNF337	Shared	732	29	0.275	0.4	None	Low_complexity	None	None	0	0.94
14_106484226_15_22486810_BND	14	106484226	22486810	TRA	0	INTERGENIC	BRF1,GOLGA6L1,GOLGA6L22	Major	5	2	0.34	0.545	None	None	None	None	0	0.958333
14_106771975_15_22491441_BND	14	106771975	22491441	TRA	0	INTERGENIC	BRF1,GOLGA6L1,GOLGA6L22	Major	4	14	0.355	0.49	None	LINE	None	None	0	0.6
14_106866934_16_33666747_BND	14	106866934	33666747	TRA	0	INTERGENIC	AC136428.1,BRF1	Singleton	0	0	0.425	0.505	None	None	LTR	None	0	0.02
14_19793002_22_16050003_BND	14	19793002	16050003	TRA	0	INTERGENIC	IL17RA,OR4N2	Major	2	5	NA	0.555	None	None	SINE	None	0	0.38
14_89827415_20_62325120_BND	14	89827415	62325120	TRA	0	LoF	FOXN3,RTEL1,RTEL1-TNFRSF6B	Polymorphic	0	256	0.34	0.645	None	None	Simple_repeat	None	0	0.14
15_20000002_21_14345709_BND	15	20000002	14345709	TRA	0	INTERGENIC	AC012414.1,POTED	Major	8	11	NA	NA	None	None	Satellite	None	0	0.48
16_33971255_21_10702492_BND	16	33971255	10702492	TRA	0	INTERGENIC	AC136428.1,POTED	Major	201	185	0.405	0.365	None	DNA	Satellite	None	0	0.44
16_33973023_21_10698022_BND	16	33973023	10698022	TRA	0	INTERGENIC	AC136428.1,POTED	Shared	867	950	0.565	0.39	None	LTR	Satellite	None	0	0.58
16_33973267_21_10703340_BND	16	33973267	10703340	TRA	0	INTERGENIC	AC136428.1,POTED	Shared	656	392	0.515	0.34	None	None	Satellite	None	0	1
16_33973942_21_10701849_BND	16	33973942	10701849	TRA	0	INTERGENIC	AC136428.1,POTED	Shared	421	718	0.535	0.32	None	DNA	Satellite	None	0	0.6
16_33973998_21_10699050_BND	16	33973998	10699050	TRA	0	INTERGENIC	AC136428.1,POTED	Shared	326	160	0.495	0.345	None	SINE	Satellite	None	0	0.76
16_33975497_21_10703021_BND	16	33975497	10703021	TRA	0	INTERGENIC	AC136428.1,POTED	Shared	1678	1497	0.55	0.36	None	None	Satellite	None	0	1
16_33975954_21_10704205_BND	16	33975954	10704205	TRA	0	INTERGENIC	AC136428.1,POTED	Shared	155	743	0.345	0.365	None	DNA	Satellite	None	0	1
16_33976968_21_10705727_BND	16	33976968	10705727	TRA	0	INTERGENIC	AC136428.1,POTED	Major	0	0	0.35	0.325	None	LTR	Satellite	None	0	0.46
16_33983202_21_10710552_BND	16	33983202	10710552	TRA	0	INTERGENIC	AC136428.1,POTED	Major	192	121	0.6	0.355	None	None	Satellite	None	0	0.52
17_20783793_20_26128814_BND	17	20783793	26128814	TRA	0	LoF	CCDC144NL	Polymorphic	0	0	0.24	0.37	None	None	None	None	0	0.2
17_21506084_20_26126584_BND	17	21506084	26126584	TRA	0	INTERGENIC	UBBP4,ZNF337	Major	3	45	0.37	0.465	None	Low_complexity	SINE	None	0	0.28
17_21566604_20_26056973_BND	17	21566604	26056973	TRA	0	INTERGENIC	UBBP4,ZNF337	Polymorphic	0	0	NA	0.365	None	None	None	None	0	0.083333
17_21566606_20_25760369_BND	17	21566606	25760369	TRA	0	INTERGENIC	UBBP4,ZNF337	Polymorphic	4	4	NA	0.52	None	None	LINE	None	0	0.227273
18_14823304_21_14785634_BND	18	14823304	14785634	TRA	0	LoF	ANKRD30B	Singleton	0	0	0.375	0.495	None	Low_complexity	SINE	DGV	0.346457	0.020833
19_41151946_22_17810526_BND	19	41151946	17810526	TRA	0	INTERGENIC	CECR2,ITPKC	Singleton	0	0	0.48	0.385	None	LINE	LINE	None	0	0.02
19_41153933_22_17810537_BND	19	41153933	17810537	TRA	0	INTERGENIC	CECR2,ITPKC	Singleton	0	0	0.475	0.825	None	LINE	Other	None	0	0.166667
2_114173318_9_68434063_BND	2	114173318	68434063	TRA	0	INTERGENIC	BX649567.1,CBWD2	Major	480	1	0.4	0.29	None	None	LTR	None	0	0.44
2_114174033_9_70835469_BND	2	114174033	70835469	TRA	0	INTERGENIC	CBWD2,CBWD3	Major	4	811	0.42	0.485	None	None	LTR	None	0	0.96
2_116376667_9_131457155_BND	2	116376667	131457155	TRA	0	LoF	DPP10,SET	Major	18	17	0.41	0.345	None	LINE	LINE	None	0	0.28
2_116376681_9_131458664_BND	2	116376681	131458664	TRA	0	LoF	DPP10,SET	Major	3	51	0.44	0.365	None	LINE	LINE	None	0	0.763158
2_132983785_21_14368896_BND	2	132983785	14368896	TRA	0	LoF	ANKRD30BL	Polymorphic	4	6	0.285	0.39	None	None	Satellite	None	0	0.08
2_133120090_13_19641640_BND	2	133120090	19641640	TRA	0	INTERGENIC	GPR39,MPHOSPH8	Major	2	9	0.39	0.42	None	LINE	LINE	None	0	0.5
2_160148181_3_58772434_BND	2	160148181	58772434	TRA	0	LoF	C3orf67	Polymorphic	24	3	0.37	0.225	None	LTR	None	None	0	0.458333
2_162136216_21_9827578_BND	2	162136216	9827578	TRA	0	INTERGENIC	POTED,PSMD14	Shared	4	11	0.33	0.35	None	LINE	LINE	None	0	0.84
2_209573952_8_57984616_BND	2	209573952	57984616	TRA	0	LoF	PTH2R	Polymorphic	38	0	0.375	0.325	None	SINE	None	None	0	0.08
2_222926607_X_48436672_BND	2	222926607	48436672	TRA	0	LoF	RBM3	Singleton	0	0	0.42	0.42	None	DNA	LINE	None	0	0.02
2_41913656_6_13191041_BND	2	41913656	13191041	TRA	0	LoF	PHACTR1	Polymorphic	25	6	0.275	0.325	None	LINE	Simple_repeat	None	0	0.08
2_42051404_4_66413936_BND	2	42051404	66413936	TRA	0	LoF	EPHA5	Polymorphic	16	0	0.28	0.455	None	LINE	None	None	0	0.06
2_42052609_4_66413931_BND	2	42052609	66413931	TRA	0	LoF	EPHA5	Polymorphic	0	34	0.365	0.45	None	LINE	None	None	0	0.145833
2_63835513_7_128411529_BND	2	63835513	128411529	TRA	0	LoF	CALU	Singleton	0	0	0.325	0.595	None	None	LINE	None	0	0.02
2_68914228_5_64467971_BND	2	68914228	64467971	TRA	0	LoF	ADAMTS6,ARHGAP25	Polymorphic	0	0	0.305	0.295	None	LINE	None	None	0	0.06
2_88480608_20_61732912_BND	2	88480608	61732912	TRA	0	LoF	THNSL2	Major	222	484	0.515	0.535	None	SINE	Simple_repeat	None	0	0.4
2_89830437_22_16850470_BND	2	89830437	16850470	TRA	0	INTERGENIC	EIF2AK3,OR11H1	Polymorphic	125	3	0.4	NA	None	SINE	Satellite	None	0	0.04
2_89830437_22_16852077_BND	2	89830437	16852077	TRA	0	INTERGENIC	EIF2AK3,OR11H1	Major	125	3	0.405	NA	None	DNA	Satellite	None	0	0.52
2_96615417_16_33538390_BND	2	96615417	33538390	TRA	0	LoF	ANKRD36C	Major	20	2	0.365	0.365	None	None	LINE	None	0	0.5
2_96618420_16_33538456_BND	2	96618420	33538456	TRA	0	LoF	ANKRD36C	Major	65	82	0.42	0.255	None	None	None	None	0	0.56
20_23968466_22_21483281_BND	20	23968466	21483281	TRA	0	LoF	GGTLC1	Singleton	0	0	0.555	0.57	None	None	SINE	None	0	0.043478
3_109751757_6_78649421_BND	3	109751757	78649421	TRA	0	INTERGENIC	DPPA4,HTR1B	Polymorphic	0	0	0.365	0.235	None	None	LINE	None	0	0.08
3_128807080_16_46657582_BND	3	128807080	46657582	TRA	0	LoF	ISY1-RAB43,RAB43	Singleton	0	0	0.49	0.625	None	None	None	None	0	0.02
3_187728890_6_93096669_BND	3	187728890	93096669	TRA	0	INTERGENIC	LPP,MAP3K7	Polymorphic	538	6	NA	0.385	None	None	LTR	None	0	0.32
3_56765621_7_147539668_BND	3	56765621	147539668	TRA	0	LoF	ARHGEF3,CNTNAP2	Major	566	4	0.39	0.275	None	LINE	None	None	0	0.3
3_75463417_8_8099304_BND	3	75463417	8099304	TRA	0	INTERGENIC	FRG2C,USP17L3	Major	4	8	0.435	0.48	None	LINE	SINE	None	0	0.630435
3_89509519_7_61778321_BND	3	89509519	61778321	TRA	0	LoF	EPHA3	Singleton	0	0	0.33	0.235	None	Simple_repeat	Low_complexity	None	0	0.02
4_154050687_7_141037185_BND	4	154050687	141037185	TRA	0	LoF	TMEM178B	Polymorphic	0	0	0.245	0.595	None	None	Simple_repeat	None	0	0.04
4_170280994_14_52667766_BND	4	170280994	52667766	TRA	0	INTERGENIC	PTGDR,SH3RF1	Major	1	930	0.395	0.355	None	Satellite	LTR	None	0	0.82
4_190200118_9_68425910_BND	4	190200118	68425910	TRA	0	INTERGENIC	BX649567.1,FRG1	Shared	12	439	0.305	0.525	None	SINE	LTR	None	0	0.52
4_33848225_7_57616580_BND	4	33848225	57616580	TRA	0	INTERGENIC	DTHD1,ZNF479	Polymorphic	5	3	0.37	0.395	None	LTR	LINE	None	0	0.1
4_33848843_7_57624280_BND	4	33848843	57624280	TRA	0	INTERGENIC	DTHD1,ZNF479	Major	0	0	0.37	0.5	None	SINE	None	None	0	0.54
4_3636136_9_46377330_BND	4	3636136	46377330	TRA	0	INTERGENIC	FAM27D1,LRPAP1	Singleton	0	0	0.64	0.23	None	None	Low_complexity	None	0	0.04
4_38734734_6_157691301_BND	4	38734734	157691301	TRA	0	INTERGENIC	FAM114A1,ZDHHC14	Polymorphic	0	0	0.505	0.305	None	Simple_repeat	None	None	0	0.24
4_38735736_6_157609468_BND	4	38735736	157609468	TRA	0	INTERGENIC	FAM114A1,ZDHHC14	Polymorphic	0	0	0.57	0.25	None	Simple_repeat	SINE	None	0	0.208333
4_68907432_15_58009046_BND	4	68907432	58009046	TRA	0	LoF	POLR2M	Singleton	0	0	0.31	0.3	None	LINE	LINE	None	0	0.02
4_75641494_6_98652132_BND	4	75641494	98652132	TRA	0	INTERGENIC	PARM1,POU3F2	Polymorphic	1	7	0.34	0.39	None	None	LINE	None	0	0.14
4_7949659_16_22092922_BND	4	7949659	22092922	TRA	0	LoF	MOSMO	Polymorphic	2	5	0.4	0.345	None	LINE	None	None	0	0.08
4_80893373_5_21207726_BND	4	80893373	21207726	TRA	0	LoF	ANTXR2	Polymorphic	6	62	0.385	0.39	None	None	LINE	None	0	0.083333
4_80894472_5_21207714_BND	4	80894472	21207714	TRA	0	LoF	ANTXR2	Major	37	902	0.4	0.33	None	None	None	None	0	0.56
5_11088933_8_73784384_BND	5	11088933	73784384	TRA	0	LoF	CTNND2,KCNB2	Singleton	0	0	0.29	0.28	None	None	LINE	None	0	0.02
5_125467233_14_59221072_BND	5	125467233	59221072	TRA	0	INTERGENIC	GRAMD2B,TIMM9	Singleton	0	0	0.31	0.28	None	LINE	LINE	None	0	0.02
5_21508221_6_58137660_BND	5	21508221	58137660	TRA	0	INTERGENIC	CDH18,RAB23	Singleton	1	17	0.355	0.45	None	SINE	LINE	None	0	0.047619
5_21573437_6_57575918_BND	5	21573437	57575918	TRA	0	INTERGENIC	CDH18,RAB23	Shared	6	32	0.385	0.37	None	DNA	LINE	None	0	0.52
5_56485981_X_39647466_BND	5	56485981	39647466	TRA	0	LoF	GPBP1	Singleton	0	0	0.235	0.355	None	Simple_repeat	LINE	None	0	0.020833
6_132019465_7_143953515_BND	6	132019465	143953515	TRA	0	LoF	ENPP3	Polymorphic	3	513	0.415	0.255	None	None	LINE	None	0	0.14
6_24683994_22_32927892_BND	6	24683994	32927892	TRA	0	LoF	ACOT13,SYN3	Shared	669	20	0.49	0.385	None	LTR	LINE	None	0	0.5
7_111053153_12_108203259_BND	7	111053153	108203259	TRA	0	LoF	IMMP2L	Polymorphic	2	599	0.23	0.265	None	Low_complexity	LINE	None	0	0.06
7_142486390_9_33803235_BND	7	142486390	33803235	TRA	0	INTERGENIC	EPHB6,UBE2R2	Polymorphic	0	0	0.31	0.535	None	None	None	None	0	0.08
7_151982580_21_11070560_BND	7	151982580	11070560	TRA	0	LoF	KMT2C	Polymorphic	0	0	0.265	0.305	None	None	LINE	None	0	0.2
7_152080122_21_11083883_BND	7	152080122	11083883	TRA	0	LoF	KMT2C	Major	0	0	0.385	0.245	None	LINE	None	None	0	0.64
7_152098746_21_11096542_BND	7	152098746	11096542	TRA	0	LoF	KMT2C	Shared	623	544	0.265	0.45	None	Simple_repeat	SINE	None	0	0.98
7_152104487_21_11079991_BND	7	152104487	11079991	TRA	0	LoF	KMT2C	Major	69	274	0.31	0.465	None	None	SINE	None	0	0.4
7_49632369_8_87479713_BND	7	49632369	87479713	TRA	0	LoF	WWP1	Singleton	0	16	0.27	0.325	None	None	LINE	None	0	0.02
7_56902304_11_50039360_BND	7	56902304	50039360	TRA	0	INTERGENIC	OR4C12,ZNF716	Polymorphic	0	0	0.42	0.335	None	LTR	None	None	0	0.166667
7_57605147_13_63649020_BND	7	57605147	63649020	TRA	0	INTERGENIC	AL445989.1,ZNF479	Major	1	9	0.365	0.31	None	None	LINE	None	0	0.6
7_57606290_13_63637903_BND	7	57606290	63637903	TRA	0	INTERGENIC	AL445989.1,ZNF479	Major	9	6	0.345	0.54	None	SINE	SINE	None	0	0.68
7_57712326_17_21303090_BND	7	57712326	21303090	TRA	0	LoF	KCNJ12	Polymorphic	1	4	0.25	0.575	None	LINE	None	None	0	0.2
7_57736041_20_29419572_BND	7	57736041	29419572	TRA	0	INTERGENIC	DEFB115,ZNF479	Major	36	0	0.335	0.39	None	SINE	LINE	None	0	0.58
7_63242509_11_48340095_BND	7	63242509	48340095	TRA	0	INTERGENIC	AC115220.1,OR4C3	Polymorphic	1	0	0.45	0.54	None	None	SINE	None	0	0.14
7_66027480_9_91154606_BND	7	66027480	91154606	TRA	0	LoF	NXNL2	Polymorphic	0	0	0.48	0.35	None	SINE	LINE	None	0	0.041667
7_66258670_9_91154345_BND	7	66258670	91154345	TRA	0	LoF	AC027644.4,NXNL2,RABGEF1	Singleton	0	0	0.395	0.345	None	None	LINE	None	0	0.020833
7_92976834_10_112178162_BND	7	92976834	112178162	TRA	0	LoF	VPS50	Singleton	2	0	0.4	0.35	None	LINE	None	None	0	0.02
8_14346420_12_42477172_BND	8	14346420	42477172	TRA	0	LoF	GXYLT1,SGCZ	Polymorphic	0	0	0.26	0.455	None	LTR	LINE	None	0	0.08
8_52730143_11_38812668_BND	8	52730143	38812668	TRA	0	LoF	AC090186.1,PCMTD1	Major	2	0	0.455	0.305	None	LINE	None	None	0	0.76
8_52731479_11_38812658_BND	8	52731479	38812658	TRA	0	LoF	PCMTD1	Major	3	40	0.43	0.31	None	LINE	None	None	0	0.96
9_101477599_22_32575911_BND	9	101477599	32575911	TRA	0	INTERGENIC	C22orf42,GABBR2	Polymorphic	1	1	0.295	0.4	None	LINE	LINE	None	0	0.12
9_35883717_11_81872933_BND	9	35883717	81872933	TRA	0	INTERGENIC	DDIAS,OR13J1	Major	389	726	0.3	0.465	None	LINE	None	None	0	0.6
9_69957115_18_15405055_BND	9	69957115	15405055	TRA	0	INTERGENIC	CR769776.1,POTEC	Polymorphic	0	0	0.41	0.345	None	Simple_repeat	Satellite	None	0	0.347826
2_46694272_46697680_DEL	2	46694272	46697680	DEL	3408	INTERGENIC	TMEM247	Major	9	10	0.47	0.455	None	LTR	None	1000Genome	0.0208	0.48
6_57392157_57392158_INS	6	57392157	57392158	INS	4197	INTRONIC	PRIM2	Shared	10	10	0.365	0.365	None	None	None	1000Genome	0.0023	0.98
1_158488405_158488672_DEL	1	158488405	158488672	DEL	267	INTERGENIC	OR10Z1	Major	9	9	0.55	0.3	None	SINE	None	1000Genome	0.5855	0.74
22_40935457_40935620_DEL	22	40935457	40935620	DEL	163	INTRONIC	MRTFA	Polymorphic	19	19	0.535	0.525	SINE	SINE	SINE	DGV	0.0196987	0.466667
9_81725770_81726090_DEL	9	81725770	81726090	DEL	320	INTERGENIC	TLE4	Major	8	8	0.45	0.505	SINE	SINE	SINE	GnomAD	0.599776	0.66
7_1185068_1187658_DEL	7	1185068	1187658	DEL	2590	INTERGENIC	C7orf50	Major	7	6	0.395	0.58	None	Other	Other	1000Genome	0.7943	1
7_127766419_127766732_DEL	7	127766419	127766732	DEL	313	INTERGENIC	LRRC4	Major	6	5	0.47	0.52	SINE	SINE	LINE	GnomAD	0.76962	0.36
2_206210503_206210504_INS	2	206210503	206210504	INS	3345	INTRONIC	PARD3B	Major	33	33	0.32	0.32	None	None	None	DDD	0.00118343	0.76
18_45099900_45100212_DEL	18	45099900	45100212	DEL	312	INTERGENIC	SKOR2	Polymorphic	20	16	0.555	0.475	SINE	SINE	SINE	1000Genome	0.1302	0.181818
14_106055915_106056047_DEL	14	106055915	106056047	DEL	132	INTERGENIC	BRF1	Polymorphic	33	35	0.67	0.645	Simple_repeat	Simple_repeat	Simple_repeat	DDD	0.0899408	0.333333
21_42402890_42403212_DEL	21	42402890	42403212	DEL	322	INTERGENIC	BACE2	Major	8	8	0.54	0.405	SINE	SINE	SINE	GnomAD	0.746624	0.895833
12_52354758_52354891_DEL	12	52354758	52354891	DEL	133	INTRONIC	ACVR1B	Major	12	16	0.45	0.51	LINE	LINE	LINE	1000Genome	0.5058	0.66
5_52231784_52232117_DEL	5	52231784	52232117	DEL	333	INTRONIC	ITGA1	Major	8	9	0.35	0.54	SINE	LINE	SINE	GnomAD	0.75981	0.8
20_15435298_15435464_DEL	20	15435298	15435464	DEL	166	INTRONIC	MACROD2	Major	8	8	0.365	0.43	None	None	None	GnomAD	0.709344	0.68
7_13250262_13250263_INS	7	13250262	13250263	INS	310	INTERGENIC	VWDE	Major	12	11	0.36	0.355	LINE	LINE	LINE	GnomAD	0.268498	0.48
14_106184197_106185014_DEL	14	106184197	106185014	DEL	817	INTERGENIC	BRF1	Major	512	49	0.645	0.64	None	Simple_repeat	Simple_repeat	DGV	0.0998357	0.96
8_103880129_103880130_INS	8	103880129	103880130	INS	53	INTRONIC	AZIN1	Polymorphic	5	5	0.38	0.38	None	DNA	DNA	None	0	0.34
11_13023207_13023208_INS	11	13023207	13023208	INS	82	INTERGENIC	RASSF10	Major	12	12	0.39	0.39	DNA	DNA	DNA	1000Genome	0.001	0.44
11_58165356_58165357_INS	11	58165356	58165357	INS	194	INTERGENIC	OR5B17	Major	6	6	0.35	0.355	LINE	LINE	LINE	None	0	0.875
14_22881662_22882256_DEL	14	22881662	22882256	DEL	594	INTERGENIC	ABHD4	Major	11	14	0.45	0.445	None	None	None	IMH	0.7092	0.916667
10_99804148_99804149_INS	10	99804148	99804149	INS	111	INTERGENIC	CRTAC1	Major	138	139	0.51	0.51	Simple_repeat	LINE	LINE	1000Genome	0.0567	0.68
2_16251112_16251436_DEL	2	16251112	16251436	DEL	324	INTERGENIC	NBAS	Major	14	10	0.495	0.54	SINE	SINE	LTR	GnomAD	0.522911	0.84
18_32661965_32662281_DEL	18	32661965	32662281	DEL	316	INTRONIC	MAPRE2	Major	9	9	0.51	0.415	SINE	SINE	SINE	GnomAD	0.554958	0.645833
22_38651270_38651418_DEL	22	38651270	38651418	DEL	148	INTRONIC	TMEM184B	Singleton	0	0	0.515	0.51	SINE	SINE	LINE	None	0	0.055556
1_225272502_225272503_INS	1	225272502	225272503	INS	77	INTRONIC	DNAH14	Major	5	5	0.385	0.385	None	None	None	1000Genome	0.003	0.82
9_8081800_8082494_DEL	9	8081800	8082494	DEL	694	INTERGENIC	DMAC1	Polymorphic	14	15	0.365	0.36	LINE	LINE	LINE	1000Genome	0.255	0.555556
11_47887659_47888186_DEL	11	47887659	47888186	DEL	527	INTERGENIC	NUP160	Polymorphic	20	17	0.525	0.44	SINE	SINE	LINE	1000Genome	0.5317	0.34
10_79136314_79136397_DEL	10	79136314	79136397	DEL	83	INTRONIC	KCNMA1	Major	12	9	0.305	0.365	None	SINE	SINE	1000Genome	0.2688	0.5
10_54783541_54788828_DEL	10	54783541	54788828	DEL	5287	INTERGENIC	MBL2	Polymorphic	12	2	0.435	0.445	LTR	LTR	LTR	GnomAD	0.307278	0.229167
11_48600854_48604281_DEL	11	48600854	48604281	DEL	3427	INTERGENIC	OR4C5	Major	27	84	0.36	0.375	None	None	LTR	1000Genome	0.6441	0.6
11_14348320_14348635_DEL	11	14348320	14348635	DEL	315	INTRONIC	RRAS2	Major	8	7	0.475	0.385	SINE	SINE	SINE	GnomAD	0.707291	0.652174
11_48928944_48929254_DEL	11	48928944	48929254	DEL	310	INTERGENIC	TRIM49B	Major	6	3	0.315	0.305	None	None	None	1000Genome	0.6431	0.583333
2_154411698_154412012_DEL	2	154411698	154412012	DEL	314	INTERGENIC	RPRM	Polymorphic	6	7	0.405	0.46	SINE	SINE	SINE	1000Genome	0.1748	0.2
11_58166993_58168161_DEL	11	58166993	58168161	DEL	1168	INTERGENIC	OR5B17	Major	8	8	0.205	0.31	None	LINE	LINE	1000Genome	0.3628	0.604167
17_407306_407376_DEL	17	407306	407376	DEL	70	INTERGENIC	RFLNB	Polymorphic	682	699	0.535	0.54	None	None	DNA	DGV	0.0135803	0.588235
2_40882494_40882557_DEL	2	40882494	40882557	DEL	63	INTERGENIC	SLC8A1	Major	7	7	0.265	0.26	Low_complexity	Low_complexity	Low_complexity	GnomAD	0.416031	0.36
11_48714046_48715074_DEL	11	48714046	48715074	DEL	1028	INTERGENIC	OR4C5	Major	47	28	0.41	0.37	Satellite	Satellite	Satellite	1000Genome	0.6033	0.695652
8_2322157_2322234_DEL	8	2322157	2322234	DEL	77	INTERGENIC	ERICH1	Major	28	41	0.465	0.465	Simple_repeat	Simple_repeat	Simple_repeat	GnomAD	0.308625	0.854167
X_132215364_132215365_INS	X	132215364	132215365	INS	63	INTRONIC	USP26	Polymorphic	4	4	0.44	0.445	SINE	SINE	SINE	GnomAD	0.648395	0.14
1_1142712_1143131_DEL	1	1142712	1143131	DEL	419	INTERGENIC	TNFRSF18	Major	6	7	0.64	0.675	None	None	SINE	1000Genome	0.5923	0.625
5_9990093_9990307_DEL	5	9990093	9990307	DEL	214	INTERGENIC	CCT5	Shared	8	6	0.53	0.425	LINE	LINE	LINE	GnomAD	1	0.98
12_79164348_79164403_DEL	12	79164348	79164403	DEL	55	INTERGENIC	SYT1	Polymorphic	2	1	0.245	0.255	LINE	LINE	LINE	GnomAD	0.002134	0.25
4_66011055_66011155_DEL	4	66011055	66011155	DEL	100	INTERGENIC	TECRL	Major	5	6	0.41	0.425	None	None	LINE	1000Genome	0.328	0.642857
1_182952015_182952316_DEL	1	182952015	182952316	DEL	301	INTERGENIC	SHCBP1L	Major	7	12	0.385	0.475	SINE	SINE	SINE	GnomAD	0.399262	0.38
17_693876_694043_DEL	17	693876	694043	DEL	167	INTRONIC	MRM3	Major	72	53	0.68	0.68	None	None	None	1000Genome	0.0015	0.869565
6_100066805_100066874_DEL	6	100066805	100066874	DEL	69	INTERGENIC	CCNC	Polymorphic	31	31	0.73	0.685	None	None	None	DGV	0.00260078	0.32
6_103762968_103763129_DEL	6	103762968	103763129	DEL	161	INTERGENIC	LIN28B	Polymorphic	5	4	0.33	0.355	LINE	LINE	LINE	1000Genome	0.6687	0.666667
2_28661655_28661709_DEL	2	28661655	28661709	DEL	54	INTERGENIC	PLB1	Major	11	12	0.52	0.53	None	None	None	1000Genome	0.6488	0.72
5_1941152_1941462_DEL	5	1941152	1941462	DEL	310	INTERGENIC	IRX4	Major	8	7	0.445	0.485	SINE	LINE	LINE	GnomAD	0.428797	0.604167
3_181109910_181109911_INS	3	181109910	181109911	INS	52	INTERGENIC	SOX2	Polymorphic	6	6	0.34	0.335	LINE	LINE	LINE	None	0	0.18
1_77938469_77938470_INS	1	77938469	77938470	INS	564	INTRONIC	AK5	Major	11	11	0.455	0.46	SINE	LTR	LTR	None	0	0.42
1_229373386_229373760_DEL	1	229373386	229373760	DEL	374	INTERGENIC	RAB4A	Polymorphic	4	7	0.34	0.3	LINE	LTR	LINE	1000Genome	0.3242	0.22
1_115796892_115797176_DEL	1	115796892	115797176	DEL	284	INTERGENIC	TSPAN2	Major	8	7	0.41	0.32	SINE	LTR	SINE	GnomAD	0.56278	0.7
3_17948542_17948862_DEL	3	17948542	17948862	DEL	320	INTRONIC	TBC1D5	Polymorphic	5	4	0.51	0.525	SINE	LTR	LTR	1000Genome	0.2003	0.04
6_62278880_62278956_DEL	6	62278880	62278956	DEL	76	INTERGENIC	FKBP1C	Polymorphic	19	20	0.47	0.56	LINE	LINE	LINE	GnomAD	0.621076	0.38
16_69772303_69772304_INS	16	69772303	69772304	INS	97	INTERGENIC	NQO1	Major	17	17	0.395	0.395	None	SINE	SINE	1000Genome	0.001	0.956522
X_55702379_55709806_DEL	X	55702379	55709806	DEL	7427	INTERGENIC	RRAGB	Polymorphic	14	10	0.44	0.32	LINE	LINE	LINE	GnomAD	0.606539	0.38
14_73953722_73954021_DEL	14	73953722	73954021	DEL	299	INTRONIC	HEATR4	Polymorphic	15	18	0.455	0.42	None	SINE	SINE	GnomAD	0.081197	0.333333
3_6700868_6701250_DEL	3	6700868	6701250	DEL	382	INTERGENIC	GRM7	Polymorphic	144	525	0.27	0.2	None	LINE	LINE	GnomAD	0.42947	0.3
4_83179785_83180097_DEL	4	83179785	83180097	DEL	312	INTERGENIC	ENOPH1	Major	8	10	0.47	0.385	SINE	LINE	LINE	GnomAD	0.473944	0.56
20_25763845_25825792_DEL	20	25763845	25825792	DEL	61947	INTERGENIC	ZNF337	Singleton	0	0	0.525	0.525	None	LINE	LTR	DGV	0.112676	0.05
15_83275279_83275590_DEL	15	83275279	83275590	DEL	311	INTRONIC	CPEB1	Major	9	10	0.515	0.525	SINE	LINE	LINE	GnomAD	0.396941	0.904762
2_174151734_174152049_DEL	2	174151734	174152049	DEL	315	INTERGENIC	CDCA7	Polymorphic	17	16	0.41	0.555	SINE	SINE	SINE	GnomAD	0.234388	0.18
12_52395084_52395849_DEL	12	52395084	52395849	DEL	765	INTERGENIC	GRASP	Major	56	47	0.445	0.465	None	SINE	SINE	1000Genome	0.5447	0.62
10_119979200_119979514_DEL	10	119979200	119979514	DEL	314	INTERGENIC	RAB11FIP2	Polymorphic	5	7	0.56	0.395	SINE	SINE	SINE	GnomAD	0.335865	0.1
11_4272154_4327520_DEL	11	4272154	4327520	DEL	55366	LoF	SSU72P4	Singleton	0	0	0.53	0.35	None	LTR	LINE	GnomAD	0.1915	0.022727
12_127579402_127585798_DEL	12	127579402	127585798	DEL	6396	INTERGENIC	TMEM132C	Polymorphic	6	13	0.4	0.51	LINE	LINE	LINE	1000Genome	0.2423	0.2
13_49034040_49034041_INS	13	49034040	49034041	INS	200	INTRONIC	RB1	Polymorphic	5	5	0.33	0.33	Simple_repeat	SINE	SINE	GnomAD	0.014896	0.04
5_87668428_87668602_DEL	5	87668428	87668602	DEL	174	INTERGENIC	TMEM161B	Polymorphic	36	37	0.24	0.325	LINE	LINE	LINE	GnomAD	0.229929	0.1
1_198304653_198310278_DEL	1	198304653	198310278	DEL	5625	INTERGENIC	PTPRC	Major	7	15	0.325	0.485	None	LINE	None	GnomAD	0.184417	0.42
1_240184920_240184921_INS	1	240184920	240184921	INS	53	INTERGENIC	FMN2	Singleton	0	0	0.43	0.425	SINE	SINE	SINE	1000Genome	0.1994	0.02
6_24879112_24879410_DEL	6	24879112	24879410	DEL	298	INTRONIC	RIPOR2	Polymorphic	6	5	0.28	0.545	None	None	SINE	IMH	0.2583	0.22
7_110542695_110543021_DEL	7	110542695	110543021	DEL	326	INTRONIC	IMMP2L	Major	10	9	0.53	0.42	SINE	SINE	SINE	GnomAD	0.669811	0.78
4_18162684_18162685_INS	4	18162684	18162685	INS	1463	INTERGENIC	LCORL	Major	14	14	0.47	0.475	None	SINE	SINE	None	0	0.791667
6_48286293_48286346_DEL	6	48286293	48286346	DEL	53	INTERGENIC	PTCHD4	Polymorphic	4	6	0.375	0.365	None	LTR	LTR	1000Genome	0.0389	0.1
6_95400827_95400920_DEL	6	95400827	95400920	DEL	93	INTERGENIC	MANEA	Shared	6	6	0.485	0.54	LTR	LTR	LTR	GnomAD	0.796525	0.98
6_114223939_114225028_DEL	6	114223939	114225028	DEL	1089	INTERGENIC	LAMA4	Major	14	11	0.32	0.47	None	LINE	None	1000Genome	0.4504	0.54
7_158809629_158809695_DEL	7	158809629	158809695	DEL	66	INTERGENIC	ESYT2	Singleton	207	273	0.565	0.555	None	LTR	None	1000Genome	0.002	0.142857
5_86858019_86858126_DEL	5	86858019	86858126	DEL	107	INTERGENIC	CCNH	Polymorphic	10	7	0.145	0.125	Low_complexity	DNA	DNA	GnomAD	0.364331	0.42
8_110510316_110510638_DEL	8	110510316	110510638	DEL	322	INTRONIC	PKHD1L1	Major	10	8	0.37	0.485	SINE	LINE	SINE	1000Genome	0.5348	0.54
9_85524708_85524761_DEL	9	85524708	85524761	DEL	53	INTERGENIC	IDNK	Singleton	11	9	0.44	0.39	LTR	LTR	LTR	1000Genome	0.001	0.041667
13_85719840_85719841_INS	13	85719840	85719841	INS	53	INTERGENIC	SLITRK1	Singleton	1	1	0.38	0.38	None	SINE	SINE	DDD	0.00118343	0.02
1_204440190_204440290_DEL	1	204440190	204440290	DEL	100	INTRONIC	PIK3C2B	Major	295	40	0.455	0.435	None	LINE	LINE	DGV	0.0204082	0.94
7_116842007_116842319_DEL	7	116842007	116842319	DEL	312	INTRONIC	ST7	Major	8	7	0.545	0.595	SINE	SINE	SINE	GnomAD	0.735849	0.86
1_243782739_243783736_DEL	1	243782739	243783736	DEL	997	INTRONIC	AKT3	Major	19	17	0.39	0.325	LINE	LINE	LTR	1000Genome	0.665	0.38
1_24804545_24807449_DEL	1	24804545	24807449	DEL	2904	INTERGENIC	RCAN3	Polymorphic	16	16	0.545	0.58	None	SINE	SINE	1000Genome	0.1369	0.1
11_18290360_18290415_DEL	11	18290360	18290415	DEL	55	INTRONIC	SAA1	Major	4	5	0.435	0.4	SINE	SINE	SINE	GnomAD	0.32345	0.604167
11_26322470_26322714_DEL	11	26322470	26322714	DEL	244	INTRONIC	ANO3	Polymorphic	21	24	0.455	0.425	SINE	SINE	SINE	1000Genome	0.115	0.1
1_2919030_2919365_DEL	1	2919030	2919365	DEL	335	INTERGENIC	ACTRT2	Polymorphic	766	514	0.59	0.64	LTR	LTR	LTR	GnomAD	0.207996	0.181818
10_97992045_97992148_DEL	10	97992045	97992148	DEL	103	INTRONIC	BLNK	Polymorphic	38	39	0.485	0.445	None	None	None	None	0	0.32
1_75136841_75136941_DEL	1	75136841	75136941	DEL	100	INTRONIC	ERICH3	Polymorphic	30	33	0.395	0.42	LTR	LTR	LTR	GnomAD	0.02349	0.3
5_83615001_83615348_DEL	5	83615001	83615348	DEL	347	INTRONIC	EDIL3	Polymorphic	25	16	0.515	0.325	SINE	LINE	LINE	GnomAD	0.128841	0.4
7_1118561_1118622_DEL	7	1118561	1118622	DEL	61	INTRONIC	C7orf50	Major	32	34	0.66	0.655	None	None	None	None	0	0.520833
4_43527668_43527669_INS	4	43527668	43527669	INS	53	INTERGENIC	ATP8A1	Polymorphic	13	13	0.27	0.265	None	LINE	LINE	DGV	0.00010212	0.48
7_32811205_32811258_DEL	7	32811205	32811258	DEL	53	INTERGENIC	FKBP9	Polymorphic	7	6	0.43	0.445	LTR	LTR	LTR	1000Genome	0.3364	0.34
1_210078054_210085970_DEL	1	210078054	210085970	DEL	7916	INTERGENIC	SYT14	Major	8	2	0.32	0.43	None	LTR	LTR	GnomAD	0.607489	0.4
12_54853503_54853818_DEL	12	54853503	54853818	DEL	315	INTRONIC	GTSF1	Polymorphic	4	3	0.45	0.535	SINE	SINE	SINE	1000Genome	0.1551	0.06
X_92696682_92696683_INS	X	92696682	92696683	INS	258	INTERGENIC	FAM133A	Polymorphic	4	4	0.39	0.39	LTR	LTR	LTR	None	0	0.166667
16_53713454_53713557_DEL	16	53713454	53713557	DEL	103	INTRONIC	RPGRIP1L	Polymorphic	61	39	0.505	0.385	DNA	DNA	DNA	1000Genome	0.247	0.333333
7_134605007_134605095_DEL	7	134605007	134605095	DEL	88	INTRONIC	CALD1	Major	5	5	0.345	0.35	None	None	None	GnomAD	0.068	0.613636
5_40794613_40794971_DEL	5	40794613	40794971	DEL	358	INTRONIC	PRKAA1	Polymorphic	9	6	0.35	0.375	LINE	LINE	LINE	1000Genome	0.5029	0.409091
13_21742539_21746478_DEL	13	21742539	21746478	DEL	3939	LoF	SKA3	Polymorphic	0	1	0.365	0.315	None	None	None	DDD	0.0331361	0.06
11_42981474_42981475_INS	11	42981474	42981475	INS	564	INTERGENIC	API5	Major	10	10	0.36	0.355	None	LTR	LTR	None	0	0.96
1_231897923_231897975_DEL	1	231897923	231897975	DEL	52	INTRONIC	DISC1,TSNAX-DISC1	Polymorphic	24	31	0.26	0.335	Simple_repeat	Simple_repeat	Simple_repeat	GnomAD	0.059029	0.16
7_70447676_70447989_DEL	7	70447676	70447989	DEL	313	INTERGENIC	GALNT17	Shared	100	49	0.295	0.265	Simple_repeat	LINE	LINE	IMH	0.6544	1
1_42743182_42743496_DEL	1	42743182	42743496	DEL	314	INTRONIC	FOXJ3	Major	13	12	0.585	0.535	SINE	SINE	SINE	GnomAD	0.595852	0.66
2_214775207_214775514_DEL	2	214775207	214775514	DEL	307	INTRONIC	SPAG16	Major	5	5	0.39	0.44	SINE	SINE	SINE	1000Genome	0.7168	0.95
16_1290146_1295289_DEL	16	1290146	1295289	DEL	5143	LoF	TPSAB1	Polymorphic	7	1	0.63	0.43	None	None	LINE	1000Genome	0.1587	0.5
7_70426184_70438882_INV	7	70426184	70438882	INV	12698	INTERGENIC	GALNT17	Major	3	5	0.33	0.5	None	LINE	SINE	1000Genome	0.5367	0.76
1_217457970_217458401_DEL	1	217457970	217458401	DEL	431	INTERGENIC	ESRRG	Polymorphic	9	12	0.4	0.29	LINE	LINE	LINE	1000Genome	0.274	0.2
16_87220778_87220844_DEL	16	87220778	87220844	DEL	66	INTRONIC	C16orf95	Polymorphic	328	214	0.485	0.49	Simple_repeat	Simple_repeat	Simple_repeat	DGV	0.0023175	0.318182
18_27070553_27070606_DEL	18	27070553	27070606	DEL	53	INTERGENIC	CDH2	Polymorphic	0	1	0.46	0.455	SINE	SINE	SINE	1000Genome	0.0583	0.083333
2_52825749_52825822_DEL	2	52825749	52825822	DEL	73	INTERGENIC	CHAC2	Polymorphic	6	4	0.54	0.465	SINE	SINE	SINE	GnomAD	0.350336	0.08
9_77897722_77898042_DEL	9	77897722	77898042	DEL	320	INTERGENIC	NMRK1	Polymorphic	3	3	0.48	0.36	SINE	SINE	LINE	1000Genome	0.089	0.16
11_37666643_37666950_DEL	11	37666643	37666950	DEL	307	INTERGENIC	RAG2	Polymorphic	14	12	0.38	0.365	SINE	LTR	LTR	1000Genome	0.2292	0.666667
X_40401497_40401565_DEL	X	40401497	40401565	DEL	68	INTERGENIC	ATP6AP2	Singleton	2	3	0.4	0.425	DNA	DNA	DNA	IMH	0.533	0.04
3_33300942_33301249_DEL	3	33300942	33301249	DEL	307	INTERGENIC	FBXL2	Polymorphic	5	4	0.53	0.405	SINE	LINE	LINE	GnomAD	0.337444	0.22
11_71274107_71274108_INS	11	71274107	71274108	INS	294	INTERGENIC	KRTAP5-10	Singleton	4	4	0.365	0.36	LINE	LTR	LTR	1000Genome	0.001	0.083333
12_30500336_30500426_DEL	12	30500336	30500426	DEL	90	INTERGENIC	TMTC1	Polymorphic	4	4	0.42	0.37	LINE	LINE	LINE	1000Genome	0.2403	0.115385
1_3350067_3350183_DEL	1	3350067	3350183	DEL	116	INTRONIC	PRDM16	Polymorphic	130	55	0.72	0.675	Low_complexity	Low_complexity	Low_complexity	None	0	0.229167
12_123193396_123193449_DEL	12	123193396	123193449	DEL	53	INTERGENIC	HCAR2	Polymorphic	9	9	0.735	0.645	Other	Other	Other	DGV	0.0875912	0.3
8_62930149_62930461_DEL	8	62930149	62930461	DEL	312	INTERGENIC	NKAIN3	Major	6	5	0.435	0.47	SINE	SINE	SINE	1000Genome	0.6846	0.42
5_40652445_40652446_INS	5	40652445	40652446	INS	58	INTRONIC	TTC33	Polymorphic	664	664	0.445	0.445	None	LTR	LTR	GnomAD	0.604821	0.16
1_2911545_2911859_DEL	1	2911545	2911859	DEL	314	INTERGENIC	ACTRT2	Polymorphic	6	7	0.44	0.37	SINE	LINE	LINE	1000Genome	0.4531	0.2
22_23900765_23903228_DEL	22	23900765	23903228	DEL	2463	INTERGENIC	RGL4	Polymorphic	39	57	0.515	0.7	None	SINE	Other	1000Genome	0.4306	0.42
2_40978141_40978473_DEL	2	40978141	40978473	DEL	332	INTERGENIC	SLC8A1	Polymorphic	6	4	0.35	0.455	SINE	LINE	LINE	GnomAD	0.268293	0.5
2_98385319_98385715_DEL	2	98385319	98385715	DEL	396	INTRONIC	TMEM131	Major	13	13	0.475	0.345	SINE	SINE	SINE	1000Genome	0.2381	0.36
2_44308494_44308813_DEL	2	44308494	44308813	DEL	319	INTERGENIC	LRPPRC	Polymorphic	3	5	0.495	0.505	None	DNA	LINE	1000Genome	0.3661	0.1
13_86914905_86914906_INS	13	86914905	86914906	INS	2714	INTERGENIC	SLITRK6	Polymorphic	10	1	0.275	0.275	LINE	LINE	LINE	DDD	0.00118343	0.217391
17_485376_485986_DEL	17	485376	485986	DEL	610	INTRONIC	VPS53	Polymorphic	13	11	0.49	0.495	None	None	None	1000Genome	0.3304	0.615385
7_65857655_65860116_DEL	7	65857655	65860116	DEL	2461	INTERGENIC	AC027644.4	Major	11	30	0.205	0.475	Other	Other	Other	DGV	0.221644	0.7
1_111802590_111802591_INS	1	111802590	111802591	INS	958	INTERGENIC	CHIA	Major	8	8	0.415	0.415	LINE	LTR	LTR	GnomAD	0.608184	0.32
12_84042276_84042589_DEL	12	84042276	84042589	DEL	313	INTERGENIC	CCDC59	Major	8	8	0.445	0.445	SINE	LTR	LTR	GnomAD	0.474227	0.5625
6_170165965_170166109_DEL	6	170165965	170166109	DEL	144	INTRONIC	ERMARD	Major	39	42	0.475	0.425	None	None	SINE	DGV	0.123711	0.645833
6_103737463_103762884_DEL	6	103737463	103762884	DEL	25421	INTERGENIC	LIN28B	Major	12	8	0.41	0.37	None	LINE	LINE	GnomAD	0.683738	0.52
12_50182607_50182608_INS	12	50182607	50182608	INS	192	INTERGENIC	FMNL3	Polymorphic	354	5	0.415	0.415	SINE	SINE	SINE	1000Genome	0.3814	0.18
3_194121170_194121927_DEL	3	194121170	194121927	DEL	757	INTERGENIC	GP5	Major	7	5	0.62	0.36	Other	Other	Other	1000Genome	0.6914	0.4
6_92910657_92910980_DEL	6	92910657	92910980	DEL	323	INTERGENIC	MAP3K7	Polymorphic	7	8	0.54	0.49	SINE	LTR	LTR	1000Genome	0.3314	0.434783
2_62457100_62457427_DEL	2	62457100	62457427	DEL	327	INTERGENIC	CCT4	Major	28	21	0.485	0.575	SINE	SINE	SINE	1000Genome	0.2363	0.32
7_110536539_110536715_DEL	7	110536539	110536715	DEL	176	INTRONIC	IMMP2L	Major	53	50	0.255	0.285	None	Low_complexity	None	GnomAD	0.783917	0.68
3_45831055_45831108_DEL	3	45831055	45831108	DEL	53	INTRONIC	SLC6A20	Major	8	12	0.255	0.265	LINE	LINE	LINE	1000Genome	0.4752	0.44
5_97401559_97402758_DEL	5	97401559	97402758	DEL	1199	INTERGENIC	RGMB	Polymorphic	11	13	0.415	0.36	None	None	None	1000Genome	0.4054	0.26
1_44565505_44565573_DEL	1	44565505	44565573	DEL	68	INTERGENIC	KLF17	Polymorphic	26	24	0.41	0.405	Simple_repeat	LINE	LINE	IMH	0.275	0.3
5_80751152_80751483_DEL	5	80751152	80751483	DEL	331	INTRONIC	SSBP2	Polymorphic	10	9	0.515	0.37	SINE	SINE	SINE	GnomAD	0.696519	0.2
19_54810770_54811491_DEL	19	54810770	54811491	DEL	721	INTERGENIC	LILRB2	Major	128	128	0.48	0.485	None	SINE	SINE	1000Genome	0.9058	0.92
1_233865147_233865479_DEL	1	233865147	233865479	DEL	332	INTERGENIC	SLC35F3	Shared	15	18	0.55	0.515	SINE	LTR	LTR	IMH	0.5187	0.84
4_130626371_130626639_DEL	4	130626371	130626639	DEL	268	INTERGENIC	SCLT1	Polymorphic	7	4	0.355	0.38	None	LINE	None	1000Genome	0.451	0.32
X_144596175_144596176_INS	X	144596175	144596176	INS	65	INTERGENIC	SLITRK2	Singleton	0	0	0.305	0.305	DNA	DNA	DNA	None	0	0.083333
11_48695847_48696365_DEL	11	48695847	48696365	DEL	518	INTERGENIC	OR4C5	Major	414	417	0.36	0.355	Satellite	Satellite	Satellite	1000Genome	0.4622	0.44
12_7767482_7767541_DEL	12	7767482	7767541	DEL	59	INTERGENIC	DPPA3	Polymorphic	176	243	0.605	0.56	Simple_repeat	SINE	SINE	GnomAD	0.000509	0.282609
2_39306290_39306291_INS	2	39306290	39306291	INS	61	INTRONIC	SOS1	Major	9	9	0.285	0.285	None	LINE	LINE	None	0	0.84
X_149938148_149938286_DEL	X	149938148	149938286	DEL	138	INTRONIC	CD99L2	Polymorphic	32	8	0.65	0.55	None	None	None	GnomAD	0.179054	0.32
22_48740263_48740665_DEL	22	48740263	48740665	DEL	402	INTERGENIC	TAFA5	Polymorphic	10	10	0.555	0.435	None	SINE	SINE	GnomAD	0.090533	0.282609
14_25741907_25741908_INS	14	25741907	25741908	INS	1835	INTERGENIC	STXBP6	Major	7	7	0.335	0.34	None	None	None	DDD	0.00118343	0.58
4_121407654_121407977_DEL	4	121407654	121407977	DEL	323	INTERGENIC	MAD2L1	Polymorphic	4	5	0.38	0.515	SINE	SINE	SINE	1000Genome	0.2843	0.34
8_143871016_143871066_DEL	8	143871016	143871066	DEL	50	INTERGENIC	LY6D	Singleton	8	9	0.71	0.725	None	None	None	DGV	0.00024178	0.02
18_45785626_45785890_DEL	18	45785626	45785890	DEL	264	INTRONIC	ZBTB7C	Major	18	25	0.4	0.3	LINE	LINE	LINE	GnomAD	0.174578	0.38
1_92232052_92233324_DEL	1	92232052	92233324	DEL	1272	INTRONIC	TGFBR3	Polymorphic	5	5	0.385	0.42	None	None	SINE	1000Genome	0.409	0.04
3_11911946_11911947_INS	3	11911946	11911947	INS	1921	INTERGENIC	TAMM41	Polymorphic	8	9	0.405	0.405	SINE	SINE	SINE	None	0	0.210526
6_57618679_57618878_DEL	6	57618679	57618878	DEL	199	INTERGENIC	RAB23	Major	9	6	0.335	0.315	None	None	Simple_repeat	1000Genome	0.2669	0.5
1_217497117_217497174_DEL	1	217497117	217497174	DEL	57	INTERGENIC	ESRRG	Major	16	16	0.385	0.335	Simple_repeat	SINE	SINE	1000Genome	0.0514	0.6
6_13882547_13883850_DEL	6	13882547	13883850	DEL	1303	INTERGENIC	RNF182	Major	5	6	0.485	0.43	LTR	LTR	LTR	1000Genome	0.5231	0.42
2_109310544_109312103_DEL	2	109310544	109312103	DEL	1559	INTERGENIC	RANBP2	Polymorphic	9	10	0.535	0.345	None	LINE	LINE	1000Genome	0.4036	0.1
2_71918624_71918715_DEL	2	71918624	71918715	DEL	91	INTERGENIC	PAIP2B	Major	57	62	0.435	0.495	None	None	None	DGV	1	0.9
8_109804124_109804125_INS	8	109804124	109804125	INS	1375	INTERGENIC	TMEM74	Polymorphic	4	4	0.3	0.305	None	LTR	LTR	None	0	0.529412
1_106173534_106173653_DEL	1	106173534	106173653	DEL	119	INTERGENIC	PRMT6	Polymorphic	69	70	0.445	0.465	LTR	LTR	LTR	1000Genome	0.0234	0.12
3_6162945_6163033_DEL	3	6162945	6163033	DEL	88	INTERGENIC	GRM7	Polymorphic	2	1	0.345	0.33	None	None	Simple_repeat	GnomAD	0.003119	0.0625
13_19769451_19770954_DEL	13	19769451	19770954	DEL	1503	INTERGENIC	TUBA3C	Singleton	8	10	0.505	0.505	None	SINE	LINE	1000Genome	0.1664	0.05
4_43751801_43752098_DEL	4	43751801	43752098	DEL	297	INTERGENIC	GUF1	Major	14	6	0.36	0.325	None	Simple_repeat	Simple_repeat	1000Genome	0.6389	0.54
2_150626971_150627292_DEL	2	150626971	150627292	DEL	321	INTERGENIC	MMADHC	Major	8	9	0.43	0.5	SINE	LTR	LTR	GnomAD	0.514825	0.64
4_44870720_44870896_DEL	4	44870720	44870896	DEL	176	INTERGENIC	GNPDA2	Major	8	9	0.4	0.51	SINE	LINE	LINE	1000Genome	0.4847	0.4
6_41404070_41404393_DEL	6	41404070	41404393	DEL	323	INTERGENIC	FOXP4	Major	499	278	0.43	0.505	SINE	LINE	SINE	GnomAD	0.680144	0.64
19_2575962_2576022_DEL	19	2575962	2576022	DEL	60	INTRONIC	GNG7	Singleton	20	24	0.55	0.52	Simple_repeat	Simple_repeat	Simple_repeat	GnomAD	0.204356	0.071429
6_118077368_118084614_DEL	6	118077368	118084614	DEL	7246	INTERGENIC	SLC35F1	Singleton	2	2	0.325	0.33	LINE	LINE	LINE	1000Genome	0.1071	0.02
7_33371748_33371803_DEL	7	33371748	33371803	DEL	55	INTRONIC	BBS9	Polymorphic	2	1	0.39	0.375	LINE	LINE	LINE	GnomAD	0.046759	0.04
3_63134852_63135306_DEL	3	63134852	63135306	DEL	454	INTERGENIC	SYNPR	Polymorphic	6	11	0.445	0.315	None	LINE	LINE	1000Genome	0.1785	0.12
8_123048414_123048744_DEL	8	123048414	123048744	DEL	330	INTERGENIC	HAS2	Polymorphic	16	15	0.46	0.485	SINE	SINE	SINE	GnomAD	0.239662	0.263158
7_29303734_29303811_DEL	7	29303734	29303811	DEL	77	INTRONIC	CHN2	Polymorphic	12	13	0.795	0.75	Other	Other	Other	1000Genome	0.001	0.06
2_47119857_47119858_INS	2	47119857	47119858	INS	70	INTERGENIC	TTC7A	Major	4	4	0.56	0.565	None	None	None	None	0	0.46
12_124237666_124237746_DEL	12	124237666	124237746	DEL	80	INTRONIC	ATP6V0A2	Shared	59	62	0.605	0.575	None	None	None	DGV	0.257732	1
5_127407440_127410917_DEL	5	127407440	127410917	DEL	3477	INTERGENIC	SLC12A2	Major	34	17	0.53	0.265	None	SINE	LINE	1000Genome	0.6256	0.48
19_49717472_49717799_DEL	19	49717472	49717799	DEL	327	INTERGENIC	HRC	Polymorphic	7	8	0.505	0.545	SINE	LTR	SINE	GnomAD	0.049797	0.166667
6_61901401_61904635_DEL	6	61901401	61904635	DEL	3234	INTERGENIC	FKBP1C	Polymorphic	272	269	0.375	0.4	Satellite	Satellite	Satellite	1000Genome	0.2738	0.458333
10_91998536_92002027_DEL	10	91998536	92002027	DEL	3491	INTERGENIC	PANK1	Polymorphic	4	4	0.37	0.33	None	None	LINE	1000Genome	0.0992	0.06
3_89509967_89516011_DEL	3	89509967	89516011	DEL	6044	INTRONIC	EPHA3	Polymorphic	4	4	0.37	0.445	LINE	LINE	LINE	DGV	0.0114108	0.041667
1_237967621_237967622_INS	1	237967621	237967622	INS	291	INTRONIC	RYR2	Major	16	15	0.42	0.425	None	None	None	GnomAD	0.542228	0.46
1_3409714_3409777_DEL	1	3409714	3409777	DEL	63	INTRONIC	MEGF6	Polymorphic	11	12	0.63	0.62	None	None	None	DGV	0.00021802	0.06
7_63818222_63818223_INS	7	63818222	63818223	INS	97	INTERGENIC	ZNF107	Major	7	7	0.53	0.535	None	None	None	DDD	0.00118343	0.86
7_65316668_65317138_DEL	7	65316668	65317138	DEL	470	INTERGENIC	VKORC1L1	Polymorphic	46	50	0.535	0.52	None	SINE	SINE	1000Genome	0.2219	0.521739
X_41057612_41057678_DEL	X	41057612	41057678	DEL	66	INTRONIC	USP9X	Major	7	9	0.22	0.25	None	None	None	1000Genome	0.5157	0.65
4_119125411_119130199_DEL	4	119125411	119130199	DEL	4788	INTRONIC	NDST3	Polymorphic	2	40	0.435	0.295	None	LTR	None	1000Genome	0.2352	0.1
12_117903561_117903616_DEL	12	117903561	117903616	DEL	55	UTR	KSR2	Polymorphic	5	4	0.52	0.56	None	None	None	1000Genome	0.3211	0.291667
3_2311589_2311937_DEL	3	2311589	2311937	DEL	348	INTRONIC	CNTN4	Major	29	38	0.395	0.44	SINE	SINE	LINE	1000Genome	0.6196	0.761905
6_57956819_57956871_DEL	6	57956819	57956871	DEL	52	INTERGENIC	RAB23	Polymorphic	51	54	0.295	0.295	LINE	LINE	LINE	1000Genome	0.004	0.24
11_87918553_87918869_DEL	11	87918553	87918869	DEL	316	INTERGENIC	RAB38	Polymorphic	7	7	0.36	0.485	SINE	LINE	LINE	1000Genome	0.5613	0.2
9_136414104_136414428_DEL	9	136414104	136414428	DEL	324	INTRONIC	ADAMTSL2	Major	15	14	0.48	0.62	SINE	LTR	LTR	GnomAD	0.844156	0.833333
11_123552432_123552509_DEL	11	123552432	123552509	DEL	77	INTERGENIC	SCN3B	Polymorphic	32	31	0.505	0.535	Simple_repeat	Simple_repeat	Simple_repeat	None	0	0.44
7_71829939_71830073_DEL	7	71829939	71830073	DEL	134	INTRONIC	CALN1	Singleton	0	0	0.51	0.495	SINE	SINE	SINE	1000Genome	0.0014	0.055556
7_43527962_43527963_INS	7	43527962	43527963	INS	62	INTRONIC	HECW1	Polymorphic	8	8	0.44	0.44	Simple_repeat	SINE	SINE	1000Genome	0.0015	0.4
9_32463883_32463884_INS	9	32463883	32463884	INS	161	INTRONIC	DDX58	Major	7	7	0.405	0.41	None	None	None	None	0	0.94
4_59348231_59348283_DEL	4	59348231	59348283	DEL	52	INTERGENIC	IGFBP7	Polymorphic	2	1	0.365	0.415	LTR	LTR	LTR	GnomAD	0.163069	0.04
6_56758353_56760953_DEL	6	56758353	56760953	DEL	2600	INTERGENIC	DST	Polymorphic	9	9	0.28	0.535	Other	Other	LTR	GnomAD	0.383122	0.24
17_47351783_47353086_DEL	17	47351783	47353086	DEL	1303	INTERGENIC	PHOSPHO1	Major	134	135	0.515	0.515	None	SINE	SINE	1000Genome	0.3415	0.64
3_34560663_34560745_DEL	3	34560663	34560745	DEL	82	INTERGENIC	CLASP2	Major	20	19	0.42	0.395	LTR	LTR	LTR	GnomAD	0.254717	0.42
1_222034151_222034482_DEL	1	222034151	222034482	DEL	331	INTERGENIC	DUSP10	Polymorphic	5	6	0.53	0.45	SINE	SINE	SINE	GnomAD	0.521848	0.2
9_107596187_107597103_DEL	9	107596187	107597103	DEL	916	INTRONIC	ABCA1	Major	30	17	0.525	0.56	None	None	None	GnomAD	0.286164	0.46
2_65807511_65807820_DEL	2	65807511	65807820	DEL	309	INTERGENIC	SPRED2	Major	8	7	0.485	0.48	SINE	SINE	SINE	GnomAD	0.755868	0.78
2_25946050_25946177_DEL	2	25946050	25946177	DEL	127	INTERGENIC	DTNB	Singleton	0	0	0.69	0.785	Other	Other	Other	GnomAD	0.000229	0.02
11_9525793_9526806_DEL	11	9525793	9526806	DEL	1013	INTRONIC	ZNF143	Major	585	611	0.435	0.555	None	LINE	SINE	1000Genome	0.4533	0.717391
4_5834884_5835197_DEL	4	5834884	5835197	DEL	313	INTRONIC	CRMP1	Polymorphic	4	7	0.535	0.535	SINE	LTR	LTR	GnomAD	0.265717	0.3
11_45429847_45431614_DEL	11	45429847	45431614	DEL	1767	INTERGENIC	SYT13	Major	12	6	0.455	0.51	None	LINE	SINE	1000Genome	0.6094	0.48
7_55286752_55289070_DEL	7	55286752	55289070	DEL	2318	INTERGENIC	LANCL2	Major	35	16	0.31	0.505	None	Other	DNA	DGV	0.207048	0.9
11_48734765_48736983_DEL	11	48734765	48736983	DEL	2218	INTERGENIC	TRIM49B	Major	109	107	0.35	0.35	Satellite	Satellite	Satellite	1000Genome	0.6093	0.729167
9_77819345_77819563_DEL	9	77819345	77819563	DEL	218	INTERGENIC	NMRK1	Polymorphic	18	21	0.37	0.435	LINE	LINE	LINE	GnomAD	0.00904	0.2
2_153153402_153153489_DEL	2	153153402	153153489	DEL	87	INTERGENIC	FMNL2	Major	6	6	0.34	0.345	DNA	DNA	DNA	1000Genome	0.8433	0.84
12_680540_680632_DEL	12	680540	680632	DEL	92	INTRONIC	NINJ2	Singleton	0	0	0.62	0.64	None	None	None	DGV	0.00043107	0.025
22_26891513_26891649_DEL	22	26891513	26891649	DEL	136	INTRONIC	TFIP11	Major	17	13	0.29	0.25	Simple_repeat	SINE	Simple_repeat	1000Genome	0.4294	0.717391
7_156135196_156135254_DEL	7	156135196	156135254	DEL	58	INTERGENIC	RNF32	Polymorphic	19	23	0.525	0.515	None	None	None	DGV	0.103093	0.291667
17_30106618_30107537_DEL	17	30106618	30107537	DEL	919	INTERGENIC	SUZ12	Polymorphic	7	5	0.51	0.515	None	LTR	SINE	1000Genome	0.1861	0.190476
16_17226371_17226426_DEL	16	17226371	17226426	DEL	55	INTRONIC	XYLT1	Polymorphic	7	6	0.435	0.47	None	None	SINE	DGV	0.00026427	0.22
6_9025734_9025784_DEL	6	9025734	9025784	DEL	50	INTERGENIC	SLC35B3	Polymorphic	49	52	0.475	0.465	LTR	LTR	LTR	DGV	0.0150116	0.18
16_19979330_19979381_DEL	16	19979330	19979381	DEL	51	INTERGENIC	GPRC5B	Polymorphic	54	55	0.285	0.3	None	SINE	LTR	None	0	0.071429
14_61604929_61604990_DEL	14	61604929	61604990	DEL	61	INTERGENIC	PRKCH	Polymorphic	14	15	0.59	0.56	LTR	LTR	LTR	GnomAD	0.050827	0.12
1_42632502_42632823_DEL	1	42632502	42632823	DEL	321	INTERGENIC	GUCA2A	Major	271	325	0.52	0.505	Simple_repeat	Simple_repeat	Simple_repeat	None	0	0.56
1_112103104_112103105_INS	1	112103104	112103105	INS	276	INTRONIC	RAP1A,TMIGD3	Major	31	31	0.385	0.39	None	LINE	LINE	GnomAD	0.519317	0.56
X_92125695_92125822_DEL	X	92125695	92125822	DEL	127	INTERGENIC	FAM133A	Polymorphic	6	7	0.26	0.355	LINE	LINE	LTR	GnomAD	0.17455	0.357143
15_81422156_81422234_DEL	15	81422156	81422234	DEL	78	INTRONIC	CFAP161	Polymorphic	109	107	0.335	0.325	DNA	DNA	DNA	DGV	0.195876	0.282609
13_38048426_38049291_DEL	13	38048426	38049291	DEL	865	INTERGENIC	CSNK1A1L	Polymorphic	1	1	0.45	0.415	None	None	LTR	1000Genome	0.2413	0.06
11_92869786_92875851_DEL	11	92869786	92875851	DEL	6065	INTERGENIC	DEUP1	Shared	65	45	0.465	0.32	LINE	LINE	LINE	DGV	0.0672748	0.94
3_131891768_131891769_INS	3	131891768	131891769	INS	123	INTRONIC	CPNE4	Shared	6	6	0.45	0.455	SINE	SINE	SINE	None	0	0.96
12_74571804_74572017_DEL	12	74571804	74572017	DEL	213	INTERGENIC	ATXN7L3B	Polymorphic	5	6	0.39	0.44	LINE	LINE	LTR	1000Genome	0.1849	0.06
4_175303921_175303922_INS	4	175303921	175303922	INS	179	INTERGENIC	FBXO8	Polymorphic	5	5	0.53	0.525	SINE	SINE	SINE	None	0	0.06
2_198894509_198894645_DEL	2	198894509	198894645	DEL	136	INTRONIC	PLCL1	Polymorphic	34	36	0.445	0.45	SINE	SINE	LINE	GnomAD	0.251572	0.18
8_38953620_38953878_DEL	8	38953620	38953878	DEL	258	INTRONIC	ADAM9	Major	9	9	0.33	0.225	LINE	LINE	LINE	GnomAD	0.176101	0.636364
11_27657260_27657594_DEL	11	27657260	27657594	DEL	334	INTERGENIC	LIN7C	Major	5	5	0.425	0.425	LTR	LTR	LTR	1000Genome	0.7018	0.42
17_50182504_50182568_DEL	17	50182504	50182568	DEL	64	INTRONIC	CA10	Polymorphic	4	6	0.445	0.45	DNA	DNA	DNA	GnomAD	0.205959	0.36
2_45338978_45338979_INS	2	45338978	45338979	INS	53	INTERGENIC	SIX2	Polymorphic	12	12	0.525	0.53	None	None	None	DDD	0.00236686	0.24
6_120862331_120862332_INS	6	120862331	120862332	INS	78	INTERGENIC	GJA1	Polymorphic	13	13	0.32	0.32	None	LINE	LINE	None	0	0.1
1_219923318_219923636_DEL	1	219923318	219923636	DEL	318	INTRONIC	SLC30A10	Major	4	4	0.45	0.535	SINE	DNA	DNA	GnomAD	0.746181	0.7
6_152389987_152392232_DEL	6	152389987	152392232	DEL	2245	INTRONIC	ESR1	Polymorphic	10	9	0.385	0.44	None	None	SINE	1000Genome	0.4894	0.3
X_12762413_12762501_DEL	X	12762413	12762501	DEL	88	INTERGENIC	PRPS2	Singleton	0	0	0.425	0.375	LTR	LTR	LTR	IMH	0.1779	0.04
21_43311211_43311300_DEL	21	43311211	43311300	DEL	89	INTRONIC	C2CD2	Major	58	61	0.425	0.48	None	None	None	DGV	0.28866	0.541667
9_31291355_31292672_DEL	9	31291355	31292672	DEL	1317	INTERGENIC	ACO1	Major	33	25	0.43	0.405	LINE	LINE	LINE	1000Genome	0.6738	0.68
1_153060767_153060768_INS	1	153060767	153060768	INS	74	INTERGENIC	SPRR2B	Major	17	17	0.42	0.425	LINE	LTR	LTR	DGV	0.00461361	0.58
17_15368414_15368610_DEL	17	15368414	15368610	DEL	196	INTRONIC	CDRT4,TVP23C-CDRT4	Polymorphic	111	107	0.465	0.48	Simple_repeat	Simple_repeat	Simple_repeat	IMH	0.1283	0.46
1_113312945_113313019_DEL	1	113312945	113313019	DEL	74	INTERGENIC	PPM1J	Polymorphic	7	8	0.37	0.345	None	DNA	DNA	GnomAD	0.207098	0.357143
5_161634369_161634370_INS	5	161634369	161634370	INS	313	INTERGENIC	GABRB2	Major	283	16	0.505	0.505	DNA	DNA	DNA	1000Genome	0.002	0.630435
18_32530951_32531221_DEL	18	32530951	32531221	DEL	270	INTERGENIC	MAPRE2	Shared	13	10	0.31	0.315	DNA	DNA	DNA	1000Genome	0.9812	1
2_202146655_202149447_DEL	2	202146655	202149447	DEL	2792	INTRONIC	CASP8	Major	8	6	0.39	0.525	Other	Other	Other	DGV	0.10496	0.94
2_2311527_2311621_DEL	2	2311527	2311621	DEL	94	INTRONIC	MYT1L	Polymorphic	36	38	0.39	0.39	None	None	Simple_repeat	None	0	0.18
9_101309042_101311663_DEL	9	101309042	101311663	DEL	2621	INTRONIC	GABBR2	Major	9	28	0.31	0.27	None	LINE	None	1000Genome	0.6369	0.9
13_24069365_24069672_DEL	13	24069365	24069672	DEL	307	INTERGENIC	SACS	Polymorphic	8	10	0.53	0.47	SINE	SINE	LINE	GnomAD	0.144198	0.388889
13_108560544_108561502_DEL	13	108560544	108561502	DEL	958	INTERGENIC	FAM155A	Polymorphic	37	36	0.515	0.515	None	SINE	SINE	1000Genome	0.3562	0.458333
11_106595870_106596166_DEL	11	106595870	106596166	DEL	296	INTRONIC	GUCY1A2	Polymorphic	8	6	0.32	0.385	SINE	SINE	SINE	1000Genome	0.4029	0.34
20_60570629_60570950_DEL	20	60570629	60570950	DEL	321	INTRONIC	TAF4	Major	11	14	0.535	0.435	SINE	LINE	LINE	GnomAD	0.656857	0.82
18_76932163_76932287_DEL	18	76932163	76932287	DEL	124	INTRONIC	ATP9B	Shared	363	47	0.595	0.665	None	SINE	SINE	DGV	0.0219907	0.88
11_435497_435498_INS	11	435497	435498	INS	55	INTRONIC	ANO9	Major	909	986	0.36	0.36	Simple_repeat	Simple_repeat	Simple_repeat	DGV	0.00023923	0.625
19_55658719_55658792_DEL	19	55658719	55658792	DEL	73	INTRONIC	TNNT1	Major	89	125	0.68	0.685	Satellite	Satellite	Satellite	GnomAD	0.000283	0.9375
6_48930945_48938533_DEL	6	48930945	48938533	DEL	7588	INTERGENIC	CENPQ	Polymorphic	7	3	0.36	0.26	None	Simple_repeat	Low_complexity	1000Genome	0.1766	0.16
15_62030241_62030242_INS	15	62030241	62030242	INS	55	INTERGENIC	C2CD4A	Polymorphic	13	13	0.385	0.385	SINE	DNA	DNA	None	0	0.583333
4_188950382_188950458_DEL	4	188950382	188950458	DEL	76	INTERGENIC	TRIML1	Singleton	236	312	0.6	0.57	Simple_repeat	Simple_repeat	Simple_repeat	DDD	0.00236686	0.021739
11_44743218_44743277_DEL	11	44743218	44743277	DEL	59	INTERGENIC	TSPAN18	Polymorphic	30	26	0.545	0.54	Simple_repeat	Simple_repeat	Simple_repeat	GnomAD	0.053511	0.5
2_181000552_181000553_INS	2	181000552	181000553	INS	2214	INTERGENIC	CWC22	Polymorphic	5	5	0.275	0.27	None	None	None	GnomAD	0.313901	0.08
2_229530640_229530641_INS	2	229530640	229530641	INS	52	INTERGENIC	SPHKAP	Polymorphic	6	6	0.42	0.42	None	LINE	LINE	DDD	0.00118343	0.14
20_1389138_1390811_DEL	20	1389138	1390811	DEL	1673	INTERGENIC	FKBP1A	Shared	21	13	0.465	0.44	None	LTR	LINE	1000Genome	0.7996	1
4_162381494_162381660_DEL	4	162381494	162381660	DEL	166	INTRONIC	FSTL5	Major	17	13	0.475	0.4	LINE	LINE	LINE	1000Genome	0.4345	0.5
7_85044742_85044743_INS	7	85044742	85044743	INS	2271	INTERGENIC	SEMA3D	Polymorphic	10	10	0.385	0.39	None	None	None	GnomAD	0.315215	0.229167
17_6036583_6036709_DEL	17	6036583	6036709	DEL	126	INTERGENIC	PIMREG	Major	9	9	0.535	0.555	SINE	SINE	SINE	GnomAD	0.223901	0.7
2_73286749_73287035_DEL	2	73286749	73287035	DEL	286	INTRONIC	SFXN5	Polymorphic	2	3	0.53	0.36	None	None	LINE	1000Genome	0.1508	0.06
12_44313658_44313659_INS	12	44313658	44313659	INS	964	INTRONIC	TMEM117	Polymorphic	4	4	0.355	0.36	LINE	LINE	LINE	GnomAD	0.381224	0.14
5_116786524_116786525_INS	5	116786524	116786525	INS	67	INTERGENIC	SEMA6A	Polymorphic	128	145	0.37	0.37	Simple_repeat	Simple_repeat	Simple_repeat	1000Genome	0.002	0.26
16_68235717_68235768_DEL	16	68235717	68235768	DEL	51	INTRONIC	NFATC3	Singleton	0	0	0.53	0.505	SINE	SINE	SINE	GnomAD	0.031447	0.02
9_18286554_18286728_DEL	9	18286554	18286728	DEL	174	INTRONIC	ADAMTSL1	Major	9	8	0.355	0.31	None	None	None	GnomAD	0.620516	0.695652
2_102356612_102356927_DEL	2	102356612	102356927	DEL	315	INTRONIC	MAP4K4	Singleton	0	0	0.485	0.475	SINE	SINE	SINE	GnomAD	0.461287	0.02
8_110234714_110235046_DEL	8	110234714	110235046	DEL	332	INTERGENIC	ENY2	Major	7	8	0.445	0.48	LTR	LTR	LTR	1000Genome	0.5153	0.64
1_1161710_1161772_DEL	1	1161710	1161772	DEL	62	INTRONIC	SDF4	Major	35	37	0.57	0.56	LINE	LINE	LINE	1000Genome	0.0913	0.4
1_1162671_1162844_DEL	1	1162671	1162844	DEL	173	INTRONIC	SDF4	Major	10	11	0.73	0.745	Low_complexity	Low_complexity	Low_complexity	GnomAD	0.17071	0.722222
8_103933630_103933714_DEL	8	103933630	103933714	DEL	84	INTERGENIC	AZIN1	Polymorphic	33	16	0.525	0.625	Simple_repeat	Simple_repeat	Simple_repeat	None	0	0.38
1_217404384_217404698_DEL	1	217404384	217404698	DEL	314	INTERGENIC	ESRRG	Major	23	23	0.445	0.45	SINE	SINE	LTR	DGV	0.0913605	0.32
21_41217009_41217171_DEL	21	41217009	41217171	DEL	162	INTERGENIC	PCP4	Polymorphic	70	71	0.555	0.57	None	None	None	IMH	0.09796	0.12
11_132083621_132083934_DEL	11	132083621	132083934	DEL	313	INTRONIC	NTM	Polymorphic	4	3	0.52	0.565	SINE	SINE	SINE	GnomAD	0.337852	0.2
13_36400671_36400672_INS	13	36400671	36400672	INS	79	INTRONIC	DCLK1	Major	20	20	0.355	0.355	SINE	SINE	SINE	None	0	0.7
13_41271119_41271431_DEL	13	41271119	41271431	DEL	312	INTERGENIC	FOXO1	Major	8	8	0.525	0.45	SINE	SINE	SINE	GnomAD	0.59973	0.96
18_5324638_5326235_DEL	18	5324638	5326235	DEL	1597	INTERGENIC	ZBTB14	Major	40	26	0.325	0.4	LINE	LINE	LINE	1000Genome	0.6213	0.520833
17_78834681_78835342_DEL	17	78834681	78835342	DEL	661	INTRONIC	RPTOR	Polymorphic	3	3	0.59	0.445	None	None	None	1000Genome	0.2366	0.125
9_140180086_140186292_DEL	9	140180086	140186292	DEL	6206	INTERGENIC	FAM166A	Polymorphic	6	26	0.285	0.505	None	LINE	SINE	1000Genome	0.1438	0.041667
18_71273407_71273729_DEL	18	71273407	71273729	DEL	322	INTERGENIC	TIMM21	Shared	8	8	0.45	0.46	SINE	LINE	LINE	GnomAD	0.666217	1
15_99656597_99657394_DEL	15	99656597	99657394	DEL	797	INTRONIC	SYNM	Polymorphic	23	23	0.365	0.55	None	LTR	LTR	1000Genome	0.3165	0.52381
12_102835687_102835688_INS	12	102835687	102835688	INS	65	INTRONIC	IGF1	Singleton	12	12	0.395	0.395	Simple_repeat	SINE	SINE	None	0	0.02
13_38071941_38085578_DEL	13	38071941	38085578	DEL	13637	INTERGENIC	CSNK1A1L	Polymorphic	3	2	0.485	0.375	None	SINE	LINE	1000Genome	0.3947	0.352941
8_25410674_25416634_DEL	8	25410674	25416634	DEL	5960	INTERGENIC	KCTD9	Polymorphic	28	13	0.4	0.455	None	LTR	LINE	1000Genome	0.1063	0.14
4_60816362_60817894_DEL	4	60816362	60817894	DEL	1532	INTERGENIC	ADGRL3	Major	40	30	0.36	0.245	LINE	LINE	LTR	1000Genome	0.3909	0.4
19_36653788_36654100_DEL	19	36653788	36654100	DEL	312	INTERGENIC	COX7A1	Major	44	37	0.555	0.515	SINE	SINE	SINE	DGV	0.00260078	0.88
1_88285834_88285989_DEL	1	88285834	88285989	DEL	155	INTERGENIC	PKN2	Singleton	6	6	0.38	0.38	None	None	None	GnomAD	0.377743	0.04
10_87963300_87963301_INS	10	87963300	87963301	INS	290	INTRONIC	GRID1	Major	15	15	0.535	0.53	None	None	None	GnomAD	0.447881	0.36
11_1070352_1070353_INS	11	1070352	1070353	INS	139	INTERGENIC	MUC2	Polymorphic	19	19	0.5	0.5	Simple_repeat	Simple_repeat	Simple_repeat	DGV	0.002506	0.75
18_39143402_39143482_DEL	18	39143402	39143482	DEL	80	INTERGENIC	PIK3C3	Polymorphic	2	5	0.42	0.43	LINE	LINE	LINE	IMH	0.1449	0.217391
17_72639089_72639225_DEL	17	72639089	72639225	DEL	136	INTERGENIC	CD300E	Major	494	626	0.425	0.47	LTR	LTR	LTR	GnomAD	0.497896	1
11_10292740_10293846_DEL	11	10292740	10293846	DEL	1106	INTRONIC	SBF2	Polymorphic	11	11	0.315	0.51	None	LINE	None	1000Genome	0.5517	0.26
12_30043748_30043929_DEL	12	30043748	30043929	DEL	181	INTERGENIC	TMTC1	Polymorphic	27	38	0.5	0.395	SINE	LINE	LINE	GnomAD	0.171682	0.3
18_4955588_4955983_DEL	18	4955588	4955983	DEL	395	INTERGENIC	DLGAP1	Major	12	13	0.365	0.5	SINE	LINE	LINE	1000Genome	0.5328	0.52
15_64664116_64664235_DEL	15	64664116	64664235	DEL	119	INTRONIC	AC087632.2,PCLAF	Major	35	42	0.415	0.28	None	SINE	None	1000Genome	0.6081	0.92
4_186198868_186199186_DEL	4	186198868	186199186	DEL	318	INTRONIC	SNX25	Major	7	6	0.345	0.42	SINE	DNA	DNA	GnomAD	0.526505	0.72
3_19104008_19104009_INS	3	19104008	19104009	INS	78	INTERGENIC	KCNH8	Polymorphic	0	0	0.39	0.395	None	LTR	LTR	None	0	0.04
3_59127623_59134242_DEL	3	59127623	59134242	DEL	6619	INTERGENIC	C3orf67	Singleton	0	0	0.395	0.345	None	LINE	LINE	DDD	0.00118343	0.02
8_146042934_146043070_DEL	8	146042934	146043070	DEL	136	INTERGENIC	ZNF7	Major	9	10	0.51	0.54	SINE	LINE	SINE	GnomAD	0.670964	0.94
18_45815927_45815979_DEL	18	45815927	45815979	DEL	52	INTRONIC	ZBTB7C	Polymorphic	3	5	0.23	0.25	Simple_repeat	LINE	LINE	DGV	0.0309278	0.458333
8_6230180_6230236_DEL	8	6230180	6230236	DEL	56	INTERGENIC	MCPH1	Polymorphic	430	194	0.455	0.455	None	None	None	IMH	0.05079	0.1875
3_95544394_95544395_INS	3	95544394	95544395	INS	2475	INTERGENIC	EPHA6	Polymorphic	23	22	0.32	0.32	LINE	LINE	LINE	1000Genome	0.0008	0.38
14_106723471_106723838_DEL	14	106723471	106723838	DEL	367	INTERGENIC	BRF1	Polymorphic	5	5	0.445	0.3	LINE	LINE	LTR	DDD	0.271006	0.23913
9_22496527_22504343_DEL	9	22496527	22504343	DEL	7816	INTERGENIC	CDKN2B	Singleton	0	0	0.515	0.42	None	LINE	LINE	1000Genome	0.4026	0.02
2_170184696_170184747_DEL	2	170184696	170184747	DEL	51	INTRONIC	LRP2	Polymorphic	602	768	0.805	0.83	Other	Other	Other	None	0	0.117647
13_60786159_60786485_DEL	13	60786159	60786485	DEL	326	INTERGENIC	DIAPH3	Polymorphic	6	5	0.43	0.27	SINE	SINE	LINE	1000Genome	0.1225	0.2
12_96155090_96155144_DEL	12	96155090	96155144	DEL	54	INTRONIC	NTN4	Polymorphic	4	2	0.41	0.49	SINE	SINE	SINE	GnomAD	0.177691	0.1
16_87387302_87387387_DEL	16	87387302	87387387	DEL	85	INTRONIC	FBXO31	Polymorphic	17	19	0.665	0.625	None	None	LTR	1000Genome	0.001	0.176471
2_123616909_123616979_DEL	2	123616909	123616979	DEL	70	INTERGENIC	NIFK	Major	20	24	0.46	0.455	Simple_repeat	Simple_repeat	Simple_repeat	DGV	0.00346821	0.64
7_824837_824914_DEL	7	824837	824914	DEL	77	INTRONIC	DNAAF5	Polymorphic	38	40	0.545	0.535	None	None	None	1000Genome	0.0008	0.3125
17_28209544_28209624_DEL	17	28209544	28209624	DEL	80	INTRONIC	SSH2	Major	9	8	0.52	0.555	SINE	SINE	SINE	GnomAD	0.626235	0.717391
13_108719813_108719814_INS	13	108719813	108719814	INS	301	INTERGENIC	ABHD13	Major	24	25	0.22	0.22	Low_complexity	Low_complexity	Low_complexity	GnomAD	0.539747	0.58
8_6948276_6948331_DEL	8	6948276	6948331	DEL	55	INTERGENIC	DEFA5	Major	30	32	0.64	0.64	None	None	None	GnomAD	0.077857	1
6_125708755_125711357_DEL	6	125708755	125711357	DEL	2602	INTERGENIC	HDDC2	Polymorphic	7	12	0.17	0.45	None	Other	LINE	GnomAD	0.517722	0.3
20_3208693_3208747_DEL	20	3208693	3208747	DEL	54	INTRONIC	SLC4A11	Polymorphic	1	1	0.725	0.735	None	Simple_repeat	Simple_repeat	DGV	0.00010212	0.181818
20_61624818_61624819_INS	20	61624818	61624819	INS	101	INTERGENIC	DIDO1	Polymorphic	342	272	0.735	0.735	Low_complexity	Low_complexity	Low_complexity	1000Genome	0.0658	0.923077
4_110142270_110142329_DEL	4	110142270	110142329	DEL	59	INTRONIC	COL25A1	Singleton	0	1	0.26	0.22	None	None	None	GnomAD	0.014568	0.04
14_106929340_106929411_DEL	14	106929340	106929411	DEL	71	INTERGENIC	BRF1	Polymorphic	147	72	0.55	0.59	None	LINE	LINE	DDD	0.260355	0.642857
6_62289709_62289843_DEL	6	62289709	62289843	DEL	134	INTERGENIC	FKBP1C	Major	28	30	0.495	0.545	SINE	SINE	SINE	GnomAD	0.242588	0.541667
13_86689097_86689098_INS	13	86689097	86689098	INS	480	INTERGENIC	SLITRK6	Shared	84	85	0.25	0.245	Simple_repeat	Simple_repeat	Simple_repeat	None	0	0.98
3_175013878_175013879_INS	3	175013878	175013879	INS	63	INTRONIC	NAALADL2	Major	6	6	0.405	0.405	None	DNA	DNA	DDD	0.00473373	0.64
14_103543340_103543473_DEL	14	103543340	103543473	DEL	133	INTERGENIC	LBHD2	Polymorphic	11	11	0.52	0.48	SINE	SINE	SINE	GnomAD	0.106089	0.095238
18_77080788_77080839_DEL	18	77080788	77080839	DEL	51	INTRONIC	ATP9B	Major	44	49	0.53	0.51	None	None	None	1000Genome	0.0053	0.458333
21_37864440_37864761_DEL	21	37864440	37864761	DEL	321	INTRONIC	CLDN14	Polymorphic	6	6	0.565	0.54	SINE	SINE	SINE	1000Genome	0.2867	0.5625
5_648328_648511_DEL	5	648328	648511	DEL	183	INTRONIC	CEP72	Polymorphic	52	53	0.55	0.545	None	None	None	DGV	0.0643275	0.631579
22_43101434_43102186_DEL	22	43101434	43102186	DEL	752	INTRONIC	A4GALT	Major	72	73	0.54	0.565	None	SINE	SINE	1000Genome	0.4601	0.652174
X_32839084_32839551_DEL	X	32839084	32839551	DEL	467	INTRONIC	DMD	Polymorphic	1	2	0.4	0.58	None	DNA	SINE	GnomAD	0.013526	0.3
6_137291468_137291469_INS	6	137291468	137291469	INS	58	INTERGENIC	MAP3K5	Polymorphic	30	31	0.425	0.425	None	SINE	SINE	None	0	0.08
11_37448812_37448904_DEL	11	37448812	37448904	DEL	92	INTERGENIC	RAG2	Major	10	10	0.24	0.23	LINE	LINE	LINE	DGV	0.0236487	0.74
7_117357431_117357496_DEL	7	117357431	117357496	DEL	65	INTRONIC	CTTNBP2	Polymorphic	6	4	0.31	0.345	None	None	DNA	GnomAD	0.041401	0.105263
3_18755821_18756130_DEL	3	18755821	18756130	DEL	309	INTERGENIC	TBC1D5	Polymorphic	4	4	0.465	0.54	SINE	LINE	LINE	1000Genome	0.2451	0.04
1_45021228_45022313_DEL	1	45021228	45022313	DEL	1085	INTRONIC	RNF220	Polymorphic	41	41	0.49	0.525	None	LINE	SINE	1000Genome	0.1369	0.08
20_54491104_54491105_INS	20	54491104	54491105	INS	141	INTERGENIC	MC3R	Major	9	9	0.32	0.315	None	LINE	LINE	None	0	0.916667
5_26653900_26653962_DEL	5	26653900	26653962	DEL	62	INTERGENIC	CDH10	Polymorphic	3	4	0.255	0.265	None	LTR	LTR	GnomAD	0.713502	0.75
8_16984986_16985047_DEL	8	16984986	16985047	DEL	61	INTERGENIC	ZDHHC2	Major	6	6	0.32	0.29	None	None	None	1000Genome	0.6392	0.652174
7_137915456_137915457_INS	7	137915456	137915457	INS	2938	INTERGENIC	CREB3L2	Major	21	22	0.345	0.35	SINE	DNA	DNA	None	0	0.54
12_105890891_105890945_DEL	12	105890891	105890945	DEL	54	INTERGENIC	APPL2	Major	48	46	0.57	0.555	Simple_repeat	Simple_repeat	Simple_repeat	None	0	0.32
20_57785907_57786123_DEL	20	57785907	57786123	DEL	216	INTRONIC	ZNF831	Polymorphic	8	8	0.495	0.44	SINE	SINE	SINE	1000Genome	0.4024	0.38
7_122460594_122460919_DEL	7	122460594	122460919	DEL	325	INTRONIC	CADPS2	Polymorphic	7	9	0.455	0.555	SINE	LTR	LTR	DGV	0.0381613	0.3
17_18182754_18182887_DEL	17	18182754	18182887	DEL	133	INTRONIC	TOP3A	Polymorphic	46	49	0.565	0.545	SINE	SINE	SINE	DGV	0.0312826	0.18
5_107183953_107184055_DEL	5	107183953	107184055	DEL	102	INTERGENIC	EFNA5	Polymorphic	58	63	0.34	0.31	LINE	LINE	LINE	GnomAD	0.000146	0.2
12_49709183_49710532_DEL	12	49709183	49710532	DEL	1349	INTERGENIC	TROAP	Polymorphic	4	3	0.525	0.415	None	LTR	LINE	DGV	0.0265604	0.06
14_28315486_28315588_DEL	14	28315486	28315588	DEL	102	INTERGENIC	FOXG1	Polymorphic	13	15	0.525	0.545	LTR	LTR	LTR	GnomAD	0.040244	0.204545
5_13598675_13598676_INS	5	13598675	13598676	INS	185	INTERGENIC	TRIO	Polymorphic	15	15	0.34	0.335	None	LINE	LINE	None	0	0.26
8_33158772_33160369_DEL	8	33158772	33160369	DEL	1597	INTERGENIC	MAK16	Polymorphic	9	9	0.315	0.35	LINE	LINE	LINE	DGV	0.166445	0.190476
3_170565661_170565913_DEL	3	170565661	170565913	DEL	252	INTRONIC	AC026316.4	Polymorphic	8	10	0.36	0.29	None	DNA	SINE	GnomAD	0.195418	0.12
5_9400612_9400882_DEL	5	9400612	9400882	DEL	270	INTRONIC	SEMA5A	Polymorphic	9	2	0.375	0.405	SINE	SINE	SINE	GnomAD	0.542228	0.4
12_66678524_66678600_DEL	12	66678524	66678600	DEL	76	INTERGENIC	HELB	Major	7	6	0.325	0.39	LTR	LTR	LTR	IMH	0.345	0.38
4_154911860_154911914_DEL	4	154911860	154911914	DEL	54	INTERGENIC	SFRP2	Polymorphic	34	46	0.39	0.37	Simple_repeat	LINE	LINE	GnomAD	0.00161	0.125
7_29476927_29477238_DEL	7	29476927	29477238	DEL	311	INTRONIC	CHN2	Polymorphic	7	5	0.5	0.47	SINE	SINE	LTR	1000Genome	0.3495	0.16
4_87095098_87095157_DEL	4	87095098	87095157	DEL	59	INTRONIC	MAPK10	Polymorphic	2	2	0.345	0.38	LINE	LINE	LINE	1000Genome	0.2995	0.1
6_108266116_108266419_DEL	6	108266116	108266419	DEL	303	INTRONIC	SEC63	Major	9	8	0.49	0.405	SINE	SINE	SINE	GnomAD	0.820513	0.96
4_110748458_110748523_DEL	4	110748458	110748523	DEL	65	INTERGENIC	RRH	Polymorphic	17	16	0.275	0.265	None	None	None	1000Genome	0.2106	0.12
2_226753683_226753684_INS	2	226753683	226753684	INS	308	INTERGENIC	DOCK10	Polymorphic	13	13	0.37	0.37	LINE	LINE	LINE	GnomAD	0.250844	0.24
X_128876240_128876312_DEL	X	128876240	128876312	DEL	72	INTRONIC	XPNPEP2	Singleton	0	0	0.685	0.63	None	Low_complexity	Low_complexity	GnomAD	0.002809	0.05
20_52478973_52479170_DEL	20	52478973	52479170	DEL	197	INTERGENIC	ZNF217	Singleton	16	20	0.425	0.52	Other	Other	Other	GnomAD	0.512764	0.090909
14_62037746_62037802_DEL	14	62037746	62037802	DEL	56	INTRONIC	AL355916.3	Major	7	8	0.415	0.425	None	None	None	1000Genome	0.2361	0.521739
8_34166429_34166496_DEL	8	34166429	34166496	DEL	67	INTERGENIC	DUSP26	Major	25	24	0.33	0.365	LINE	LINE	LINE	1000Genome	0.2955	0.32
7_99031640_99031699_DEL	7	99031640	99031699	DEL	59	INTRONIC	ATP5MF-PTCD1,PTCD1	Polymorphic	3	4	0.45	0.43	SINE	LINE	LINE	1000Genome	0.2907	0.447368
3_124890049_124890816_DEL	3	124890049	124890816	DEL	767	INTRONIC	SLC12A8	Shared	7	5	0.32	0.345	LINE	LINE	LINE	GnomAD	0.910874	0.92
21_39863886_39863991_DEL	21	39863886	39863991	DEL	105	INTRONIC	ERG	Polymorphic	4	3	0.32	0.345	None	None	SINE	1000Genome	0.4496	0.347826
1_210295314_210295633_DEL	1	210295314	210295633	DEL	319	INTRONIC	SYT14	Major	14	15	0.415	0.495	SINE	DNA	LTR	GnomAD	0.748877	0.86
20_43327312_43329522_DEL	20	43327312	43329522	DEL	2210	INTERGENIC	CCN5	Polymorphic	6	5	0.555	0.55	None	SINE	None	1000Genome	0.3608	0.145833
20_7398705_7403593_DEL	20	7398705	7403593	DEL	4888	INTERGENIC	PLCB1	Polymorphic	4	3	0.35	0.315	None	None	LINE	1000Genome	0.1859	0.16
5_26600723_26600841_DEL	5	26600723	26600841	DEL	118	INTERGENIC	CDH10	Polymorphic	7	6	0.385	0.385	SINE	LINE	LINE	GnomAD	0.144089	0.1875
16_3519227_3519417_DEL	16	3519227	3519417	DEL	190	INTRONIC	AC025283.2,NAA60	Polymorphic	180	215	0.54	0.635	None	None	None	IMH	0.07913	0.4
4_9492735_9492817_DEL	4	9492735	9492817	DEL	82	INTERGENIC	DRD5	Polymorphic	33	38	0.69	0.66	Satellite	Satellite	Satellite	DDD	0.248521	0.14
1_69943715_69944022_DEL	1	69943715	69944022	DEL	307	INTERGENIC	LRRC7	Major	10	8	0.44	0.465	SINE	LINE	LINE	GnomAD	0.689128	0.74
5_142935374_142935686_DEL	5	142935374	142935686	DEL	312	INTERGENIC	NR3C1	Major	7	8	0.46	0.42	SINE	SINE	SINE	GnomAD	0.753247	0.38
2_224490769_224490770_INS	2	224490769	224490770	INS	121	INTERGENIC	SCG2	Polymorphic	3	3	0.39	0.39	Simple_repeat	Simple_repeat	Simple_repeat	None	0	0.06
18_53929021_53930992_DEL	18	53929021	53930992	DEL	1971	INTERGENIC	WDR7	Polymorphic	5	4	0.44	0.37	None	SINE	LINE	GnomAD	0.065562	0.086957
13_67967165_67967166_INS	13	67967165	67967166	INS	315	INTERGENIC	PCDH9	Polymorphic	9	7	0.36	0.36	None	None	None	GnomAD	0.149367	0.12
3_56607728_56621585_DEL	3	56607728	56621585	DEL	13857	INTRONIC	CCDC66	Polymorphic	1	2	0.465	0.475	None	LTR	LTR	GnomAD	0.095291	0.2
5_114393666_114393933_DEL	5	114393666	114393933	DEL	267	INTERGENIC	AP3S1	Major	18	14	0.35	0.4	LINE	LINE	LINE	GnomAD	0.626793	0.4
6_168487226_168487291_DEL	6	168487226	168487291	DEL	65	INTRONIC	FRMD1	Major	41	41	0.57	0.59	None	None	None	DDD	0.035503	0.54
22_17665793_17665848_DEL	22	17665793	17665848	DEL	55	INTERGENIC	HDHD5	Major	43	43	0.515	0.44	SINE	SINE	SINE	1000Genome	0.0029	0.92
7_44962399_44962725_DEL	7	44962399	44962725	DEL	326	INTERGENIC	PURB	Shared	10	10	0.46	0.475	SINE	LTR	LTR	DGV	0.0877976	0.86
15_25126676_25126740_DEL	15	25126676	25126740	DEL	64	INTRONIC	SNRPN	Major	10	16	0.56	0.53	Simple_repeat	SINE	SINE	GnomAD	0.001734	0.85
5_175464928_175465006_DEL	5	175464928	175465006	DEL	78	INTERGENIC	THOC3	Polymorphic	27	27	0.505	0.495	Satellite	Satellite	Satellite	DGV	0.00723462	0.095238
8_64154436_64156006_DEL	8	64154436	64156006	DEL	1570	INTERGENIC	TTPA	Polymorphic	2	3	0.495	0.515	None	DNA	LINE	1000Genome	0.0536	0.06
2_170362441_170362493_DEL	2	170362441	170362493	DEL	52	INTRONIC	AC093899.2	Polymorphic	15	20	0.795	0.785	Other	Other	Other	DGV	0.0001772	0.04
1_83132035_83132036_INS	1	83132035	83132036	INS	78	INTERGENIC	PRKACB	Major	6	6	0.53	0.53	SINE	SINE	SINE	None	0	0.52
14_80229751_80229752_INS	14	80229751	80229752	INS	51	INTRONIC	NRXN3	Singleton	0	0	0.355	0.36	LINE	LINE	LINE	1000Genome	0.0598	0.047619
2_84193827_84194262_DEL	2	84193827	84194262	DEL	435	INTERGENIC	DNAH6	Polymorphic	4	4	0.21	0.355	LINE	LINE	LINE	1000Genome	0.1573	0.12
1_221969162_221969163_INS	1	221969162	221969163	INS	313	INTERGENIC	DUSP10	Major	15	15	0.31	0.305	None	SINE	SINE	GnomAD	0.438142	0.32
10_4857632_4857962_DEL	10	4857632	4857962	DEL	330	INTRONIC	AKR1E2	Major	302	311	0.405	0.445	None	SINE	None	IMH	0.3835	0.9
16_79651576_79651641_DEL	16	79651576	79651641	DEL	65	INTERGENIC	MAF	Polymorphic	1	1	0.42	0.475	None	Simple_repeat	Simple_repeat	GnomAD	0.170964	0.1
12_116208912_116208976_DEL	12	116208912	116208976	DEL	64	INTERGENIC	MAP1LC3B2	Polymorphic	3	4	0.45	0.48	LTR	LTR	LTR	1000Genome	0.4049	0.5
19_2153887_2153994_DEL	19	2153887	2153994	DEL	107	INTERGENIC	AP3D1	Polymorphic	27	31	0.52	0.55	None	LINE	SINE	GnomAD	0.070337	0.431818
8_119447052_119447362_DEL	8	119447052	119447362	DEL	310	INTRONIC	SAMD12	Major	11	10	0.495	0.51	SINE	SINE	DNA	GnomAD	0.613789	0.684211
7_99203005_99203165_DEL	7	99203005	99203165	DEL	160	INTRONIC	AC005020.2,TMEM225B	Polymorphic	45	46	0.495	0.47	SINE	SINE	SINE	DGV	0.0476663	0.363636
13_114187092_114187258_DEL	13	114187092	114187258	DEL	166	INTRONIC	TMCO3	Polymorphic	8	4	0.645	0.665	None	None	None	DDD	0.00118343	0.111111
2_88352008_88352074_DEL	2	88352008	88352074	DEL	66	INTRONIC	KRCC1	Polymorphic	0	0	0.37	0.375	DNA	DNA	DNA	GnomAD	0.003086	0.04
4_19357573_19357637_DEL	4	19357573	19357637	DEL	64	INTERGENIC	SLIT2	Polymorphic	5	5	0.325	0.305	LINE	LINE	LINE	GnomAD	0.192265	0.24
5_144994878_144995194_DEL	5	144994878	144995194	DEL	316	INTRONIC	PRELID2	Polymorphic	9	11	0.45	0.5	SINE	LINE	LINE	DGV	0.121152	0.3125
6_96580134_96580236_DEL	6	96580134	96580236	DEL	102	INTRONIC	FUT9	Polymorphic	3	2	0.305	0.415	None	None	None	1000Genome	0.1657	0.1
5_38867929_38868005_DEL	5	38867929	38868005	DEL	76	INTRONIC	OSMR	Shared	113	112	0.36	0.325	None	None	None	DGV	0.397959	0.9
1_85906483_85906557_DEL	1	85906483	85906557	DEL	74	INTRONIC	DDAH1	Polymorphic	5	5	0.405	0.41	None	None	None	GnomAD	0.007353	0.2
3_15845171_15846737_DEL	3	15845171	15846737	DEL	1566	INTRONIC	ANKRD28	Major	16	11	0.365	0.31	None	LINE	None	DGV	0.761905	0.48
22_31776418_31780627_DEL	22	31776418	31780627	DEL	4209	INTERGENIC	PATZ1	Major	4	27	0.385	0.4	None	LINE	LINE	GnomAD	0.366128	0.42
2_38913387_38913388_INS	2	38913387	38913388	INS	60	INTRONIC	GALM	Polymorphic	31	32	0.37	0.365	Simple_repeat	SINE	SINE	GnomAD	0.223655	0.06
19_17703902_17704288_DEL	19	17703902	17704288	DEL	386	INTERGENIC	MAP1S	Polymorphic	201	587	0.56	0.53	None	SINE	LTR	IMH	0.1506	0.125
16_59697232_59697233_INS	16	59697232	59697233	INS	91	INTERGENIC	GOT2	Major	8	8	0.475	0.48	None	None	None	None	0	0.54
4_175073352_175073409_DEL	4	175073352	175073409	DEL	57	INTERGENIC	CEP44	Polymorphic	3	5	0.36	0.365	None	None	SINE	GnomAD	0.239273	0.347826
9_126166809_126167119_DEL	9	126166809	126167119	DEL	310	INTRONIC	DENND1A	Polymorphic	795	622	0.575	0.565	None	None	None	DGV	0.00371287	0.26087
5_127172326_127173278_DEL	5	127172326	127173278	DEL	952	INTRONIC	CCDC192	Major	8	15	0.485	0.425	LTR	LTR	LTR	1000Genome	0.6869	0.62
17_8149168_8149304_DEL	17	8149168	8149304	DEL	136	INTRONIC	CTC1	Polymorphic	38	40	0.52	0.505	None	SINE	SINE	None	0	0.456522
8_143836204_143836273_DEL	8	143836204	143836273	DEL	69	INTERGENIC	LYPD2	Polymorphic	25	26	0.515	0.495	None	None	None	DGV	0.00024178	0.32
X_30133826_30133827_INS	X	30133826	30133827	INS	116	INTERGENIC	MAGEB2	Polymorphic	9	9	0.24	0.24	None	None	None	None	0	0.404762
1_229812535_229820838_DEL	1	229812535	229820838	DEL	8303	INTERGENIC	TAF5L	Major	5	4	0.34	0.52	None	None	SINE	GnomAD	0.427673	0.46
1_203342315_203342371_DEL	1	203342315	203342371	DEL	56	INTERGENIC	FMOD	Major	58	73	0.44	0.465	Simple_repeat	LTR	SINE	DGV	0.00260078	0.36
14_48582120_48582121_INS	14	48582120	48582121	INS	74	INTERGENIC	MDGA2	Polymorphic	29	30	0.27	0.27	Simple_repeat	Simple_repeat	Simple_repeat	None	0	0.22
22_49218207_49218308_DEL	22	49218207	49218308	DEL	101	INTRONIC	TAFA5	Polymorphic	21	22	0.65	0.645	Simple_repeat	Simple_repeat	Simple_repeat	GnomAD	0.002778	0.2
X_78125982_78126049_DEL	X	78125982	78126049	DEL	67	INTERGENIC	P2RY10	Singleton	0	0	0.405	0.395	LINE	LINE	LINE	GnomAD	0.000451	0.04
17_13704554_13704842_DEL	17	13704554	13704842	DEL	288	INTERGENIC	HS3ST3A1	Major	12	11	0.43	0.45	SINE	SINE	SINE	GnomAD	0.689451	0.94
11_64320611_64320612_INS	11	64320611	64320612	INS	2719	INTERGENIC	SLC22A11	Major	129	43	0.46	0.455	LINE	LINE	LINE	None	0	0.92
10_2563676_2564364_DEL	10	2563676	2564364	DEL	688	INTERGENIC	PFKP	Polymorphic	929	242	0.605	0.61	None	None	None	DGV	0.0731707	0.23913
6_54864372_54864699_DEL	6	54864372	54864699	DEL	327	INTERGENIC	HCRTR2	Shared	12	8	0.495	0.35	SINE	SINE	SINE	GnomAD	0.889574	0.88
4_115942610_115942706_DEL	4	115942610	115942706	DEL	96	INTRONIC	NDST4	Major	66	53	0.305	0.35	None	Simple_repeat	Simple_repeat	DGV	0.0515464	0.42
9_16389402_16389738_DEL	9	16389402	16389738	DEL	336	INTRONIC	C9orf92	Major	7	7	0.61	0.455	SINE	SINE	SINE	GnomAD	0.773101	0.934783
3_59852890_59852891_INS	3	59852890	59852891	INS	934	INTRONIC	FHIT	Major	12	12	0.36	0.36	None	None	None	DDD	0.00118343	0.5
1_27804122_27804451_DEL	1	27804122	27804451	DEL	329	INTRONIC	WASF2	Polymorphic	7	9	0.475	0.435	SINE	SINE	SINE	1000Genome	0.3413	0.24
9_8219576_8219577_INS	9	8219576	8219577	INS	152	INTERGENIC	DMAC1	Major	9	9	0.315	0.32	None	None	None	None	0	0.625
12_94669342_94669665_DEL	12	94669342	94669665	DEL	323	INTRONIC	PLXNC1	Major	8	10	0.62	0.41	SINE	SINE	SINE	1000Genome	0.2935	0.645833
4_175186395_175186457_DEL	4	175186395	175186457	DEL	62	INTRONIC	FBXO8	Polymorphic	13	11	0.23	0.245	LINE	LINE	LINE	DGV	0.164948	0.2
18_50986541_50986542_INS	18	50986541	50986542	INS	304	INTRONIC	DCC	Polymorphic	7	7	0.355	0.36	None	None	None	GnomAD	0.57502	0.526316
17_667994_668815_DEL	17	667994	668815	DEL	821	INTRONIC	GLOD4	Polymorphic	20	19	0.48	0.55	None	LINE	SINE	1000Genome	0.25	0.666667
19_841522_841605_DEL	19	841522	841605	DEL	83	INTRONIC	PRTN3	Polymorphic	78	76	0.355	0.44	Simple_repeat	Simple_repeat	Simple_repeat	GnomAD	0.000105	0.521739
4_186155546_186155858_DEL	4	186155546	186155858	DEL	312	INTRONIC	SNX25	Major	7	7	0.48	0.42	SINE	SINE	SINE	GnomAD	0.676101	0.8
1_65007587_65007666_DEL	1	65007587	65007666	DEL	79	INTRONIC	CACHD1	Polymorphic	89	106	0.305	0.25	None	SINE	None	None	0	0.041667
11_50399973_50399974_INS	11	50399973	50399974	INS	4026	INTERGENIC	OR4C12	Polymorphic	25	24	0.35	0.35	LTR	LTR	LTR	GnomAD	0.265948	0.3
2_223797361_223797678_DEL	2	223797361	223797678	DEL	317	INTRONIC	ACSL3	Shared	5	5	0.59	0.38	SINE	SINE	SINE	1000Genome	0.9563	0.96
2_73409905_73409906_INS	2	73409905	73409906	INS	65	INTERGENIC	NOTO	Polymorphic	25	26	0.41	0.405	Simple_repeat	SINE	SINE	None	0	0.14
3_87787652_87787732_DEL	3	87787652	87787732	DEL	80	INTERGENIC	HTR1F	Singleton	0	0	0.23	0.255	LTR	LTR	LTR	GnomAD	0.036448	0.02
X_122972811_122973685_DEL	X	122972811	122973685	DEL	874	INTERGENIC	XIAP	Polymorphic	34	16	0.54	0.545	LINE	LINE	SINE	1000Genome	0.3316	0.270833
7_55971769_55972134_DEL	7	55971769	55972134	DEL	365	INTRONIC	AC092647.5,ZNF713	Major	9	11	0.425	0.435	SINE	LINE	LINE	1000Genome	0.5794	0.5
3_14178176_14178853_DEL	3	14178176	14178853	DEL	677	INTRONIC	AC090004.1,TMEM43	Polymorphic	10	8	0.595	0.61	None	None	None	1000Genome	0.2113	0.22
X_134146937_134146938_INS	X	134146937	134146938	INS	62	INTERGENIC	RTL8C	Polymorphic	8	8	0.42	0.42	None	None	None	None	0	0.181818
12_102030824_102030825_INS	12	102030824	102030825	INS	75	INTRONIC	MYBPC1	Major	12	12	0.345	0.345	None	DNA	DNA	None	0	0.833333
5_87328658_87328805_DEL	5	87328658	87328805	DEL	147	INTERGENIC	CCNH	Major	7	7	0.295	0.325	LINE	LINE	LINE	GnomAD	0.744834	0.84
1_16975512_17084944_INV	1	16975512	17084944	INV	109432	INV_SPAN	AL021920.2,AL137798.1	Polymorphic	0	0	0.61	0.62	None	None	None	IMH	0.1837	0.22
16_18832532_18838384_DEL	16	18832532	18838384	DEL	5852	INTRONIC	SMG1	Polymorphic	16	16	0.23	0.45	LINE	LINE	LINE	DGV	0.0612009	0.32
6_57232978_57232979_INS	6	57232978	57232979	INS	58	INTRONIC	PRIM2	Polymorphic	3	3	0.255	0.26	None	None	None	DGV	0.172074	0.28
16_61452774_61452908_DEL	16	61452774	61452908	DEL	134	INTERGENIC	GOT2	Shared	123	109	0.355	0.34	Low_complexity	Low_complexity	Low_complexity	DGV	0.00934239	1
1_29863114_29863168_DEL	1	29863114	29863168	DEL	54	INTERGENIC	MECR	Polymorphic	14	22	0.51	0.505	Simple_repeat	SINE	Simple_repeat	GnomAD	0.034584	0.06
16_64955509_64955675_DEL	16	64955509	64955675	DEL	166	INTERGENIC	CDH5	Major	96	242	0.415	0.48	Low_complexity	LINE	Simple_repeat	DGV	0.0162225	0.568182
3_97915072_97915073_INS	3	97915072	97915073	INS	775	INTERGENIC	OR5H6	Major	13	13	0.47	0.475	LTR	LTR	LTR	DGV	0.0394724	0.44
5_84822819_84822889_DEL	5	84822819	84822889	DEL	70	INTERGENIC	COX7C	Polymorphic	12	13	0.24	0.225	None	Low_complexity	Low_complexity	1000Genome	0.3829	0.22
2_11758267_11758331_DEL	2	11758267	11758331	DEL	64	INTRONIC	GREB1	Polymorphic	110	75	0.64	0.63	None	None	None	None	0	0.173913
8_893548_893706_DEL	8	893548	893706	DEL	158	INTRONIC	DLGAP2	Polymorphic	51	46	0.595	0.53	None	DNA	None	DGV	0.0412371	0.22
18_33534118_33534119_INS	18	33534118	33534119	INS	102	INTERGENIC	C18orf21	Major	12	12	0.215	0.22	LINE	LINE	LINE	GnomAD	0.53808	0.4
5_22796618_22796936_DEL	5	22796618	22796936	DEL	318	INTRONIC	CDH12	Polymorphic	8	9	0.395	0.44	SINE	LINE	SINE	1000Genome	0.2738	0.18
14_28350892_28350893_INS	14	28350892	28350893	INS	2780	INTERGENIC	FOXG1	Major	10	10	0.37	0.375	LINE	LINE	LINE	DGV	0.00019329	0.823529
4_182968145_182970575_DEL	4	182968145	182970575	DEL	2430	INTERGENIC	TENM3	Polymorphic	20	16	0.385	0.49	None	None	None	GnomAD	0.030099	0.16
18_27850960_27851013_DEL	18	27850960	27851013	DEL	53	INTERGENIC	DSG1	Polymorphic	33	33	0.295	0.31	None	None	None	GnomAD	0.013158	0.06
18_44542079_44548887_DEL	18	44542079	44548887	DEL	6808	INTRONIC	KATNAL2	Polymorphic	0	0	0.495	0.62	None	LTR	Simple_repeat	DGV	0.0374157	0.065217
21_25576650_25576651_INS	21	25576650	25576651	INS	115	INTERGENIC	JAM2	Polymorphic	8	8	0.215	0.215	None	None	None	GnomAD	0.633017	0.625
13_25170029_25170030_INS	13	25170029	25170030	INS	259	INTERGENIC	PARP4	Major	9	9	0.365	0.365	None	None	None	1000Genome	0.0862	0.78
18_54945528_54945586_DEL	18	54945528	54945586	DEL	58	INTERGENIC	ST8SIA3	Polymorphic	7	6	0.545	0.55	Simple_repeat	LTR	Simple_repeat	GnomAD	0.000105	0.152174
2_1699056_1699263_DEL	2	1699056	1699263	DEL	207	INTRONIC	PXDN	Singleton	366	274	0.59	0.64	None	None	None	DDD	0.00118343	0.041667
8_73426071_73426192_DEL	8	73426071	73426192	DEL	121	INTERGENIC	KCNB2	Singleton	0	0	0.46	0.495	None	LINE	LINE	None	0	0.02
4_135135335_135135336_INS	4	135135335	135135336	INS	407	INTERGENIC	PABPC4L	Major	12	12	0.385	0.385	None	LTR	LTR	DDD	0.00236686	0.96
12_61736533_61736804_DEL	12	61736533	61736804	DEL	271	INTERGENIC	USP15	Polymorphic	7	14	0.425	0.39	SINE	SINE	SINE	GnomAD	0.196765	0.24
12_123010343_123010673_DEL	12	123010343	123010673	DEL	330	INTRONIC	RSRC2	Major	10	13	0.395	0.55	SINE	SINE	SINE	1000Genome	0.7375	0.8
12_105369054_105373547_DEL	12	105369054	105373547	DEL	4493	INTERGENIC	C12orf45	Polymorphic	3	44	0.295	0.265	None	LINE	LINE	1000Genome	0.2073	0.36
11_54948477_54948821_DEL	11	54948477	54948821	DEL	344	INTERGENIC	TRIM48	Polymorphic	54	53	0.385	0.36	Satellite	Satellite	Satellite	IMH	0.0856	0.38
16_1509501_1509573_DEL	16	1509501	1509573	DEL	72	INTRONIC	CLCN7	Singleton	0	0	0.68	0.675	None	None	None	DGV	0.0510204	0.052632
2_107631402_107631403_INS	2	107631402	107631403	INS	62	INTERGENIC	ST6GAL2	Polymorphic	26	27	0.395	0.39	Simple_repeat	LTR	LTR	DGV	0.00023739	0.16
20_54520001_54520088_DEL	20	54520001	54520088	DEL	87	INTERGENIC	MC3R	Major	316	159	0.285	0.32	Simple_repeat	Simple_repeat	Simple_repeat	None	0	0.88
2_138245299_138245643_DEL	2	138245299	138245643	DEL	344	INTRONIC	THSD7B	Shared	7	8	0.335	0.485	SINE	LINE	SINE	GnomAD	0.682285	0.88
1_171906004_171906005_INS	1	171906004	171906005	INS	59	INTRONIC	DNM3	Major	10	10	0.42	0.42	None	Low_complexity	Low_complexity	None	0	0.5
1_1183439_1183702_DEL	1	1183439	1183702	DEL	263	INTERGENIC	C1QTNF12	Major	902	840	0.59	0.67	None	None	None	GnomAD	0.129953	0.736842
7_154113845_154113846_INS	7	154113845	154113846	INS	79	INTRONIC	DPP6	Major	11	11	0.4	0.395	None	DNA	DNA	GnomAD	0.773002	0.56
7_105307860_105308174_DEL	7	105307860	105308174	DEL	314	INTRONIC	ATXN7L1	Major	8	8	0.5	0.465	SINE	SINE	SINE	DGV	0.183714	0.875
13_74074918_74075246_DEL	13	74074918	74075246	DEL	328	INTERGENIC	DIS3	Major	7	6	0.39	0.475	SINE	SINE	SINE	1000Genome	0.7495	0.44
2_229949552_229949647_DEL	2	229949552	229949647	DEL	95	INTRONIC	PID1	Major	9	10	0.4	0.355	None	None	None	GnomAD	0.454627	0.72
17_73585441_73585495_DEL	17	73585441	73585495	DEL	54	LoF	MYO15B	Polymorphic	40	46	0.76	0.745	Low_complexity	Low_complexity	Low_complexity	None	0	0.291667
17_49623989_49627044_DEL	17	49623989	49627044	DEL	3055	INTERGENIC	MBTD1	Polymorphic	8	6	0.48	0.48	None	None	SINE	1000Genome	0.3404	0.24
5_147263417_147263418_INS	5	147263417	147263418	INS	85	INTRONIC	C5orf46	Polymorphic	0	0	0.355	0.355	LTR	LTR	LTR	GnomAD	0.271861	0.04
4_22502052_22502156_DEL	4	22502052	22502156	DEL	104	INTRONIC	ADGRA3	Major	11	12	0.435	0.38	None	SINE	SINE	1000Genome	0.3363	0.36
14_106117054_106117118_DEL	14	106117054	106117118	DEL	64	INTERGENIC	BRF1	Shared	847	977	0.54	0.535	None	None	None	DDD	0.0899408	1
9_124411492_124411793_DEL	9	124411492	124411793	DEL	301	INTRONIC	DAB2IP	Major	12	6	0.55	0.585	None	None	None	1000Genome	0.3701	0.789474
7_31315550_31318975_DEL	7	31315550	31318975	DEL	3425	INTERGENIC	ITPRID1	Polymorphic	86	83	0.51	0.47	None	SINE	LINE	1000Genome	0.4742	0.14
16_89356635_89356705_DEL	16	89356635	89356705	DEL	70	INTRONIC	ANKRD11	Major	32	29	0.695	0.725	None	None	None	IMH	5.94e-05	0.520833
13_100704288_100704377_DEL	13	100704288	100704377	DEL	89	INTERGENIC	PCCA	Polymorphic	5	5	0.47	0.51	SINE	SINE	SINE	GnomAD	0.01448	0.125
4_93076105_93076106_INS	4	93076105	93076106	INS	300	INTERGENIC	GRID2	Polymorphic	14	15	0.3	0.295	None	LINE	LINE	GnomAD	0.195867	0.3
4_119296348_119296684_DEL	4	119296348	119296684	DEL	336	INTERGENIC	PRSS12	Polymorphic	5	7	0.415	0.515	SINE	LTR	LTR	1000Genome	0.3384	0.3
14_24932613_24932777_DEL	14	24932613	24932777	DEL	164	INTERGENIC	SDR39U1	Major	6	6	0.405	0.45	LTR	LTR	LTR	GnomAD	0.412556	0.659091
1_228032569_228032811_DEL	1	228032569	228032811	DEL	242	INTRONIC	PRSS38	Singleton	0	0	0.6	0.605	None	None	None	GnomAD	0.001675	0.02
12_12252827_12254645_DEL	12	12252827	12254645	DEL	1818	INTRONIC	BCL2L14	Polymorphic	6	10	0.375	0.395	None	None	LINE	1000Genome	0.0883	0.04
20_23221078_23221134_DEL	20	23221078	23221134	DEL	56	INTERGENIC	NXT1	Polymorphic	2	2	0.52	0.44	SINE	SINE	LINE	1000Genome	0.2337	0.12
1_43857460_43857796_DEL	1	43857460	43857796	DEL	336	INTRONIC	SZT2	Major	6	11	0.49	0.28	SINE	DNA	DNA	1000Genome	0.5537	0.54
8_69671000_69671001_INS	8	69671000	69671001	INS	2489	INTRONIC	C8orf34	Major	16	17	0.345	0.34	None	None	None	GnomAD	0.48248	0.38
22_48645216_48645534_DEL	22	48645216	48645534	DEL	318	INTERGENIC	TAFA5	Major	777	459	0.635	0.43	SINE	SINE	SINE	GnomAD	0.785714	0.6
17_13220489_13220815_DEL	17	13220489	13220815	DEL	326	INTERGENIC	ELAC2	Major	12	11	0.42	0.5	SINE	SINE	SINE	GnomAD	0.593314	0.68
9_87901411_87901718_DEL	9	87901411	87901718	DEL	307	INTERGENIC	NAA35	Shared	9	7	0.52	0.55	SINE	SINE	SINE	GnomAD	0.814915	0.9
21_46244428_46244585_DEL	21	46244428	46244585	DEL	157	INTERGENIC	SUMO3	Major	450	579	0.66	0.665	Other	Other	Other	GnomAD	0.009666	0.9375
11_30294198_30294199_INS	11	30294198	30294199	INS	70	INTERGENIC	ARL14EP	Major	8	8	0.425	0.42	None	LINE	LINE	None	0	0.84
4_61569237_61569567_DEL	4	61569237	61569567	DEL	330	INTERGENIC	ADGRL3	Major	8	7	0.295	0.595	SINE	SINE	SINE	GnomAD	0.845463	0.86
X_30131024_30131102_DEL	X	30131024	30131102	DEL	78	INTERGENIC	MAGEB2	Polymorphic	1	1	0.315	0.33	None	None	None	GnomAD	0.036166	0.125
1_157173863_157175382_DEL	1	157173863	157175382	DEL	1519	INTERGENIC	ETV3	Major	63	21	0.48	0.28	None	None	Simple_repeat	1000Genome	0.2321	0.4
2_41238367_41250294_DEL	2	41238367	41250294	DEL	11927	INTERGENIC	SLC8A1	Polymorphic	3	4	0.295	0.44	None	SINE	DNA	1000Genome	0.2012	0.06
8_16868762_16868763_INS	8	16868762	16868763	INS	68	INTERGENIC	FGF20	Major	12	12	0.285	0.285	None	None	None	DGV	0.0001772	0.56
21_40955747_40955821_DEL	21	40955747	40955821	DEL	74	INTRONIC	B3GALT5	Major	150	10	0.43	0.555	Simple_repeat	Simple_repeat	Simple_repeat	GnomAD	0.062482	0.92
22_49466815_49466872_DEL	22	49466815	49466872	DEL	57	INTERGENIC	ZBED4	Major	283	271	0.49	0.46	Simple_repeat	Simple_repeat	Simple_repeat	1000Genome	0.2065	0.931818
7_154609452_154609540_DEL	7	154609452	154609540	DEL	88	INTRONIC	DPP6	Major	37	31	0.395	0.44	None	None	DNA	DGV	0.303279	0.72
17_79455419_79455474_DEL	17	79455419	79455474	DEL	55	INTERGENIC	FSCN2	Major	50	54	0.74	0.72	None	Low_complexity	None	GnomAD	0.287928	0.875
12_90971839_90974617_DEL	12	90971839	90974617	DEL	2778	INTERGENIC	ATP2B1	Polymorphic	69	71	0.32	0.315	None	LINE	LINE	1000Genome	0.1299	0.12
22_51154458_51154540_DEL	22	51154458	51154540	DEL	82	INTRONIC	SHANK3	Polymorphic	42	44	0.675	0.66	None	None	None	GnomAD	0.000143	0.666667
8_24926543_24926544_INS	8	24926543	24926544	INS	2813	INTERGENIC	NEFL	Major	24	24	0.39	0.39	None	SINE	SINE	1000Genome	0.001	0.38
10_98317218_98317219_INS	10	98317218	98317219	INS	70	INTRONIC	TM9SF3	Polymorphic	6	6	0.425	0.43	LINE	LINE	LINE	GnomAD	0.526201	0.2
X_114940161_114940389_DEL	X	114940161	114940389	DEL	228	INTERGENIC	AGTR2	Polymorphic	62	44	0.415	0.315	Simple_repeat	Simple_repeat	SINE	DGV	0.00347625	0.291667
5_105894448_105895553_DEL	5	105894448	105895553	DEL	1105	INTERGENIC	FER	Polymorphic	7	6	0.34	0.255	None	DNA	LINE	1000Genome	0.2398	0.1875
20_61073860_61073957_DEL	20	61073860	61073957	DEL	97	INTERGENIC	GATA5	Polymorphic	786	801	0.625	0.63	Simple_repeat	Simple_repeat	Simple_repeat	None	0	0.375
10_134187596_134187693_DEL	10	134187596	134187693	DEL	97	INTRONIC	LRRC27	Singleton	0	0	0.625	0.625	None	None	None	1000Genome	0.001	0.02
17_72461910_72461962_DEL	17	72461910	72461962	DEL	52	INTERGENIC	CD300A	Singleton	0	0	0.435	0.44	Simple_repeat	Simple_repeat	Simple_repeat	DDD	0.00473373	0.021739
2_138044145_138044305_DEL	2	138044145	138044305	DEL	160	INTRONIC	THSD7B	Polymorphic	5	8	0.38	0.41	None	None	None	1000Genome	0.0377	0.152174
4_102712357_102712410_DEL	4	102712357	102712410	DEL	53	INTRONIC	BANK1	Polymorphic	1	1	0.57	0.495	None	None	None	GnomAD	0.047613	0.04
6_57480788_57480890_DEL	6	57480788	57480890	DEL	102	INTRONIC	PRIM2	Shared	43	45	0.545	0.53	None	DNA	DNA	DGV	0.0206186	0.96
19_54245982_54246182_DEL	19	54245982	54246182	DEL	200	INTERGENIC	MYADM	Polymorphic	8	9	0.48	0.47	SINE	SINE	SINE	IMH	0.06255	0.461538
2_153795988_153799727_DEL	2	153795988	153799727	DEL	3739	INTERGENIC	PRPF40A	Polymorphic	5	7	0.355	0.385	None	LINE	None	1000Genome	0.2925	0.1
16_24585528_24585690_DEL	16	24585528	24585690	DEL	162	INTERGENIC	TNRC6A	Polymorphic	153	160	0.755	0.73	Other	Other	Other	IMH	0.1282	0.22
11_22433875_22433990_DEL	11	22433875	22433990	DEL	115	INTERGENIC	GAS2	Polymorphic	11	9	0.325	0.35	LINE	LINE	LINE	GnomAD	0.209344	0.85
16_88237630_88237689_DEL	16	88237630	88237689	DEL	59	INTERGENIC	ZNF469	Polymorphic	6	6	0.575	0.645	None	None	None	GnomAD	0.000132	0.6
3_126358933_126359260_DEL	3	126358933	126359260	DEL	327	INTRONIC	TXNRD3	Major	10	9	0.47	0.565	SINE	SINE	SINE	GnomAD	0.866812	0.7
7_71211899_71212959_DEL	7	71211899	71212959	DEL	1060	INTERGENIC	POM121	Shared	13	20	0.44	0.355	None	LINE	None	1000Genome	0.9637	1
11_326325_326391_DEL	11	326325	326391	DEL	66	INTRONIC	IFITM3	Major	41	38	0.58	0.565	None	None	None	None	0	0.722222
1_58706973_58707025_DEL	1	58706973	58707025	DEL	52	INTRONIC	DAB1	Polymorphic	25	25	0.255	0.33	None	None	None	GnomAD	0.011645	0.2
6_122119782_122119783_INS	6	122119782	122119783	INS	113	INTERGENIC	TBC1D32	Polymorphic	3	3	0.465	0.46	LTR	LTR	LTR	None	0	0.14
1_36474685_36474686_INS	1	36474685	36474686	INS	301	INTRONIC	AGO3	Major	13	13	0.38	0.38	None	None	None	GnomAD	0.743935	0.62
2_63936223_63936305_DEL	2	63936223	63936305	DEL	82	INTERGENIC	WDPCP	Polymorphic	47	66	0.475	0.5	SINE	SINE	SINE	DGV	0.0330578	0.3
4_147953936_147953937_INS	4	147953936	147953937	INS	189	INTERGENIC	TTC29	Polymorphic	6	6	0.32	0.325	None	None	None	None	0	0.14
1_45983481_45983578_DEL	1	45983481	45983578	DEL	97	INTRONIC	PRDX1	Major	6	8	0.46	0.43	None	SINE	None	GnomAD	0.46451	0.48
7_52520171_52520372_DEL	7	52520171	52520372	DEL	201	INTERGENIC	POM121L12	Major	9	9	0.45	0.355	None	None	None	1000Genome	0.7401	0.52
2_241120892_241120999_DEL	2	241120892	241120999	DEL	107	INTERGENIC	OTOS	Major	67	73	0.39	0.41	LTR	LTR	LTR	GnomAD	0.278976	0.82
1_213964341_213964342_INS	1	213964341	213964342	INS	110	INTERGENIC	PROX1	Polymorphic	6	6	0.41	0.405	None	None	None	None	0	0.12
8_37050881_37051855_DEL	8	37050881	37051855	DEL	974	INTERGENIC	ZNF703	Major	5	5	0.355	0.36	LTR	LTR	LTR	GnomAD	0.915584	0.94
2_123989139_123989468_DEL	2	123989139	123989468	DEL	329	INTERGENIC	CNTNAP5	Polymorphic	2	2	0.45	0.56	SINE	LINE	LINE	GnomAD	0.100909	0.090909
1_217754082_217754384_DEL	1	217754082	217754384	DEL	302	INTRONIC	GPATCH2	Shared	11	9	0.52	0.455	SINE	DNA	DNA	GnomAD	0.767296	0.96
2_20666672_20666978_DEL	2	20666672	20666978	DEL	306	INTERGENIC	PUM2	Shared	7	9	0.565	0.575	SINE	SINE	SINE	GnomAD	0.751572	0.96
8_107496361_107499606_DEL	8	107496361	107499606	DEL	3245	INTRONIC	OXR1	Singleton	0	0	0.33	0.295	None	LINE	LINE	1000Genome	0.0397	0.04
4_68247371_68247444_DEL	4	68247371	68247444	DEL	73	INTERGENIC	STAP1	Polymorphic	25	26	0.685	0.66	Other	Other	Other	1000Genome	0.0008	0.16
11_96001909_96003392_DEL	11	96001909	96003392	DEL	1483	INTRONIC	MAML2	Polymorphic	5	12	0.485	0.39	None	LTR	LINE	GnomAD	0.318386	0.32
9_114380384_114380442_DEL	9	114380384	114380442	DEL	58	INTERGENIC	DNAJC25	Polymorphic	6	5	0.615	0.62	Other	Other	Other	GnomAD	0.023305	0.22
6_16884965_16886093_DEL	6	16884965	16886093	DEL	1128	INTERGENIC	ATXN1	Major	10	10	0.4	0.42	None	LTR	LTR	GnomAD	0.278527	0.833333
17_35250481_35250914_DEL	17	35250481	35250914	DEL	433	INTERGENIC	LHX1	Polymorphic	8	5	0.445	0.55	None	None	SINE	GnomAD	0.284283	0.5
3_49948635_49948636_INS	3	49948635	49948636	INS	55	INTRONIC	MON1A	Singleton	0	0	0.43	0.435	Simple_repeat	Simple_repeat	Simple_repeat	GnomAD	0.208228	0.02
11_9068606_9068607_INS	11	9068606	9068607	INS	648	INTRONIC	SCUBE2	Polymorphic	3	3	0.455	0.455	None	LINE	LINE	GnomAD	0.190295	0.204545
4_93579935_93580253_DEL	4	93579935	93580253	DEL	318	INTRONIC	GRID2	Polymorphic	12	12	0.255	0.275	None	Simple_repeat	None	GnomAD	0.148367	0.28
7_158852413_158852473_DEL	7	158852413	158852473	DEL	60	INTRONIC	VIPR2	Polymorphic	8	8	0.5	0.49	None	Simple_repeat	Simple_repeat	GnomAD	0.078258	0.266667
5_153805376_153807204_DEL	5	153805376	153807204	DEL	1828	INTERGENIC	SAP30L	Polymorphic	105	102	0.54	0.555	None	SINE	LINE	DGV	0.281483	0.2
8_12233466_12236124_DEL	8	12233466	12236124	DEL	2658	INTERGENIC	DEFB130A	Polymorphic	8	9	0.45	0.5	None	Simple_repeat	Simple_repeat	1000Genome	0.3757	0.1
4_141731906_141732125_DEL	4	141731906	141732125	DEL	219	INTERGENIC	TBC1D9	Major	288	329	0.515	0.59	Simple_repeat	Simple_repeat	Simple_repeat	GnomAD	0.000469	0.4
6_123423905_123423959_DEL	6	123423905	123423959	DEL	54	INTERGENIC	SERINC1	Singleton	15	12	0.265	0.235	Simple_repeat	LTR	LTR	None	0	0.02
1_83042646_83042966_DEL	1	83042646	83042966	DEL	320	INTERGENIC	PRKACB	Major	7	4	0.31	0.415	SINE	SINE	SINE	1000Genome	0.7511	0.66
9_93665482_93665554_DEL	9	93665482	93665554	DEL	72	INTERGENIC	DIRAS2	Major	17	18	0.555	0.555	LTR	LTR	LTR	DGV	0.391753	0.58
5_138734454_138734750_DEL	5	138734454	138734750	DEL	296	INTRONIC	SPATA24	Major	71	73	0.52	0.52	SINE	SINE	SINE	IMH	0.4656	0.68
15_96662191_96662243_DEL	15	96662191	96662243	DEL	52	INTERGENIC	NR2F2	Polymorphic	11	12	0.42	0.375	None	SINE	None	1000Genome	0.2035	0.12
14_44886690_44886691_INS	14	44886690	44886691	INS	504	INTERGENIC	C14orf28	Major	14	14	0.37	0.37	LTR	LTR	LTR	DDD	0.00591716	0.64
2_229956762_229956945_DEL	2	229956762	229956945	DEL	183	INTRONIC	PID1	Polymorphic	6	3	0.405	0.435	None	None	None	1000Genome	0.3979	0.06
3_26786709_26787029_DEL	3	26786709	26787029	DEL	320	INTERGENIC	NGLY1	Major	9	9	0.545	0.445	SINE	SINE	LINE	GnomAD	0.901786	0.6
1_178474718_178474798_DEL	1	178474718	178474798	DEL	80	INTERGENIC	CLEC20A	Shared	92	98	0.57	0.515	None	None	None	DGV	0.00017705	1
17_12353139_12359260_DEL	17	12353139	12359260	DEL	6121	INTERGENIC	MYOCD	Polymorphic	8	27	0.255	0.49	LINE	LINE	LINE	DGV	0.0715935	0.34
18_73901667_73902038_DEL	18	73901667	73902038	DEL	371	INTERGENIC	ZNF236	Major	6	6	0.51	0.43	LTR	LTR	LTR	1000Genome	0.3948	0.478261
6_127282680_127282681_INS	6	127282680	127282681	INS	191	INTERGENIC	RSPO3	Major	5	5	0.285	0.285	LINE	LINE	LINE	None	0	1
19_7780181_7780576_DEL	19	7780181	7780576	DEL	395	INTERGENIC	FCER2	Polymorphic	3	5	0.47	0.47	SINE	LINE	LINE	GnomAD	0.004265	0.125
X_69731379_69734222_DEL	X	69731379	69734222	DEL	2843	INTERGENIC	PDZD11	Polymorphic	282	305	0.455	0.525	None	LINE	SINE	1000Genome	0.1027	0.16
5_180635269_180635324_DEL	5	180635269	180635324	DEL	55	INTERGENIC	TRIM7	Polymorphic	14	14	0.325	0.29	LINE	LINE	LINE	1000Genome	0.2035	0.08
2_218074956_218074957_INS	2	218074956	218074957	INS	298	INTERGENIC	TNP1	Major	125	126	0.47	0.47	SINE	LTR	LTR	None	0	0.6
16_62419371_62419688_DEL	16	62419371	62419688	DEL	317	INTERGENIC	CDH8	Polymorphic	6	6	0.485	0.445	SINE	SINE	SINE	GnomAD	0.090082	0.1
4_134295552_134295872_DEL	4	134295552	134295872	DEL	320	INTERGENIC	SCLT1	Polymorphic	6	4	0.4	0.425	SINE	LTR	LTR	GnomAD	0.311321	0.5
X_23540684_23540685_INS	X	23540684	23540685	INS	52	INTERGENIC	PRDX4	Singleton	12	12	0.425	0.425	None	None	None	None	0	0.02
1_226157968_226158125_DEL	1	226157968	226158125	DEL	157	INTERGENIC	LEFTY2	Polymorphic	20	22	0.52	0.465	LTR	LTR	LTR	None	0	0.06
1_230411676_230411748_DEL	1	230411676	230411748	DEL	72	INTRONIC	GALNT2	Polymorphic	51	44	0.27	0.26	Simple_repeat	Simple_repeat	Simple_repeat	1000Genome	0.0014	0.24
12_3204659_3204790_DEL	12	3204659	3204790	DEL	131	INTRONIC	TSPAN9	Polymorphic	81	83	0.79	0.785	Other	Other	Other	GnomAD	0.000449	0.222222
20_52748044_52748045_INS	20	52748044	52748045	INS	53	INTERGENIC	BCAS1	Singleton	5	5	0.37	0.37	LINE	LTR	LTR	GnomAD	0.467206	0.045455
1_80114179_80114496_DEL	1	80114179	80114496	DEL	317	INTERGENIC	ADGRL4	Polymorphic	4	3	0.41	0.495	SINE	LINE	LINE	GnomAD	0.411556	0.1
4_186382152_186382153_INS	4	186382152	186382153	INS	273	INTRONIC	CCDC110	Major	13	13	0.365	0.365	None	None	None	GnomAD	0.58647	0.52
12_59935791_59952857_DEL	12	59935791	59952857	DEL	17066	INTERGENIC	SLC16A7	Singleton	0	0	0.4	0.315	None	Satellite	None	GnomAD	0.242713	0.076923
1_31399314_31400028_DEL	1	31399314	31400028	DEL	714	INTERGENIC	SDC3	Polymorphic	16	16	0.485	0.49	None	SINE	LTR	DGV	0.0143992	0.06
10_14241750_14242418_DEL	10	14241750	14242418	DEL	668	INTRONIC	FRMD4A	Polymorphic	10	11	0.255	0.535	None	SINE	SINE	1000Genome	0.0746	0.08
17_26030424_26030496_DEL	17	26030424	26030496	DEL	72	INTERGENIC	NLK	Major	19	19	0.3	0.345	None	None	None	GnomAD	0.463608	0.96
3_29620280_29620602_DEL	3	29620280	29620602	DEL	322	INTRONIC	AC098650.1,RBMS3	Polymorphic	8	7	0.445	0.485	SINE	SINE	SINE	DGV	0.0942928	0.22
1_157540654_157540870_DEL	1	157540654	157540870	DEL	216	INTERGENIC	FCRL5	Major	10	9	0.49	0.35	None	SINE	LTR	1000Genome	0.6101	0.54
10_107677555_107677880_DEL	10	107677555	107677880	DEL	325	INTERGENIC	ITPRIP	Major	6	7	0.44	0.505	SINE	SINE	SINE	1000Genome	0.4405	0.5
20_47061285_47061350_DEL	20	47061285	47061350	DEL	65	INTERGENIC	ARFGEF2	Polymorphic	23	23	0.5	0.495	LTR	LTR	LTR	GnomAD	0.011329	0.352941
17_4543766_4544589_DEL	17	4543766	4544589	DEL	823	INTRONIC	ALOX15	Polymorphic	14	23	0.565	0.605	None	SINE	SINE	GnomAD	0.000316	0.1875
14_27688444_27688445_INS	14	27688444	27688445	INS	84	INTERGENIC	NOVA1	Polymorphic	14	14	0.38	0.385	Simple_repeat	LTR	LTR	DDD	0.00236686	0.08
8_10007370_10007371_INS	8	10007370	10007371	INS	1005	INTRONIC	MSRA	Major	15	15	0.4	0.395	None	DNA	DNA	DDD	0.00118343	0.96
9_99064828_99065205_DEL	9	99064828	99065205	DEL	377	INTRONIC	AL160269.1	Polymorphic	7	17	0.47	0.395	SINE	LINE	LINE	GnomAD	0.011292	0.138889
5_83350686_83351271_DEL	5	83350686	83351271	DEL	585	INTRONIC	EDIL3	Polymorphic	5	6	0.37	0.4	LINE	LINE	LINE	GnomAD	0.07074	0.04
5_113222069_113222131_DEL	5	113222069	113222131	DEL	62	INTERGENIC	KCNN2	Singleton	0	0	0.24	0.23	None	None	LINE	None	0	0.02
2_219931789_219932073_DEL	2	219931789	219932073	DEL	284	INTERGENIC	IHH	Major	41	41	0.51	0.5	SINE	SINE	SINE	IMH	0.09411	0.44
18_76599010_76599132_DEL	18	76599010	76599132	DEL	122	INTERGENIC	SALL3	Polymorphic	113	116	0.445	0.44	None	Simple_repeat	Simple_repeat	DGV	0.0294118	0.333333
2_237148105_237148183_DEL	2	237148105	237148183	DEL	78	INTRONIC	ASB18	Polymorphic	49	54	0.585	0.55	LINE	LINE	LINE	GnomAD	0.002027	0.478261
2_33091731_33095626_DEL	2	33091731	33095626	DEL	3895	INTERGENIC	LTBP1	Major	9	9	0.335	0.35	None	LINE	Other	DGV	0.0854503	0.6875
13_21899445_21899446_INS	13	21899445	21899446	INS	829	INTERGENIC	SKA3	Polymorphic	8	8	0.39	0.39	LTR	LTR	LTR	DGV	0.084507	0.34
6_95193316_95194331_DEL	6	95193316	95194331	DEL	1015	INTERGENIC	MANEA	Major	13	9	0.3	0.27	LINE	LINE	LINE	1000Genome	0.7061	0.58
14_69965331_69965332_INS	14	69965331	69965332	INS	56	INTRONIC	PLEKHD1	Singleton	0	0	0.46	0.46	Simple_repeat	SINE	SINE	None	0	0.021739
2_136222766_136222909_DEL	2	136222766	136222909	DEL	143	INTRONIC	ZRANB3	Polymorphic	64	68	0.34	0.335	None	None	None	DGV	0.0512821	0.14
8_72214752_72217815_DEL	8	72214752	72217815	DEL	3063	INTRONIC	EYA1	Polymorphic	8	6	0.43	0.385	None	DNA	SINE	1000Genome	0.2366	0.333333
11_86641805_86641903_DEL	11	86641805	86641903	DEL	98	INTRONIC	PRSS23	Polymorphic	0	1	0.555	0.475	LINE	LINE	LINE	GnomAD	0.050764	0.04
8_1511362_1511637_DEL	8	1511362	1511637	DEL	275	INTRONIC	DLGAP2	Polymorphic	43	44	0.64	0.67	None	None	None	DGV	0.627907	0.452381
4_111516317_111516505_DEL	4	111516317	111516505	DEL	188	INTERGENIC	ELOVL6	Major	11	11	0.275	0.46	LINE	LINE	LINE	GnomAD	0.987013	1
13_51645024_51645025_INS	13	51645024	51645025	INS	127	INTERGENIC	FAM124A	Major	9	9	0.415	0.42	SINE	DNA	DNA	GnomAD	0.892183	0.68
3_2814038_2814039_INS	3	2814038	2814039	INS	311	INTRONIC	CNTN4	Polymorphic	17	16	0.39	0.39	LINE	LINE	LINE	DDD	0.00118343	0.16
5_18570161_18570162_INS	5	18570161	18570162	INS	302	INTERGENIC	H3.Y	Polymorphic	9	9	0.33	0.33	None	LTR	LTR	GnomAD	0.620821	0.3
2_108994495_108994656_DEL	2	108994495	108994656	DEL	161	UTR	SULT1C4	Polymorphic	10	12	0.55	0.525	None	None	None	DGV	0.00561347	0.06
9_112750843_112750915_DEL	9	112750843	112750915	DEL	72	INTRONIC	PALM2-AKAP2	Polymorphic	21	19	0.445	0.515	Low_complexity	Low_complexity	Simple_repeat	GnomAD	0.171111	0.229167
11_6600865_6601075_DEL	11	6600865	6601075	DEL	210	INTERGENIC	ILK	Major	6	5	0.49	0.525	LINE	LINE	LINE	GnomAD	0.329036	0.48
1_190796658_190796659_INS	1	190796658	190796659	INS	78	INTERGENIC	BRINP3	Major	13	13	0.3	0.305	None	LINE	LINE	None	0	0.54
8_142498082_142498177_DEL	8	142498082	142498177	DEL	95	INTERGENIC	AC138647.1	Polymorphic	17	20	0.64	0.63	None	None	SINE	GnomAD	0.000105	0.214286
X_134161510_134162061_DEL	X	134161510	134162061	DEL	551	INTERGENIC	RTL8C	Polymorphic	3	6	0.37	0.31	LINE	LINE	LINE	1000Genome	0.5261	0.166667
5_49438952_49439291_DEL	5	49438952	49439291	DEL	339	INTERGENIC	PARP8	Polymorphic	500	660	0.385	0.385	Satellite	Satellite	Satellite	DGV	0.6	0.229167
11_42740528_42740529_INS	11	42740528	42740529	INS	442	INTERGENIC	API5	Major	14	14	0.395	0.39	LINE	LINE	LINE	None	0	0.869565
3_133503777_133505093_DEL	3	133503777	133505093	DEL	1316	INTRONIC	SRPRB	Major	905	418	0.56	0.265	Other	Other	Other	GnomAD	0.436099	0.34
19_30113534_30113535_INS	19	30113534	30113535	INS	326	INTERGENIC	PLEKHF1	Shared	80	56	0.52	0.52	None	None	None	None	0	1
2_203199393_203199394_INS	2	203199393	203199394	INS	172	INTERGENIC	BMPR2	Polymorphic	4	4	0.43	0.43	SINE	SINE	SINE	1000Genome	0.0008	0.22
4_150161047_150161389_DEL	4	150161047	150161389	DEL	342	INTERGENIC	NR3C2	Major	7	9	0.5	0.395	SINE	SINE	SINE	GnomAD	0.69673	0.46
17_14189910_14191555_DEL	17	14189910	14191555	DEL	1645	INTERGENIC	HS3ST3B1	Major	10	14	0.395	0.4	None	LTR	SINE	1000Genome	0.7522	0.84
7_108657086_108657087_INS	7	108657086	108657087	INS	52	INTERGENIC	PNPLA8	Major	6	6	0.33	0.33	LINE	LINE	LINE	DDD	0.00118343	0.46
1_46207290_46207601_DEL	1	46207290	46207601	DEL	311	INTRONIC	IPP	Major	7	7	0.355	0.495	SINE	SINE	SINE	1000Genome	0.3753	0.54
1_112072517_112072644_DEL	1	112072517	112072644	DEL	127	INTRONIC	TMIGD3	Polymorphic	23	26	0.645	0.695	Other	Other	Other	GnomAD	0.011013	0.4375
1_106113955_106113956_INS	1	106113955	106113956	INS	2232	INTERGENIC	PRMT6	Major	88	387	0.29	0.29	None	LINE	LINE	1000Genome	0.001	0.86
4_37554635_37555031_DEL	4	37554635	37555031	DEL	396	INTRONIC	C4orf19	Polymorphic	6	13	0.415	0.305	None	None	None	1000Genome	0.1135	0.095238
15_75283319_75283442_DEL	15	75283319	75283442	DEL	123	INTRONIC	SCAMP5	Major	75	57	0.37	0.285	Simple_repeat	SINE	SINE	DGV	0.13	0.94
4_109632905_109633041_DEL	4	109632905	109633041	DEL	136	INTERGENIC	LEF1	Major	59	61	0.43	0.425	LTR	LTR	LTR	DGV	0.0881126	0.78
17_80118214_80118266_DEL	17	80118214	80118266	DEL	52	INTRONIC	CCDC57	Major	34	35	0.51	0.545	None	LINE	LINE	DDD	0.00118343	0.84
12_9871149_9871150_INS	12	9871149	9871150	INS	318	INTRONIC	CLECL1	Polymorphic	20	19	0.41	0.415	LTR	LTR	LTR	GnomAD	0.409254	0.6
X_23777786_23777787_INS	X	23777786	23777787	INS	78	INTRONIC	ACOT9	Polymorphic	19	19	0.435	0.43	Low_complexity	SINE	SINE	None	0	0.086957
20_2803151_2806413_DEL	20	2803151	2806413	DEL	3262	INTERGENIC	VPS16	Major	7	6	0.515	0.345	Other	Simple_repeat	Other	GnomAD	0.757489	0.92
10_88666189_88666527_DEL	10	88666189	88666527	DEL	338	INTRONIC	BMPR1A	Shared	8	8	0.46	0.35	SINE	LINE	LINE	GnomAD	0.639263	0.94
2_239990526_239990623_DEL	2	239990526	239990623	DEL	97	INTRONIC	HDAC4	Major	864	524	0.565	0.61	None	None	None	None	0	0.68
3_20945210_20945306_DEL	3	20945210	20945306	DEL	96	INTERGENIC	SGO1	Singleton	5	3	0.42	0.4	LINE	LINE	LINE	IMH	0.1678	0.1
11_7209304_7209621_DEL	11	7209304	7209621	DEL	317	INTERGENIC	SYT9	Major	8	9	0.37	0.485	SINE	SINE	LINE	1000Genome	0.2177	0.48
21_43285197_43285286_DEL	21	43285197	43285286	DEL	89	INTRONIC	PRDM15	Major	160	144	0.65	0.625	Low_complexity	Low_complexity	Low_complexity	DGV	0.117647	0.777778
20_44359409_44359521_DEL	20	44359409	44359521	DEL	112	INTERGENIC	WFDC10B	Major	15	11	0.48	0.54	SINE	LINE	SINE	1000Genome	0.611	0.727273
18_13143165_13144157_DEL	18	13143165	13144157	DEL	992	INTERGENIC	LDLRAD4	Polymorphic	8	5	0.435	0.465	None	SINE	LTR	1000Genome	0.2716	0.466667
1_203494162_203494394_DEL	1	203494162	203494394	DEL	232	INTERGENIC	ATP2B4	Singleton	0	0	0.525	0.495	LINE	LINE	LINE	None	0	0.04
10_33500204_33500290_DEL	10	33500204	33500290	DEL	86	INTRONIC	NRP1	Singleton	0	0	0.47	0.475	None	None	None	GnomAD	0.000898	0.02
14_70016993_70022487_DEL	14	70016993	70022487	DEL	5494	INTERGENIC	SUSD6	Singleton	0	0	0.51	0.4	None	SINE	DNA	GnomAD	0.151345	0.041667
18_62173787_62173788_INS	18	62173787	62173788	INS	301	INTERGENIC	AC009802.1	Major	40	40	0.245	0.245	None	None	None	GnomAD	0.775382	0.854167
20_25414150_25414809_DEL	20	25414150	25414809	DEL	659	INTRONIC	GINS1	Singleton	0	0	0.27	0.485	LINE	DNA	SINE	1000Genome	0.0109	0.04
5_156385313_156385370_DEL	5	156385313	156385370	DEL	57	INTRONIC	TIMD4	Singleton	0	0	0.455	0.395	Simple_repeat	LINE	LINE	1000Genome	0.0098	0.02
7_157774921_157774974_DEL	7	157774921	157774974	DEL	53	INTRONIC	PTPRN2	Polymorphic	1193	957	0.61	0.62	None	None	None	DGV	0.0120289	0.416667
5_168394438_168394751_DEL	5	168394438	168394751	DEL	313	INTRONIC	SLIT3	Polymorphic	5	7	0.465	0.55	SINE	LINE	SINE	1000Genome	0.0547	0.08
5_26228772_26228849_DEL	5	26228772	26228849	DEL	77	INTERGENIC	CDH10	Major	84	86	0.59	0.62	None	None	None	DGV	0.333333	0.8
2_25227625_25227940_DEL	2	25227625	25227940	DEL	315	INTERGENIC	DNAJC27	Major	8	7	0.565	0.545	SINE	SINE	SINE	GnomAD	0.9375	0.8
15_67294850_67294851_INS	15	67294850	67294851	INS	307	INTERGENIC	SMAD3	Polymorphic	30	30	0.415	0.41	LTR	LTR	LTR	GnomAD	0.5213	0.309524
2_129628825_129628826_INS	2	129628825	129628826	INS	90	INTERGENIC	HS6ST1	Polymorphic	8	8	0.55	0.55	None	LTR	LTR	GnomAD	0.493261	0.26
5_18171831_18171894_DEL	5	18171831	18171894	DEL	63	INTERGENIC	H3.Y	Major	8	10	0.47	0.485	LINE	LINE	LINE	GnomAD	0.282805	0.62
18_54946733_54948713_DEL	18	54946733	54948713	DEL	1980	INTERGENIC	ST8SIA3	Major	9	8	0.515	0.365	None	LTR	SINE	GnomAD	0.75	0.928571
8_117399805_117399986_DEL	8	117399805	117399986	DEL	181	INTERGENIC	UTP23	Shared	12	16	0.425	0.48	LINE	LTR	LTR	GnomAD	0.747978	1
22_27168069_27169795_DEL	22	27168069	27169795	DEL	1726	INTERGENIC	CRYBB1	Shared	22	26	0.32	0.525	Other	Other	Other	DGV	0.119678	1
X_96624433_96624485_DEL	X	96624433	96624485	DEL	52	INTRONIC	DIAPH2	Polymorphic	11	11	0.425	0.39	None	None	None	GnomAD	0.424274	0.26
1_7570068_7571509_DEL	1	7570068	7571509	DEL	1441	INTRONIC	CAMTA1	Polymorphic	21	5	0.48	0.425	None	None	SINE	DGV	0.303922	0.26
13_73299594_73300294_DEL	13	73299594	73300294	DEL	700	INTRONIC	MZT1	Polymorphic	16	6	0.34	0.505	None	None	SINE	GnomAD	0.105571	0.06
12_23795729_23796043_DEL	12	23795729	23796043	DEL	314	INTRONIC	SOX5	Polymorphic	12	9	0.525	0.48	SINE	LINE	LINE	1000Genome	0.2147	0.24
1_150200138_150200139_INS	1	150200138	150200139	INS	274	INTRONIC	ANP32E	Major	27	26	0.3	0.3	None	LINE	LINE	1000Genome	0.3185	0.42
12_1437989_1438609_DEL	12	1437989	1438609	DEL	620	INTRONIC	ERC1	Polymorphic	4	4	0.39	0.29	None	None	SINE	1000Genome	0.2171	0.24
9_99999727_99999728_INS	9	99999727	99999728	INS	52	INTERGENIC	CCDC180	Singleton	3	3	0.595	0.595	None	None	None	None	0	0.02
5_179958123_179958217_DEL	5	179958123	179958217	DEL	94	INTRONIC	CNOT6	Polymorphic	9	9	0.685	0.74	Other	Other	Other	GnomAD	0.134641	0.210526
4_97396872_97396943_DEL	4	97396872	97396943	DEL	71	INTERGENIC	UNC5C	Polymorphic	7	6	0.36	0.315	LINE	LINE	LINE	1000Genome	0.2302	0.229167
10_18503065_18503579_DEL	10	18503065	18503579	DEL	514	INTRONIC	CACNB2	Major	10	11	0.405	0.44	SINE	None	DNA	1000Genome	0.7903	0.46
8_128611291_128611389_DEL	8	128611291	128611389	DEL	98	INTERGENIC	MYC	Major	34	30	0.455	0.455	None	LTR	LTR	1000Genome	0.4425	0.7
19_53496854_53496947_DEL	19	53496854	53496947	DEL	93	INTERGENIC	ERVV-1	Major	29	36	0.725	0.68	None	None	None	GnomAD	0.000213	0.32
7_103856444_103856762_DEL	7	103856444	103856762	DEL	318	INTERGENIC	ORC5	Major	11	8	0.385	0.445	SINE	SINE	SINE	GnomAD	0.630907	0.6875
8_101890484_101890552_DEL	8	101890484	101890552	DEL	68	INTERGENIC	PABPC1	Major	48	47	0.37	0.3	None	None	None	GnomAD	0.052786	0.6
6_51256297_51256613_DEL	6	51256297	51256613	DEL	316	INTERGENIC	IL17A	Major	9	9	0.495	0.45	SINE	LTR	LTR	GnomAD	0.671525	0.78
2_241045612_241045667_DEL	2	241045612	241045667	DEL	55	INTERGENIC	OR6B3	Polymorphic	8	8	0.67	0.6	None	None	None	1000Genome	0.2005	0.238095
2_233364545_233364738_DEL	2	233364545	233364738	DEL	193	INTERGENIC	ECEL1	Polymorphic	4	6	0.605	0.605	None	None	None	1000Genome	0.2352	0.12
10_129946571_129946891_DEL	10	129946571	129946891	DEL	320	INTERGENIC	MKI67	Polymorphic	13	4	0.475	0.425	SINE	LINE	LINE	GnomAD	0.202262	0.538462
14_106323464_106323528_DEL	14	106323464	106323528	DEL	64	INTERGENIC	BRF1	Major	22	21	0.635	0.66	Simple_repeat	Simple_repeat	Simple_repeat	DGV	0.144651	0.826087
19_10082504_10082603_DEL	19	10082504	10082603	DEL	99	INTRONIC	COL5A3	Polymorphic	55	58	0.375	0.35	None	None	Simple_repeat	DGV	0.0515464	0.295455
11_125719436_125719590_DEL	11	125719436	125719590	DEL	154	INTERGENIC	HYLS1	Polymorphic	21	13	0.35	0.39	LINE	LINE	LINE	1000Genome	0.2698	0.44
9_128980171_128980172_INS	9	128980171	128980172	INS	172	INTERGENIC	MVB12B	Major	9	9	0.535	0.535	None	None	None	GnomAD	0.576819	0.6
1_24941271_24941272_INS	1	24941271	24941272	INS	305	INTERGENIC	SRRM1	Polymorphic	8	8	0.315	0.315	LINE	LINE	LINE	GnomAD	0.611392	0.14
5_143413889_143413890_INS	5	143413889	143413890	INS	6055	INTERGENIC	KCTD16	Singleton	12	13	0.35	0.35	None	SINE	SINE	1000Genome	0.0853	0.04
13_49373220_49373552_DEL	13	49373220	49373552	DEL	332	INTERGENIC	FNDC3A	Polymorphic	7	8	0.36	0.45	SINE	LINE	LINE	GnomAD	0.671097	0.16
7_136851620_136851931_DEL	7	136851620	136851931	DEL	311	INTERGENIC	AKR1D1	Major	10	7	0.475	0.435	SINE	SINE	SINE	GnomAD	0.643306	0.56
13_92161664_92161665_INS	13	92161664	92161665	INS	308	INTRONIC	GPC5	Major	18	18	0.285	0.29	None	None	None	GnomAD	0.767439	0.954545
9_6729117_6730105_DEL	9	6729117	6730105	DEL	988	INTERGENIC	KDM4C	Polymorphic	31	27	0.515	0.49	None	SINE	LTR	1000Genome	0.4584	0.479167
17_71384873_71384925_DEL	17	71384873	71384925	DEL	52	INTRONIC	SDK2	Polymorphic	108	10	0.525	0.52	Low_complexity	DNA	DNA	None	0	0.142857
2_3885209_3885324_DEL	2	3885209	3885324	DEL	115	INTRONIC	DCDC2C	Major	7	5	0.49	0.525	None	DNA	DNA	GnomAD	0.57732	0.7
9_4787715_4787799_DEL	9	4787715	4787799	DEL	84	INTERGENIC	RCL1	Polymorphic	56	52	0.365	0.37	LINE	LINE	LINE	GnomAD	0.002137	0.444444
5_176387584_176390187_DEL	5	176387584	176390187	DEL	2603	INTRONIC	UIMC1	Major	7	6	0.46	0.33	None	Other	Other	GnomAD	0.461709	0.66
14_101662874_101662930_DEL	14	101662874	101662930	DEL	56	INTERGENIC	RTL1	Major	10	9	0.485	0.48	None	SINE	None	DGV	0.0191657	0.809524
22_50664008_50664069_DEL	22	50664008	50664069	DEL	61	INTRONIC	TUBGCP6	Polymorphic	45	21	0.62	0.63	None	None	None	1000Genome	0.2025	0.18
8_145596517_145596627_DEL	8	145596517	145596627	DEL	110	INTERGENIC	ADCK5	Singleton	0	0	0.64	0.72	None	None	None	DGV	0.0002401	0.021739
16_14470522_14470814_DEL	16	14470522	14470814	DEL	292	INTERGENIC	AC092291.2	Polymorphic	10	10	0.545	0.545	SINE	SINE	SINE	IMH	0.3345	0.1
7_22434797_22436757_DEL	7	22434797	22436757	DEL	1960	INTERGENIC	RAPGEF5	Major	11	12	0.53	0.435	None	LTR	None	1000Genome	0.5764	0.791667
4_139347265_139347363_DEL	4	139347265	139347363	DEL	98	INTERGENIC	SLC7A11	Major	8	8	0.325	0.3	None	None	None	GnomAD	0.297468	0.46
21_42791235_42791236_INS	21	42791235	42791236	INS	1565	INTERGENIC	MX1	Polymorphic	11	11	0.51	0.51	Simple_repeat	LTR	LTR	GnomAD	0.371835	0.285714
7_66188691_66188825_DEL	7	66188691	66188825	DEL	134	INTRONIC	AC027644.4,RABGEF1	Polymorphic	7	5	0.53	0.44	SINE	SINE	LINE	DGV	0.0349322	0.36
6_161684130_161684232_DEL	6	161684130	161684232	DEL	102	INTRONIC	AGPAT4	Major	6	9	0.575	0.57	None	None	SINE	1000Genome	0.8563	0.48
X_32103716_32103816_DEL	X	32103716	32103816	DEL	100	INTRONIC	DMD	Singleton	0	0	0.245	0.255	Simple_repeat	LINE	Simple_repeat	1000Genome	0.3426	0.066667
6_91237581_91237902_DEL	6	91237581	91237902	DEL	321	INTRONIC	MAP3K7	Polymorphic	3	4	0.345	0.45	SINE	LINE	SINE	GnomAD	0.69019	0.3
7_1970770_1970857_DEL	7	1970770	1970857	DEL	87	INTRONIC	AC069288.1,MAD1L1	Polymorphic	712	625	0.655	0.665	None	None	None	GnomAD	0.018057	0.25
3_189959377_189959378_INS	3	189959377	189959378	INS	1952	INTERGENIC	CLDN16	Polymorphic	7	6	0.355	0.355	LINE	LINE	LINE	None	0	0.22
20_14053061_14053124_DEL	20	14053061	14053124	DEL	63	INTRONIC	MACROD2	Polymorphic	23	25	0.455	0.445	None	DNA	SINE	1000Genome	0.131	0.18
7_778687_778825_DEL	7	778687	778825	DEL	138	INTRONIC	DNAAF5	Major	86	50	0.66	0.62	None	None	None	GnomAD	0.088496	0.92
9_124415448_124415508_DEL	9	124415448	124415508	DEL	60	INTRONIC	DAB2IP	Major	28	30	0.425	0.43	None	None	None	DGV	0.195876	0.608696
17_72393118_72393252_DEL	17	72393118	72393252	DEL	134	INTERGENIC	GPRC5C	Shared	9	10	0.535	0.55	SINE	SINE	SINE	1000Genome	0.869	0.94
4_6399261_6399262_INS	4	6399261	6399262	INS	406	INTRONIC	PPP2R2C	Major	9	9	0.565	0.565	None	SINE	SINE	None	0	0.84
12_114376218_114376288_DEL	12	114376218	114376288	DEL	70	INTRONIC	RBM19	Polymorphic	11	11	0.44	0.42	None	SINE	LTR	1000Genome	0.2458	0.25
6_47350332_47350451_DEL	6	47350332	47350451	DEL	119	INTERGENIC	TNFRSF21	Major	50	56	0.385	0.385	None	None	None	DGV	0.154639	0.84
5_55429215_55430355_DEL	5	55429215	55430355	DEL	1140	INTRONIC	ANKRD55	Major	252	259	0.475	0.46	LINE	LINE	LINE	1000Genome	0.5159	0.36
11_2026756_2026815_DEL	11	2026756	2026815	DEL	59	INTERGENIC	PRR33	Major	120	104	0.65	0.7	None	None	None	None	0	0.954545
7_157570030_157570142_DEL	7	157570030	157570142	DEL	112	INTRONIC	PTPRN2	Polymorphic	0	0	0.565	0.625	None	None	None	DGV	0.00026572	0.428571
2_123783285_123783514_DEL	2	123783285	123783514	DEL	229	INTERGENIC	CNTNAP5	Polymorphic	4	3	0.34	0.245	None	None	None	GnomAD	0.213974	0.08
10_135294524_135294604_DEL	10	135294524	135294604	DEL	80	INTRONIC	SCART1	Singleton	0	0	0.62	0.64	None	None	None	GnomAD	0.176109	0.0625
11_1962865_1963042_DEL	11	1962865	1963042	DEL	177	INTERGENIC	MRPL23	Polymorphic	322	499	0.53	0.655	SINE	SINE	SINE	GnomAD	0.509345	0.285714
11_93599590_93599659_DEL	11	93599590	93599659	DEL	69	INTERGENIC	VSTM5	Polymorphic	10	14	0.49	0.485	LTR	LTR	LTR	IMH	0.09475	0.08
2_87627695_87628798_DEL	2	87627695	87628798	DEL	1103	INTERGENIC	PLGLB1	Polymorphic	822	512	0.485	0.495	None	SINE	SINE	DDD	0.0248521	0.111111
5_3657089_3660541_DEL	5	3657089	3660541	DEL	3452	INTERGENIC	IRX2	Singleton	0	2	0.6	0.435	None	None	LINE	1000Genome	0.1121	0.045455
6_2468628_2468682_DEL	6	2468628	2468682	DEL	54	INTERGENIC	GMDS	Polymorphic	26	25	0.535	0.575	Simple_repeat	Simple_repeat	Simple_repeat	DDD	0.00118343	0.190476
13_109267192_109267254_DEL	13	109267192	109267254	DEL	62	INTRONIC	MYO16	Major	10	7	0.33	0.295	LINE	LINE	LINE	1000Genome	0.4107	0.42
17_19165853_19165970_DEL	17	19165853	19165970	DEL	117	INTRONIC	EPN2	Polymorphic	73	76	0.375	0.415	LINE	LINE	LINE	DDD	0.00118343	0.24
20_18670551_18670552_INS	20	18670551	18670552	INS	173	INTRONIC	AL121900.2,DTD1	Major	12	12	0.435	0.435	SINE	DNA	DNA	None	0	0.956522
17_79577684_79578007_DEL	17	79577684	79578007	DEL	323	INTRONIC	NPLOC4	Polymorphic	10	12	0.515	0.46	SINE	DNA	DNA	GnomAD	0.578721	0.52381
6_857168_857561_DEL	6	857168	857561	DEL	393	INTERGENIC	EXOC2	Major	24	10	0.32	0.47	None	None	Simple_repeat	IMH	0.3756	1
6_85929799_85929800_INS	6	85929799	85929800	INS	99	INTERGENIC	NT5E	Major	11	11	0.3	0.3	LINE	LINE	LINE	None	0	0.9
18_30696758_30696759_INS	18	30696758	30696759	INS	472	INTRONIC	CCDC178	Polymorphic	6	6	0.46	0.46	LTR	LTR	LTR	None	0	0.1
3_14160924_14160998_DEL	3	14160924	14160998	DEL	74	INTRONIC	CHCHD4	Polymorphic	5	3	0.435	0.43	None	None	None	1000Genome	0.2063	0.24
2_1625809_1625885_DEL	2	1625809	1625885	DEL	76	INTERGENIC	TMEM18	Major	184	72	0.46	0.505	None	None	None	DGV	0.0324074	0.842105
14_41609438_41669666_DEL	14	41609438	41669666	DEL	60228	INTERGENIC	LRFN5	Polymorphic	3	2	0.415	0.47	None	LINE	SINE	GnomAD	0.357623	0.06
2_114789311_114789392_DEL	2	114789311	114789392	DEL	81	INTERGENIC	SLC35F5	Polymorphic	4	3	0.52	0.48	None	None	Simple_repeat	IMH	0.05554	0.18
12_121059763_121059764_INS	12	121059763	121059764	INS	305	INTERGENIC	CABP1	Polymorphic	17	282	0.5	0.5	SINE	SINE	SINE	None	0	0.631579
2_79408040_79408270_DEL	2	79408040	79408270	DEL	230	INTERGENIC	CTNNA2	Polymorphic	8	14	0.53	0.375	SINE	SINE	DNA	IMH	0.2676	0.24
10_64233373_64233374_INS	10	64233373	64233374	INS	307	INTRONIC	ZNF365	Polymorphic	7	7	0.36	0.36	SINE	SINE	SINE	GnomAD	0.192722	0.395833
15_77761586_77761587_INS	15	77761586	77761587	INS	311	INTRONIC	HMG20A	Polymorphic	16	16	0.305	0.305	LINE	LINE	LINE	GnomAD	0.306054	0.32
4_93573749_93574162_DEL	4	93573749	93574162	DEL	413	INTRONIC	GRID2	Polymorphic	5	5	0.465	0.26	None	SINE	SINE	IMH	0.04319	0.22
22_35458997_35459410_DEL	22	35458997	35459410	DEL	413	INTERGENIC	ISX	Major	10	6	0.51	0.46	SINE	LTR	SINE	GnomAD	0.761006	0.86
7_120881108_120881446_DEL	7	120881108	120881446	DEL	338	INTRONIC	CPED1	Polymorphic	10	9	0.485	0.34	SINE	SINE	SINE	GnomAD	0.427954	0.18
3_55358444_55358537_DEL	3	55358444	55358537	DEL	93	INTERGENIC	LRTM1	Major	6	5	0.54	0.48	SINE	SINE	SINE	1000Genome	0.6984	0.7
2_237537430_237537685_DEL	2	237537430	237537685	DEL	255	INTERGENIC	IQCA1	Polymorphic	179	154	0.6	0.63	None	None	None	IMH	0.1611	0.12
7_114688001_114688156_DEL	7	114688001	114688156	DEL	155	INTERGENIC	PPP1R3A	Polymorphic	0	1	0.275	0.31	None	None	None	1000Genome	0.1503	0.083333
13_66786398_66786549_DEL	13	66786398	66786549	DEL	151	INTERGENIC	AL445238.1	Singleton	0	0	0.46	0.525	LINE	LINE	LINE	1000Genome	0.0014	0.02
1_17009558_17012748_DEL	1	17009558	17012748	DEL	3190	INTERGENIC	CROCC	Major	6	6	0.36	0.515	None	SINE	None	IMH	0.2158	0.58
10_134450860_134450935_DEL	10	134450860	134450935	DEL	75	INTRONIC	INPP5A	Polymorphic	3	2	0.345	0.425	LINE	LINE	LINE	None	0	0.04
15_34311050_34311116_DEL	15	34311050	34311116	DEL	66	INTRONIC	AVEN,CHRM5	Polymorphic	28	28	0.385	0.4	LTR	LTR	LTR	DGV	0.00014664	0.238095
16_87015617_87015618_INS	16	87015617	87015618	INS	109	INTERGENIC	MAP1LC3B	Polymorphic	122	123	0.4	0.4	SINE	SINE	SINE	None	0	0.304348
6_89617093_89617152_DEL	6	89617093	89617152	DEL	59	INTRONIC	RNGTT	Polymorphic	14	12	0.455	0.465	LTR	LTR	LTR	None	0	0.08
7_158768356_158768409_DEL	7	158768356	158768409	DEL	53	INTERGENIC	ESYT2	Polymorphic	11	9	0.635	0.675	Low_complexity	LTR	LTR	1000Genome	0.002	0.166667
6_83094647_83094699_DEL	6	83094647	83094699	DEL	52	INTERGENIC	IBTK	Major	35	34	0.33	0.295	None	None	None	1000Genome	0.3145	0.44
2_197614622_197614953_DEL	2	197614622	197614953	DEL	331	INTERGENIC	HECW2	Polymorphic	8	7	0.35	0.465	SINE	DNA	LINE	GnomAD	0.474473	0.14
12_33296556_33307369_DEL	12	33296556	33307369	DEL	10813	INTERGENIC	PKP2	Polymorphic	2	484	0.375	0.355	None	LINE	None	GnomAD	0.232063	0.22
3_21723697_21725930_DEL	3	21723697	21725930	DEL	2233	INTRONIC	ZNF385D	Polymorphic	48	20	0.32	0.415	None	LINE	Simple_repeat	1000Genome	0.1111	0.24
11_74368006_74368007_INS	11	74368006	74368007	INS	88	INTERGENIC	RNF169	Major	11	11	0.33	0.33	LINE	LINE	LINE	DGV	0.00315582	0.875
1_19070932_19070933_INS	1	19070932	19070933	INS	75	INTRONIC	PAX7	Major	88	89	0.43	0.425	Simple_repeat	Simple_repeat	Simple_repeat	None	0	0.68
1_96618625_96618626_INS	1	96618625	96618626	INS	65	INTERGENIC	PTBP2	Major	130	131	0.47	0.475	LTR	LTR	LTR	None	0	0.64
12_127342377_127342429_DEL	12	127342377	127342429	DEL	52	INTERGENIC	TMEM132C	Polymorphic	3	2	0.4	0.435	LTR	LTR	LTR	1000Genome	0.001	0.1
19_872933_873057_DEL	19	872933	873057	DEL	124	INTRONIC	MED16	Polymorphic	131	58	0.69	0.77	Low_complexity	Low_complexity	Low_complexity	DDD	0.0414201	0.2
4_70413673_70413674_INS	4	70413673	70413674	INS	299	INTERGENIC	UGT2B4	Polymorphic	9	8	0.265	0.265	LINE	LINE	LINE	1000Genome	0.2992	0.475
1_106015813_106023394_DEL	1	106015813	106023394	DEL	7581	INTERGENIC	PRMT6	Major	4	23	0.325	0.495	None	LINE	LTR	GnomAD	0.519766	0.58
7_155163775_155163843_DEL	7	155163775	155163843	DEL	68	INTERGENIC	EN2	Major	70	79	0.5	0.54	None	SINE	None	DDD	0.00118343	0.7
10_56682774_56684355_DEL	10	56682774	56684355	DEL	1581	INTRONIC	PCDH15	Polymorphic	1	1	0.54	0.31	LTR	LTR	LINE	1000Genome	0.3181	0.083333
10_85854364_85854437_DEL	10	85854364	85854437	DEL	73	INTERGENIC	GHITM	Polymorphic	0	1	0.495	0.465	None	LTR	LTR	GnomAD	0.023636	0.04
1_57223347_57223348_INS	1	57223347	57223348	INS	57	INTRONIC	FYB2	Polymorphic	5	5	0.295	0.295	Simple_repeat	Simple_repeat	Simple_repeat	None	0	0.04
13_22523521_22523855_DEL	13	22523521	22523855	DEL	334	INTERGENIC	MICU2	Polymorphic	8	9	0.485	0.595	SINE	SINE	SINE	1000Genome	0.3562	0.5
20_62551039_62551235_DEL	20	62551039	62551235	DEL	196	INTRONIC	DNAJC5	Major	152	223	0.71	0.7	None	None	None	GnomAD	0.000561	0.947368
21_9830592_9830738_DEL	21	9830592	9830738	DEL	146	INTERGENIC	POTED	Major	9	10	0.535	0.515	Satellite	Satellite	Satellite	DDD	0.0769231	0.395833
7_153932474_153932681_DEL	7	153932474	153932681	DEL	207	INTRONIC	DPP6	Singleton	12	13	0.43	0.37	None	LINE	None	DGV	0.183212	0.04
4_111625901_111626850_DEL	4	111625901	111626850	DEL	949	INTERGENIC	PITX2	Singleton	0	0	0.46	0.33	None	DNA	LTR	1000Genome	0.0179	0.02
10_122140596_122140597_INS	10	122140596	122140597	INS	235	INTERGENIC	PLPP4	Polymorphic	6	6	0.35	0.345	None	None	None	GnomAD	0.227314	0.477273
19_8411738_8414480_DEL	19	8411738	8414480	DEL	2742	INTERGENIC	KANK3	Polymorphic	6	7	0.505	0.54	None	SINE	SINE	1000Genome	0.1918	0.1
19_14885495_14885496_INS	19	14885495	14885496	INS	275	INTRONIC	ADGRE2	Major	30	30	0.515	0.515	SINE	SINE	SINE	None	0	0.54
20_57117263_57117407_DEL	20	57117263	57117407	DEL	144	INTERGENIC	APCDD1L	Major	47	45	0.57	0.63	None	None	None	IMH	0.3356	0.916667
19_45305097_45305242_DEL	19	45305097	45305242	DEL	145	INTERGENIC	BCAM	Singleton	0	0	0.66	0.69	Satellite	Satellite	Satellite	None	0	0.066667
1_235697376_235697432_DEL	1	235697376	235697432	DEL	56	INTERGENIC	B3GALNT2	Polymorphic	0	0	0.5	0.53	Simple_repeat	DNA	DNA	DGV	0.0002444	0.04
8_42377937_42377938_INS	8	42377937	42377938	INS	2332	INTRONIC	SLC20A2	Major	7	7	0.365	0.365	None	SINE	SINE	None	0	0.770833
2_114706549_114706550_INS	2	114706549	114706550	INS	3901	INTRONIC	ACTR3	Major	106	16	0.325	0.32	None	LINE	LINE	None	0	0.5
1_1011306_1013920_DEL	1	1011306	1013920	DEL	2614	INTERGENIC	RNF223	Polymorphic	582	65	0.7	0.7	None	None	None	DGV	0.00203106	0.214286
12_123683382_123683383_INS	12	123683382	123683383	INS	306	INTRONIC	MPHOSPH9	Polymorphic	18	19	0.32	0.315	None	SINE	SINE	DGV	0.00100908	0.0625
20_34272335_34272336_INS	20	34272335	34272336	INS	80	INTRONIC	NFS1	Polymorphic	1	1	0.435	0.44	SINE	SINE	SINE	GnomAD	0.028302	1
5_86355863_86356034_DEL	5	86355863	86356034	DEL	171	INTERGENIC	RASA1	Singleton	0	0	0.36	0.52	SINE	SINE	SINE	DGV	0.0253227	0.02
4_104060207_104060308_DEL	4	104060207	104060308	DEL	101	INTRONIC	CENPE	Polymorphic	4	4	0.365	0.295	None	None	None	IMH	0.1663	0.12
13_70207864_70208080_DEL	13	70207864	70208080	DEL	216	INTERGENIC	PCDH9	Polymorphic	46	38	0.27	0.32	LINE	LINE	LINE	IMH	0.2147	0.36
8_92152865_92153189_DEL	8	92152865	92153189	DEL	324	INTRONIC	LRRC69	Major	6	6	0.345	0.47	SINE	SINE	SINE	GnomAD	0.629536	0.58
8_72681806_72681879_DEL	8	72681806	72681879	DEL	73	INTERGENIC	EYA1	Major	28	28	0.44	0.425	None	None	None	DGV	0.329897	0.54
7_30535590_30535918_DEL	7	30535590	30535918	DEL	328	INTERGENIC	NOD1	Polymorphic	8	5	0.37	0.48	SINE	SINE	SINE	GnomAD	0.50116	0.34
3_124753036_124753037_INS	3	124753036	124753037	INS	52	INTRONIC	HEG1	Polymorphic	12	13	0.38	0.375	None	LINE	LINE	None	0	0.14
16_1642639_1642703_DEL	16	1642639	1642703	DEL	64	INTRONIC	IFT140	Polymorphic	30	29	0.625	0.655	None	None	None	None	0	0.40625
13_29954763_29955087_DEL	13	29954763	29955087	DEL	324	INTRONIC	MTUS2	Shared	10	6	0.525	0.485	SINE	SINE	SINE	GnomAD	0.741592	0.96
2_106695074_106695890_DEL	2	106695074	106695890	DEL	816	INTERGENIC	CD8B2	Major	9	7	0.415	0.41	LINE	None	LINE	1000Genome	0.5685	0.6
5_841150_841259_DEL	5	841150	841259	DEL	109	INTRONIC	ZDHHC11	Major	311	330	0.64	0.635	None	None	None	DGV	0.0377059	0.604167
5_88606226_88606870_DEL	5	88606226	88606870	DEL	644	INTERGENIC	MEF2C	Major	313	72	0.26	0.2	Simple_repeat	LINE	Simple_repeat	IMH	0.8647	0.86
19_48526738_48526739_INS	19	48526738	48526739	INS	59	INTRONIC	ELSPBP1	Polymorphic	21	21	0.56	0.56	Low_complexity	Low_complexity	Low_complexity	None	0	0.2
11_83143376_83143655_DEL	11	83143376	83143655	DEL	279	INTERGENIC	CCDC90B	Major	15	14	0.415	0.48	None	LTR	LTR	IMH	0.4556	0.85
12_25603755_25603816_DEL	12	25603755	25603816	DEL	61	INTERGENIC	KRAS	Major	49	55	0.32	0.36	LINE	LINE	LINE	GnomAD	0.126655	0.9
21_23080616_23080617_INS	21	23080616	23080617	INS	111	INTERGENIC	TMPRSS15	Major	8	8	0.44	0.44	LINE	LINE	LINE	None	0	0.82
2_241130100_241130101_INS	2	241130100	241130101	INS	53	INTERGENIC	OTOS	Polymorphic	24	25	0.54	0.535	None	LTR	LTR	GnomAD	0.526793	0.3
10_70786337_70787320_DEL	10	70786337	70787320	DEL	983	INTRONIC	KIF1BP	Major	36	40	0.465	0.5	None	SINE	SINE	DGV	0.7539	0.7
17_72810378_72810487_DEL	17	72810378	72810487	DEL	109	INTRONIC	TMEM104	Singleton	0	0	0.62	0.65	None	None	None	None	0	0.020833
12_72977694_72977856_DEL	12	72977694	72977856	DEL	162	INTRONIC	TRHDE	Major	6	5	0.45	0.48	SINE	SINE	SINE	1000Genome	0.5121	0.56
21_24976835_24976836_INS	21	24976835	24976836	INS	124	INTERGENIC	JAM2	Major	10	10	0.46	0.465	LTR	LTR	LTR	None	0	0.636364
18_27629684_27630010_DEL	18	27629684	27630010	DEL	326	INTERGENIC	DSG1	Major	8	7	0.505	0.44	SINE	SINE	SINE	1000Genome	0.669	0.913043
17_78063956_78064021_DEL	17	78063956	78064021	DEL	65	INTRONIC	CCDC40	Polymorphic	229	231	0.585	0.615	Simple_repeat	Simple_repeat	Simple_repeat	GnomAD	0.023302	0.04
11_36166759_36166855_DEL	11	36166759	36166855	DEL	96	INTRONIC	LDLRAD3	Major	560	630	0.815	0.795	Other	Other	Other	None	0	0.88
7_7014660_7014836_DEL	7	7014660	7014836	DEL	176	INTERGENIC	CCZ1B	Polymorphic	0	0	0.805	0.8	Other	Other	Other	GnomAD	0.005155	0.095238
5_68351286_68351287_INS	5	68351286	68351287	INS	97	INTERGENIC	SLC30A5	Polymorphic	20	21	0.385	0.38	SINE	SINE	SINE	None	0	0.16
10_117711615_117712002_DEL	10	117711615	117712002	DEL	387	INTERGENIC	CCDC172	Major	5	5	0.295	0.315	None	None	None	1000Genome	0.5805	0.520833
10_14750901_14750965_DEL	10	14750901	14750965	DEL	64	INTRONIC	FAM107B	Polymorphic	34	35	0.305	0.34	LINE	LINE	LINE	DGV	0.113402	0.575
14_94235327_94235383_DEL	14	94235327	94235383	DEL	56	INTRONIC	PRIMA1	Major	54	54	0.485	0.435	None	SINE	SINE	1000Genome	0.6758	0.62
10_133087740_133088107_DEL	10	133087740	133088107	DEL	367	INTRONIC	TCERG1L	Major	86	74	0.505	0.55	None	LINE	Simple_repeat	IMH	0.2899	0.92
18_50827334_50827335_INS	18	50827334	50827335	INS	85	INTRONIC	DCC	Polymorphic	21	22	0.395	0.395	Low_complexity	SINE	SINE	None	0	0.04
6_106983628_106983946_DEL	6	106983628	106983946	DEL	318	INTRONIC	CRYBG1	Shared	6	6	0.38	0.49	SINE	LINE	LINE	GnomAD	0.9375	1
19_31690681_31690682_INS	19	31690681	31690682	INS	339	INTRONIC	TSHZ3	Major	10	9	0.31	0.31	LINE	LINE	LINE	GnomAD	0.773523	0.84
8_60925477_60925553_DEL	8	60925477	60925553	DEL	76	INTERGENIC	RAB2A	Polymorphic	3	2	0.42	0.425	LINE	LINE	LINE	1000Genome	0.1002	0.1
3_190669803_190670125_DEL	3	190669803	190670125	DEL	322	INTERGENIC	GMNC	Major	5	7	0.465	0.37	SINE	LINE	LINE	GnomAD	0.311661	0.34
2_41775965_41781282_DEL	2	41775965	41781282	DEL	5317	INTERGENIC	PKDCC	Polymorphic	2	2	0.305	0.345	None	None	LINE	1000Genome	0.3777	0.16
21_47801890_47804558_DEL	21	47801890	47804558	DEL	2668	INTRONIC	PCNT	Polymorphic	25	22	0.435	0.53	None	LINE	None	IMH	0.1296	0.526316
1_1991895_1991962_DEL	1	1991895	1991962	DEL	67	INTRONIC	PRKCZ	Polymorphic	29	29	0.595	0.61	LINE	LINE	LINE	None	0	0.24
1_237772418_237772574_DEL	1	237772418	237772574	DEL	156	INTRONIC	RYR2	Polymorphic	61	58	0.53	0.535	None	SINE	LINE	IMH	0.1395	0.26
1_150417780_150418335_DEL	1	150417780	150418335	DEL	555	INTRONIC	RPRD2	Polymorphic	2	2	0.335	0.535	None	SINE	SINE	GnomAD	0.002577	0.06
1_166338921_166338922_INS	1	166338921	166338922	INS	65	INTERGENIC	FAM78B	Polymorphic	130	131	0.47	0.47	Low_complexity	LINE	LINE	None	0	0.2
1_214772305_214773554_DEL	1	214772305	214773554	DEL	1249	INTERGENIC	CENPF	Polymorphic	424	636	0.48	0.51	None	LINE	SINE	IMH	0.0001188	0.083333
11_134700467_134700468_INS	11	134700467	134700468	INS	68	INTERGENIC	B3GAT1	Polymorphic	63	64	0.46	0.46	LINE	LINE	LINE	GnomAD	0.300633	0.352941
3_10915076_10915077_INS	3	10915076	10915077	INS	281	INTRONIC	SLC6A11	Major	83	84	0.46	0.455	Simple_repeat	Simple_repeat	Simple_repeat	None	0	0.32
3_67958405_67960097_DEL	3	67958405	67960097	DEL	1692	INTERGENIC	TAFA1	Polymorphic	1	2	0.405	0.39	None	LTR	SINE	GnomAD	0.002695	0.08
3_90419395_90419457_DEL	3	90419395	90419457	DEL	62	INTERGENIC	CGGBP1	Singleton	0	0	0.35	0.355	LINE	LINE	LINE	GnomAD	0.012739	0.02
4_187408032_187408313_DEL	4	187408032	187408313	DEL	281	INTRONIC	AC018709.1	Singleton	0	0	0.465	0.425	None	LTR	LTR	IMH	0.05162	0.071429
5_42158273_42158326_DEL	5	42158273	42158326	DEL	53	INTERGENIC	GHR	Polymorphic	5	2	0.36	0.435	None	None	None	GnomAD	0.002793	0.041667
5_42980805_42980898_DEL	5	42980805	42980898	DEL	93	INTERGENIC	SELENOP	Major	59	62	0.785	0.745	Other	Other	Other	None	0	0.736842
6_106824392_106829364_DEL	6	106824392	106829364	DEL	4972	INTRONIC	CRYBG1	Polymorphic	1	1	0.485	0.4	None	LTR	LTR	1000Genome	0.0129	0.113636
6_82885500_82885994_DEL	6	82885500	82885994	DEL	494	INTRONIC	IBTK	Polymorphic	2	2	0.445	0.43	SINE	SINE	SINE	GnomAD	0.00045	0.04
7_51606201_51606264_DEL	7	51606201	51606264	DEL	63	INTERGENIC	COBL	Singleton	0	0	0.37	0.365	LINE	LINE	LINE	GnomAD	0.00014	0.02
8_62664945_62665303_DEL	8	62664945	62665303	DEL	358	INTERGENIC	ASPH	Polymorphic	343	227	0.645	0.78	Other	Other	Other	1000Genome	0.001	0.666667
9_129059656_129059657_INS	9	129059656	129059657	INS	63	INTERGENIC	MVB12B	Singleton	0	0	0.365	0.37	None	LINE	LINE	GnomAD	0.269676	0.055556
13_59347358_59347359_INS	13	59347358	59347359	INS	83	INTERGENIC	TDRD3	Shared	7	7	0.505	0.505	LTR	DNA	DNA	1000Genome	0.002	0.98
17_78228042_78228093_DEL	17	78228042	78228093	DEL	51	INTERGENIC	RNF213	Polymorphic	0	0	0.54	0.465	Low_complexity	Low_complexity	Low_complexity	GnomAD	0.307371	0.125
18_19095952_19096008_DEL	18	19095952	19096008	DEL	56	INTRONIC	GREB1L	Polymorphic	2	2	0.435	0.46	None	None	None	1000Genome	0.0008	0.181818
9_86543778_86543779_INS	9	86543778	86543779	INS	64	INTERGENIC	KIF27	Polymorphic	25	26	0.35	0.35	Simple_repeat	SINE	SINE	1000Genome	0.002	0.06
20_47724675_47725000_DEL	20	47724675	47725000	DEL	325	INTERGENIC	DDX27	Polymorphic	37	24	0.555	0.475	SINE	SINE	LINE	DGV	0.27551	0.36
2_117334930_117335246_DEL	2	117334930	117335246	DEL	316	INTERGENIC	DDX18	Polymorphic	4	5	0.57	0.45	SINE	LINE	LINE	1000Genome	0.228	0.1
10_47666744_47666834_DEL	10	47666744	47666834	DEL	90	INTRONIC	ANTXRL	Polymorphic	10	9	0.46	0.47	None	Simple_repeat	Simple_repeat	DDD	0.0568047	0.2
1_183969685_183969686_INS	1	183969685	183969686	INS	3757	INTRONIC	COLGALT2	Polymorphic	10	9	0.29	0.29	LINE	LINE	LINE	None	0	0.16
22_20109337_20109433_DEL	22	20109337	20109433	DEL	96	INTRONIC	RANBP1	Polymorphic	7	4	0.495	0.535	SINE	SINE	SINE	GnomAD	0.082659	0.571429
2_132534465_132534927_DEL	2	132534465	132534927	DEL	462	INTERGENIC	MZT2A	Major	11	10	0.595	0.44	None	None	LTR	DGV	1	0.729167
14_71320969_71321262_DEL	14	71320969	71321262	DEL	293	INTERGENIC	MAP3K9	Major	7	8	0.475	0.485	SINE	LTR	LTR	GnomAD	0.816143	0.9375
1_248839553_248840905_DEL	1	248839553	248840905	DEL	1352	INTERGENIC	OR2T27	Polymorphic	1575	954	0.5	0.305	Other	Other	Other	1000Genome	0.9622	0.421053
16_1557749_1557801_DEL	16	1557749	1557801	DEL	52	INTRONIC	TELO2	Polymorphic	96	86	0.64	0.59	Simple_repeat	Simple_repeat	Simple_repeat	GnomAD	0.035461	0.6875
14_97235276_97235357_DEL	14	97235276	97235357	DEL	81	INTERGENIC	VRK1	Major	83	97	0.52	0.53	None	Simple_repeat	Simple_repeat	GnomAD	0.012082	0.9
16_9867809_9867879_DEL	16	9867809	9867879	DEL	70	INTRONIC	GRIN2A	Polymorphic	19	18	0.43	0.47	None	None	None	GnomAD	0.059524	0.42
2_3072280_3072358_DEL	2	3072280	3072358	DEL	78	INTERGENIC	TRAPPC12	Polymorphic	7	56	0.53	0.545	Simple_repeat	LINE	LINE	None	0	0.14
20_39906345_39907525_DEL	20	39906345	39907525	DEL	1180	INTRONIC	ZHX3	Polymorphic	90	83	0.55	0.565	None	SINE	SINE	1000Genome	0.2924	0.666667
3_97902338_97902339_INS	3	97902338	97902339	INS	229	INTERGENIC	OR5H6	Major	9	9	0.445	0.445	None	LTR	LTR	GnomAD	0.496203	0.44
18_29888161_29889487_DEL	18	29888161	29889487	DEL	1326	INTRONIC	GAREM1	Polymorphic	39	36	0.27	0.52	None	None	SINE	DGV	0.288462	0.2
X_27645737_27645870_DEL	X	27645737	27645870	DEL	133	INTRONIC	DCAF8L2	Polymorphic	6	7	0.48	0.54	SINE	SINE	SINE	GnomAD	0.078349	0.08
12_29573412_29573753_DEL	12	29573412	29573753	DEL	341	INTERGENIC	ERGIC2	Major	4	5	0.37	0.465	SINE	SINE	SINE	GnomAD	0.766968	0.76
3_184430767_184430768_INS	3	184430767	184430768	INS	157	INTERGENIC	MAGEF1	Major	69	70	0.495	0.5	Simple_repeat	LINE	LINE	None	0	0.44
2_41973147_41975871_DEL	2	41973147	41975871	DEL	2724	INTERGENIC	PKDCC	Major	16	22	0.485	0.365	None	LTR	Other	1000Genome	0.8458	0.62
11_1575539_1575651_DEL	11	1575539	1575651	DEL	112	UTR	DUSP8	Singleton	0	0	0.675	0.69	None	None	None	GnomAD	0.000112	0.02381
11_9861251_9861345_DEL	11	9861251	9861345	DEL	94	INTRONIC	SBF2	Singleton	0	0	0.46	0.45	None	None	None	DDD	0.00118343	0.04
13_111704374_111704776_DEL	13	111704374	111704776	DEL	402	INTERGENIC	ARHGEF7	Major	237	103	0.545	0.555	None	LTR	None	DDD	0.173964	0.96
16_62494025_62494112_DEL	16	62494025	62494112	DEL	87	INTERGENIC	CDH8	Singleton	0	0	0.335	0.34	LINE	LINE	LINE	None	0	0.058824
21_46745941_46745993_DEL	21	46745941	46745993	DEL	52	INTERGENIC	POFUT2	Singleton	0	0	0.67	0.605	None	None	None	GnomAD	0.000898	0.076923
7_136996515_136996745_DEL	7	136996515	136996745	DEL	230	INTRONIC	PTN	Singleton	0	0	0.315	0.41	DNA	DNA	DNA	GnomAD	0.270886	0.02
7_147585789_147585790_INS	7	147585789	147585790	INS	304	INTRONIC	CNTNAP2	Polymorphic	7	5	0.33	0.325	LINE	LINE	LINE	GnomAD	0.277628	0.444444
8_107499865_107500516_DEL	8	107499865	107500516	DEL	651	INTRONIC	OXR1	Singleton	0	0	0.455	0.37	LINE	LINE	LINE	GnomAD	0.026173	0.111111
11_25094308_25094377_DEL	11	25094308	25094377	DEL	69	INTRONIC	LUZP2	Polymorphic	2	1	0.285	0.32	None	None	LTR	GnomAD	0.095281	0.12
1_179491962_179491963_INS	1	179491962	179491963	INS	340	INTRONIC	AXDND1	Major	10	10	0.25	0.245	None	LINE	LINE	GnomAD	0.414948	0.54
4_162449272_162451664_DEL	4	162449272	162451664	DEL	2392	INTRONIC	FSTL5	Major	17	12	0.465	0.24	None	LINE	Low_complexity	DGV	0.533333	0.673913
10_122466463_122466464_INS	10	122466463	122466464	INS	52	INTERGENIC	WDR11	Polymorphic	21	21	0.365	0.37	LINE	LINE	LINE	1000Genome	0.0008	0.285714
8_16201306_16207526_DEL	8	16201306	16207526	DEL	6220	INTRONIC	MSR1	Polymorphic	29	3	0.43	0.43	None	DNA	LTR	1000Genome	0.5212	0.34
16_1921895_1921896_INS	16	1921895	1921896	INS	1912	INTRONIC	MEIOB	Major	30	31	0.65	0.655	SINE	SINE	SINE	None	0	0.78
18_23747807_23751323_DEL	18	23747807	23751323	DEL	3516	INTRONIC	PSMA8	Polymorphic	7	8	0.305	0.44	None	LTR	SINE	1000Genome	0.6982	0.1
4_1385474_1385548_DEL	4	1385474	1385548	DEL	74	UTR	CRIPAK	Singleton	0	0	0.345	0.39	LINE	LINE	LINE	1000Genome	0.1928	0.020833
5_176823419_176823609_DEL	5	176823419	176823609	DEL	190	INTRONIC	SLC34A1	Polymorphic	17	17	0.675	0.735	None	LINE	None	DGV	0.0823821	0.38
10_119607587_119607643_DEL	10	119607587	119607643	DEL	56	INTERGENIC	PDZD8	Major	36	32	0.375	0.365	Simple_repeat	LINE	LINE	None	0	0.48
16_8066618_8066944_DEL	16	8066618	8066944	DEL	326	INTERGENIC	METTL22	Polymorphic	7	4	0.45	0.37	SINE	LINE	LINE	GnomAD	0.336009	0.4375
19_52175930_52177514_DEL	19	52175930	52177514	DEL	1584	INTERGENIC	SPACA6	Major	16	15	0.35	0.285	LINE	LTR	LINE	GnomAD	0.853059	1
21_47657349_47658670_DEL	21	47657349	47658670	DEL	1321	INTRONIC	MCM3AP	Major	9	11	0.505	0.395	None	SINE	LINE	GnomAD	0.515695	0.604167
11_43909605_43909910_DEL	11	43909605	43909910	DEL	305	INTRONIC	ALKBH3	Major	26	27	0.495	0.46	SINE	SINE	SINE	1000Genome	0.7341	0.8
16_51080992_51080993_INS	16	51080992	51080993	INS	70	INTERGENIC	SNX20	Major	18	14	0.475	0.475	SINE	SINE	SINE	None	0	0.4
10_7077036_7078294_DEL	10	7077036	7078294	DEL	1258	INTERGENIC	PRKCQ	Polymorphic	6	8	0.43	0.395	None	LTR	LINE	1000Genome	0.4811	0.157895
13_87155186_87155492_DEL	13	87155186	87155492	DEL	306	INTERGENIC	SLITRK6	Polymorphic	5	5	0.48	0.405	SINE	SINE	SINE	1000Genome	0.2976	0.291667
13_80678320_80678638_DEL	13	80678320	80678638	DEL	318	INTERGENIC	RBM26	Major	5	4	0.365	0.45	SINE	SINE	SINE	GnomAD	0.440583	0.44
3_97874477_97931198_DEL	3	97874477	97931198	DEL	56721	LoF	OR5H15	Major	5	5	0.385	0.395	None	LTR	None	DGV	0.182415	0.725
12_129182710_129182781_DEL	12	129182710	129182781	DEL	71	INTRONIC	TMEM132C	Polymorphic	10	10	0.45	0.445	LINE	LINE	LINE	1000Genome	0.0008	0.090909
5_108328308_108328360_DEL	5	108328308	108328360	DEL	52	INTRONIC	FER	Singleton	5	5	0.77	0.76	Other	Other	Other	DDD	0.00118343	0.02
X_40128980_40129034_DEL	X	40128980	40129034	DEL	54	INTERGENIC	BCOR	Singleton	0	0	0.44	0.465	None	None	None	IMH	5.94e-05	0.05
15_46184363_46184453_DEL	15	46184363	46184453	DEL	90	INTERGENIC	SLC30A4	Polymorphic	43	54	0.455	0.41	None	LINE	None	1000Genome	0.002	0.105263
3_10060294_10060725_DEL	3	10060294	10060725	DEL	431	INTERGENIC	FANCD2	Polymorphic	6	7	0.51	0.47	None	SINE	None	1000Genome	0.0634	0.06
1_228024101_228024413_DEL	1	228024101	228024413	DEL	312	INTRONIC	PRSS38	Major	6	8	0.58	0.4	SINE	SINE	SINE	1000Genome	0.7986	0.78
10_56767189_56773194_INV	10	56767189	56773194	INV	6005	INTRONIC	PCDH15	Polymorphic	37	2	0.29	0.38	None	DNA	LINE	1000Genome	0.2649	0.291667
5_1968404_1971594_DEL	5	1968404	1971594	DEL	3190	INTERGENIC	IRX4	Major	14	34	0.345	0.305	LINE	LINE	LINE	DGV	0.403234	0.54
15_40224022_40224023_INS	15	40224022	40224023	INS	67	INTERGENIC	EIF2AK4	Major	17	17	0.345	0.345	None	LINE	LINE	None	0	0.84
4_127640380_127640698_DEL	4	127640380	127640698	DEL	318	INTERGENIC	INTU	Polymorphic	8	7	0.48	0.415	SINE	LINE	LINE	GnomAD	0.217831	0.2
4_63301182_63301667_DEL	4	63301182	63301667	DEL	485	INTERGENIC	STAP1	Major	22	14	0.33	0.37	LINE	LINE	LINE	1000Genome	0.7857	0.9375
5_570899_570970_DEL	5	570899	570970	DEL	71	INTERGENIC	CEP72	Polymorphic	3	56	0.68	0.665	None	None	None	1000Genome	0.0419	0.4
8_143353996_143353997_INS	8	143353996	143353997	INS	804	INTRONIC	TSNARE1	Polymorphic	37	37	0.605	0.61	Simple_repeat	Simple_repeat	Simple_repeat	DGV	0.00173611	0.75
X_74928693_74928694_INS	X	74928693	74928694	INS	93	INTERGENIC	ZDHHC15	Major	7	7	0.295	0.29	LINE	LINE	LINE	None	0	0.72
12_102809326_102809327_INS	12	102809326	102809327	INS	57	INTRONIC	IGF1	Singleton	5	5	0.425	0.425	Simple_repeat	Simple_repeat	Simple_repeat	GnomAD	0.001641	0.02
2_189959430_189959431_INS	2	189959430	189959431	INS	314	INTRONIC	COL5A2	Major	119	118	0.38	0.385	SINE	SINE	SINE	GnomAD	0.762306	0.76
11_68892118_68892119_INS	11	68892118	68892119	INS	390	INTRONIC	AP003071.5,TPCN2	Shared	14	14	0.455	0.46	DNA	DNA	DNA	None	0	1
10_70068226_70070645_DEL	10	70068226	70070645	DEL	2419	INTRONIC	PBLD	Polymorphic	6	6	0.275	0.355	None	LINE	DNA	GnomAD	0.175651	0.32
1_228572168_228572497_DEL	1	228572168	228572497	DEL	329	INTERGENIC	HIST3H2BB	Major	7	6	0.33	0.525	SINE	LINE	SINE	GnomAD	0.756013	0.72
13_103952597_103952598_INS	13	103952597	103952598	INS	57	INTERGENIC	SLC10A2	Polymorphic	5	5	0.3	0.3	Simple_repeat	Simple_repeat	Simple_repeat	None	0	0.23913
21_46153278_46153467_DEL	21	46153278	46153467	DEL	189	INTERGENIC	TSPEAR	Major	68	183	0.595	0.51	None	LTR	LTR	DGV	0.176587	0.956522
11_80242922_80243047_DEL	11	80242922	80243047	DEL	125	INTERGENIC	TENM4	Polymorphic	32	39	0.5	0.505	LTR	LTR	LTR	DGV	0.052927	0.642857
4_141145858_141146150_DEL	4	141145858	141146150	DEL	292	INTERGENIC	SCOC	Polymorphic	5	6	0.44	0.46	SINE	DNA	DNA	GnomAD	0.30116	0.28
16_89752662_89752717_DEL	16	89752662	89752717	DEL	55	INTRONIC	CDK10	Major	61	941	0.66	0.665	None	None	None	1000Genome	0.0014	0.62
12_30371312_30371736_DEL	12	30371312	30371736	DEL	424	INTERGENIC	TMTC1	Major	15	8	0.38	0.43	DNA	DNA	DNA	1000Genome	0.6419	0.6
21_38961705_38961987_DEL	21	38961705	38961987	DEL	282	INTERGENIC	VPS26C	Major	11	7	0.49	0.47	SINE	LTR	LTR	GnomAD	0.385445	0.8
3_103974704_103974893_DEL	3	103974704	103974893	DEL	189	INTERGENIC	ALCAM	Polymorphic	1	1	0.345	0.39	None	None	None	1000Genome	0.1448	0.08
13_41858207_41858208_INS	13	41858207	41858208	INS	260	INTERGENIC	MTRF1	Polymorphic	20	20	0.42	0.42	LTR	LTR	LTR	GnomAD	0.255615	0.22
19_27795566_27797612_DEL	19	27795566	27797612	DEL	2046	INTERGENIC	VSTM2B	Polymorphic	24	23	0.33	0.36	Satellite	Satellite	Satellite	DGV	0.00314669	0.173913
22_33751614_33751764_DEL	22	33751614	33751764	DEL	150	INTRONIC	LARGE1	Major	8	8	0.45	0.465	None	None	None	1000Genome	0.4911	0.395833
10_78800907_78801226_DEL	10	78800907	78801226	DEL	319	INTRONIC	KCNMA1	Shared	7	17	0.495	0.565	SINE	SINE	SINE	GnomAD	1	0.88
3_151764929_151765368_DEL	3	151764929	151765368	DEL	439	INTERGENIC	MBNL1	Polymorphic	7	5	0.385	0.35	None	SINE	None	1000Genome	0.1815	0.14
7_137251699_137251700_INS	7	137251699	137251700	INS	1481	INTRONIC	DGKI	Polymorphic	6	6	0.375	0.38	LINE	LINE	LINE	1000Genome	0.0014	0.12
3_106436885_106437083_DEL	3	106436885	106437083	DEL	198	INTERGENIC	CCDC54	Polymorphic	5	3	0.33	0.25	None	None	SINE	GnomAD	0.146941	0.04
10_71281024_71291114_DEL	10	71281024	71291114	DEL	10090	INTERGENIC	FAM241B	Major	144	145	0.515	0.43	None	LTR	SINE	1000Genome	0.4325	0.46
4_10655617_10655700_DEL	4	10655617	10655700	DEL	83	INTRONIC	CLNK	Polymorphic	5	3	0.36	0.395	LINE	LINE	LINE	GnomAD	0.14239	0.52381
21_32092883_32093129_DEL	21	32092883	32093129	DEL	246	INTERGENIC	KRTAP21-3	Polymorphic	8	9	0.43	0.41	SINE	SINE	SINE	1000Genome	0.3555	0.5625
4_83395509_83395830_DEL	4	83395509	83395830	DEL	321	INTERGENIC	HNRNPDL	Major	8	8	0.49	0.58	SINE	LTR	LTR	GnomAD	0.715506	0.54
3_15566468_15566830_DEL	3	15566468	15566830	DEL	362	INTERGENIC	COLQ	Singleton	0	0	0.28	0.475	LINE	LINE	LINE	GnomAD	0.02381	0.111111
X_76185235_76185289_DEL	X	76185235	76185289	DEL	54	INTERGENIC	FGF16	Singleton	0	0	0.365	0.355	None	LINE	LINE	GnomAD	0.001808	0.04
10_66837061_66837062_INS	10	66837061	66837062	INS	291	INTERGENIC	JMJD1C	Major	22	22	0.285	0.285	LINE	LINE	LINE	GnomAD	0.65319	0.727273
19_1549940_1549941_INS	19	1549940	1549941	INS	548	INTERGENIC	ADAMTSL5	Shared	510	562	0.56	0.56	Simple_repeat	Simple_repeat	Simple_repeat	None	0	0.98
4_186702769_186702829_DEL	4	186702769	186702829	DEL	60	INTRONIC	SORBS2	Polymorphic	58	60	0.68	0.665	Low_complexity	Low_complexity	Low_complexity	DDD	0.00118343	0.625
11_772176_772260_DEL	11	772176	772260	DEL	84	INTRONIC	GATD1	Major	64	67	0.68	0.68	None	None	None	DGV	0.00057751	0.875
12_22558528_22558784_DEL	12	22558528	22558784	DEL	256	INTERGENIC	ST8SIA1	Polymorphic	4	4	0.415	0.42	LINE	LINE	LINE	GnomAD	0.010426	0.065217
16_67253670_67253987_DEL	16	67253670	67253987	DEL	317	INTRONIC	LRRC29	Polymorphic	2	0	0.46	0.52	SINE	LINE	LINE	1000Genome	0.5681	0.08
7_23325835_23325836_INS	7	23325835	23325836	INS	69	INTERGENIC	MALSU1	Polymorphic	5	5	0.58	0.58	Low_complexity	LTR	Low_complexity	1000Genome	0.001	0.04
2_1642829_1642880_DEL	2	1642829	1642880	DEL	51	INTRONIC	PXDN	Major	945	997	0.59	0.625	None	None	None	DGV	0.0204082	0.96
4_150951036_150951357_DEL	4	150951036	150951357	DEL	321	INTERGENIC	DCLK2	Shared	7	7	0.485	0.325	SINE	LTR	SINE	GnomAD	0.871574	0.98
7_22799818_22799819_INS	7	22799818	22799819	INS	301	INTERGENIC	STEAP1B	Major	26	27	0.315	0.315	LINE	LINE	LINE	1000Genome	0.5496	0.9
14_22136546_22136547_INS	14	22136546	22136547	INS	174	UTR	OR4E1	Singleton	0	0	0.315	0.315	None	None	None	None	0	0.1
19_55089587_55097376_DEL	19	55089587	55097376	DEL	7789	INTRONIC	LILRA2	Polymorphic	11	3	0.275	0.405	LINE	LINE	LINE	DGV	0.0248597	0.095238
3_104016928_104016929_INS	3	104016928	104016929	INS	54	INTERGENIC	ALCAM	Polymorphic	37	38	0.295	0.295	None	None	None	GnomAD	0.151487	0.2
7_82851749_82851750_INS	7	82851749	82851750	INS	299	INTERGENIC	PCLO	Polymorphic	12	12	0.34	0.345	None	LINE	LINE	GnomAD	0.34462	0.14
10_107253000_107253353_DEL	10	107253000	107253353	DEL	353	INTERGENIC	ITPRIP	Shared	21	12	0.42	0.395	None	SINE	None	1000Genome	0.8958	0.98
11_48289847_48289848_INS	11	48289847	48289848	INS	101	INTERGENIC	OR4S1	Major	9	9	0.44	0.44	SINE	SINE	SINE	1000Genome	0.0015	0.75
11_48944691_48945364_DEL	11	48944691	48945364	DEL	673	INTERGENIC	TRIM49B	Major	23	25	0.355	0.365	Satellite	Satellite	Satellite	IMH	0.5285	0.9
7_81955924_81956207_DEL	7	81955924	81956207	DEL	283	INTRONIC	CACNA2D1	Polymorphic	11	9	0.375	0.325	None	SINE	None	1000Genome	0.271	0.1
19_54800856_54807615_DEL	19	54800856	54807615	DEL	6759	INTERGENIC	LILRB2	Major	19	34	0.47	0.48	None	SINE	LTR	1000Genome	0.5089	0.96
7_36441164_36441938_DEL	7	36441164	36441938	DEL	774	INTRONIC	ANLN	Polymorphic	35	36	0.53	0.515	LTR	SINE	LINE	1000Genome	0.5461	0.456522
21_34709997_34709998_INS	21	34709997	34709998	INS	75	INTRONIC	IFNAR1	Polymorphic	37	38	0.23	0.23	Simple_repeat	Simple_repeat	Simple_repeat	DDD	0.00118343	0.354167
5_50785671_50785672_INS	5	50785671	50785672	INS	305	INTERGENIC	EMB	Polymorphic	14	14	0.295	0.29	None	None	None	GnomAD	0.343049	0.14
8_108504813_108506359_DEL	8	108504813	108506359	DEL	1546	INTRONIC	ANGPT1	Polymorphic	6	4	0.51	0.25	None	SINE	None	1000Genome	0.1227	0.12
5_629523_629718_DEL	5	629523	629718	DEL	195	INTRONIC	CEP72	Polymorphic	766	390	0.505	0.63	None	None	None	DGV	0.466019	0.458333
4_66755382_66755662_DEL	4	66755382	66755662	DEL	280	INTERGENIC	EPHA5	Polymorphic	3	3	0.425	0.365	SINE	LINE	LINE	GnomAD	0.343511	0.12
3_141572145_141572873_DEL	3	141572145	141572873	DEL	728	INTERGENIC	ATP1B3	Polymorphic	2	2	0.345	0.485	None	None	None	1000Genome	0.0853	0.0625
6_25070687_25070688_INS	6	25070687	25070688	INS	957	INTERGENIC	RIPOR2	Major	114	37	0.58	0.58	Simple_repeat	SINE	SINE	None	0	0.76
9_132424291_132424859_DEL	9	132424291	132424859	DEL	568	INTERGENIC	PRRX2	Polymorphic	36	41	0.475	0.485	None	SINE	SINE	IMH	0.0578	0.454545
2_135550561_135550931_DEL	2	135550561	135550931	DEL	370	INTERGENIC	ACMSD	Polymorphic	5	2	0.35	0.535	LTR	LTR	LTR	IMH	0.07823	0.06
8_131440674_131440675_INS	8	131440674	131440675	INS	739	INTRONIC	ASAP1	Shared	410	37	0.49	0.495	LINE	LINE	LINE	GnomAD	0.00117	1
16_83003984_83004278_DEL	16	83003984	83004278	DEL	294	INTRONIC	CDH13	Polymorphic	7	6	0.425	0.46	SINE	LINE	SINE	GnomAD	0.179245	0.291667
1_193851690_193851768_DEL	1	193851690	193851768	DEL	78	INTERGENIC	B3GALT2	Polymorphic	4	4	0.28	0.28	LTR	LTR	LTR	GnomAD	0.019058	0.06
11_39046030_39046086_DEL	11	39046030	39046086	DEL	56	INTERGENIC	RAG2	Singleton	0	0	0.51	0.44	Low_complexity	Low_complexity	SINE	GnomAD	0.000561	0.02
19_21635884_21638095_DEL	19	21635884	21638095	DEL	2211	INTRONIC	AC010615.4	Polymorphic	26	28	0.495	0.47	None	SINE	LTR	1000Genome	0.0613	0.15
4_54035652_54035802_DEL	4	54035652	54035802	DEL	150	INTRONIC	SCFD2	Polymorphic	2	3	0.35	0.35	LINE	LINE	LINE	GnomAD	0.008108	0.06
6_161261809_161261877_DEL	6	161261809	161261877	DEL	68	INTERGENIC	MAP3K4	Shared	29	32	0.445	0.45	None	None	None	DGV	0.00345197	0.94
5_58274027_58274161_DEL	5	58274027	58274161	DEL	134	INTRONIC	PDE4D	Polymorphic	23	25	0.415	0.465	SINE	SINE	SINE	IMH	0.1745	0.318182
13_41453834_41453886_DEL	13	41453834	41453886	DEL	52	INTERGENIC	MRPS31	Polymorphic	4	5	0.465	0.51	LTR	LTR	LTR	GnomAD	0.75	0.18
11_33222449_33222500_DEL	11	33222449	33222500	DEL	51	INTERGENIC	CSTF3	Polymorphic	4	9	0.475	0.45	Simple_repeat	LINE	LINE	GnomAD	0.004114	0.06
22_17770350_17779109_DEL	22	17770350	17779109	DEL	8759	INTERGENIC	ADA2	Singleton	0	0	0.445	0.415	None	None	LINE	1000Genome	0.3201	0.02
3_29755665_29755666_INS	3	29755665	29755666	INS	571	INTRONIC	AC098650.1,RBMS3	Polymorphic	0	0	0.35	0.35	LINE	LINE	LINE	GnomAD	0.061856	0.04
7_158448392_158448393_INS	7	158448392	158448393	INS	134	INTRONIC	NCAPG2	Major	80	63	0.63	0.63	None	None	None	1000Genome	0.001	0.96
9_98356356_98356419_DEL	9	98356356	98356419	DEL	63	INTERGENIC	PTCH1	Polymorphic	16	15	0.61	0.62	None	None	None	None	0	0.272727
2_54693488_54693752_DEL	2	54693488	54693752	DEL	264	INTRONIC	SPTBN1	Major	11	9	0.37	0.315	SINE	SINE	SINE	GnomAD	0.59673	0.56
4_98133385_98133699_DEL	4	98133385	98133699	DEL	314	INTRONIC	STPG2	Polymorphic	8	7	0.415	0.515	SINE	DNA	DNA	GnomAD	0.655907	0.28
12_43020191_43027458_DEL	12	43020191	43027458	DEL	7267	INTERGENIC	PRICKLE1	Polymorphic	3	33	0.57	0.405	None	SINE	DNA	1000Genome	0.2312	0.22
6_41864762_41865324_DEL	6	41864762	41865324	DEL	562	INTERGENIC	USP49	Polymorphic	185	185	0.525	0.545	None	SINE	SINE	1000Genome	0.3016	0.18
1_43008207_43008530_DEL	1	43008207	43008530	DEL	323	INTRONIC	CCDC30	Polymorphic	3	4	0.535	0.46	SINE	SINE	SINE	GnomAD	0.190476	0.16
14_73799444_73799445_INS	14	73799444	73799445	INS	1258	INTRONIC	NUMB	Major	10	10	0.39	0.39	None	LINE	LINE	1000Genome	0.0008	0.958333
11_47321178_47321179_INS	11	47321178	47321179	INS	53	INTRONIC	MADD	Major	8	8	0.395	0.395	SINE	LINE	LINE	None	0	0.54
2_46433790_46433952_DEL	2	46433790	46433952	DEL	162	INTERGENIC	EPAS1	Shared	6	6	0.565	0.445	SINE	LTR	LTR	GnomAD	0.879464	0.94
17_40587762_40587821_DEL	17	40587762	40587821	DEL	59	INTERGENIC	CAVIN1	Major	26	24	0.295	0.355	Simple_repeat	DNA	DNA	GnomAD	0.131232	0.72
17_27019294_27019971_DEL	17	27019294	27019971	DEL	677	INTRONIC	SUPT6H	Polymorphic	85	86	0.61	0.555	None	SINE	SINE	IMH	0.1007	0.2
18_66073257_66073326_DEL	18	66073257	66073326	DEL	69	INTERGENIC	CCDC102B	Polymorphic	4	3	0.31	0.295	None	Low_complexity	LTR	GnomAD	0.285265	0.413043
2_162332263_162334038_DEL	2	162332263	162334038	DEL	1775	INTERGENIC	SLC4A10	Major	27	18	0.36	0.475	LINE	LINE	SINE	GnomAD	0.85426	0.82
4_91931554_91935834_DEL	4	91931554	91935834	DEL	4280	INTRONIC	CCSER1	Polymorphic	5	6	0.34	0.26	LINE	LINE	None	GnomAD	0.396226	0.2
4_66364666_66364740_DEL	4	66364666	66364740	DEL	74	INTRONIC	EPHA5	Major	19	23	0.33	0.36	None	LINE	LINE	DGV	0.175258	0.3
10_56762358_56762359_INS	10	56762358	56762359	INS	62	INTRONIC	PCDH15	Major	6	6	0.385	0.385	LTR	LTR	LTR	GnomAD	0.884996	0.956522
8_6991664_6995404_DEL	8	6991664	6995404	DEL	3740	INTERGENIC	DEFA5	Polymorphic	8	7	0.52	0.535	LINE	SINE	LTR	1000Genome	0.3978	0.32
16_23748856_23748908_DEL	16	23748856	23748908	DEL	52	INTERGENIC	CHP2	Polymorphic	43	50	0.495	0.57	Simple_repeat	LINE	Simple_repeat	GnomAD	0.000898	0.108696
X_122672371_122672372_INS	X	122672371	122672372	INS	325	INTERGENIC	XIAP	Polymorphic	14	15	0.37	0.365	LINE	LINE	LINE	GnomAD	0.368243	0.181818
2_163609417_163609480_DEL	2	163609417	163609480	DEL	63	INTRONIC	KCNH7	Major	90	41	0.36	0.265	Simple_repeat	SINE	SINE	1000Genome	0.0008	0.863636
7_151671200_151671376_DEL	7	151671200	151671376	DEL	176	INTRONIC	GALNTL5	Major	12	11	0.425	0.37	LINE	LTR	LINE	GnomAD	0.533072	0.48
11_66355665_66355718_DEL	11	66355665	66355718	DEL	53	INTERGENIC	CCS	Polymorphic	31	39	0.79	0.8	Other	Other	Other	None	0	0.1
11_91201341_91201342_INS	11	91201341	91201342	INS	318	INTERGENIC	FAT3	Polymorphic	18	18	0.32	0.32	None	None	None	GnomAD	0.261905	0.363636
16_57779221_57779273_DEL	16	57779221	57779273	DEL	52	INTRONIC	KATNB1	Major	36	36	0.535	0.55	SINE	SINE	SINE	None	0	0.38
19_21051353_21051354_INS	19	21051353	21051354	INS	74	INTERGENIC	ZNF85	Polymorphic	18	18	0.48	0.475	None	None	None	DGV	0.00096891	0.727273
2_139380781_139380782_INS	2	139380781	139380782	INS	303	INTERGENIC	CXCR4	Polymorphic	8	8	0.385	0.38	None	DNA	DNA	GnomAD	0.25941	0.2
2_33094897_33094950_DEL	2	33094897	33094950	DEL	53	INTERGENIC	LTBP1	Polymorphic	21	21	0.815	0.8	Other	Other	Other	DGV	0.0854503	0.133333
7_124893428_124896681_DEL	7	124893428	124896681	DEL	3253	INTERGENIC	POT1	Polymorphic	0	1	0.375	0.405	None	LTR	None	1000Genome	0.0337	0.086957
9_136843057_136843122_DEL	9	136843057	136843122	DEL	65	INTRONIC	VAV2	Singleton	0	0	0.67	0.605	None	None	None	1000Genome	0.001	0.04
20_11281570_11281571_INS	20	11281570	11281571	INS	119	INTERGENIC	BTBD3	Major	11	11	0.37	0.37	SINE	LINE	LINE	GnomAD	0.027389	0.78
22_36798024_36798345_DEL	22	36798024	36798345	DEL	321	INTERGENIC	MYH9	Polymorphic	16	19	0.555	0.485	SINE	LINE	SINE	DGV	0.013905	0.368421
9_10908806_10909097_DEL	9	10908806	10909097	DEL	291	INTERGENIC	PTPRD	Polymorphic	6	3	0.455	0.445	SINE	SINE	SINE	GnomAD	0.167932	0.08
6_147037442_147037769_DEL	6	147037442	147037769	DEL	327	INTRONIC	ADGB	Polymorphic	3	2	0.505	0.395	SINE	SINE	SINE	1000Genome	0.2912	0.06
6_153029981_153033799_DEL	6	153029981	153033799	DEL	3818	INTRONIC	MYCT1	Shared	27	10	0.33	0.42	LINE	LINE	LINE	GnomAD	0.815813	0.98
2_117893058_117893397_DEL	2	117893058	117893397	DEL	339	INTERGENIC	DDX18	Major	12	12	0.485	0.37	SINE	LTR	LTR	1000Genome	0.7628	0.96
3_59792386_59792447_DEL	3	59792386	59792447	DEL	61	INTRONIC	FHIT	Major	33	35	0.265	0.31	Simple_repeat	Simple_repeat	Simple_repeat	DGV	0.0206186	0.5
17_66960934_66961266_DEL	17	66960934	66961266	DEL	332	INTERGENIC	ABCA8	Major	14	9	0.345	0.49	SINE	SINE	SINE	GnomAD	0.696191	0.88
2_76946593_76946652_DEL	2	76946593	76946652	DEL	59	INTERGENIC	GCFC2	Major	8	6	0.3	0.33	Simple_repeat	Simple_repeat	LINE	IMH	0.6497	0.34
18_295230_295231_INS	18	295230	295231	INS	126	INTERGENIC	THOC1	Major	11	11	0.45	0.45	None	LINE	LINE	GnomAD	0.596078	0.75
7_141113870_141114189_DEL	7	141113870	141114189	DEL	319	INTRONIC	TMEM178B	Major	5	6	0.355	0.46	SINE	SINE	LINE	GnomAD	0.681646	0.94
1_206276634_206276761_DEL	1	206276634	206276761	DEL	127	INTRONIC	RHEX	Singleton	0	0	0.765	0.795	Other	Other	Other	1000Genome	0.001	0.02
12_87607049_87607050_INS	12	87607049	87607050	INS	1380	INTERGENIC	MGAT4C	Polymorphic	3	3	0.295	0.3	None	None	None	GnomAD	0.063231	0.1
17_12922956_12923050_DEL	17	12922956	12923050	DEL	94	INTERGENIC	ELAC2	Polymorphic	3	2	0.45	0.53	SINE	SINE	SINE	GnomAD	0.101362	0.125
20_40841905_40841906_INS	20	40841905	40841906	INS	56	INTRONIC	PTPRT	Major	20	20	0.465	0.46	None	DNA	DNA	1000Genome	0.0008	0.32
12_2323901_2323902_INS	12	2323901	2323902	INS	1311	INTRONIC	CACNA1C	Polymorphic	7	7	0.6	0.6	None	None	None	None	0	0.525
8_30841861_30841929_DEL	8	30841861	30841929	DEL	68	INTERGENIC	WRN	Polymorphic	11	24	0.445	0.47	SINE	SINE	SINE	DGV	0.00810185	0.304348
4_182056560_182057130_DEL	4	182056560	182057130	DEL	570	INTERGENIC	TENM3	Major	8	5	0.385	0.38	None	SINE	None	1000Genome	0.751	0.68
5_40662944_40663052_DEL	5	40662944	40663052	DEL	108	INTRONIC	TTC33	Polymorphic	10	6	0.38	0.415	LINE	LINE	LINE	GnomAD	0.001397	0.32
17_67087660_67087971_DEL	17	67087660	67087971	DEL	311	INTRONIC	ABCA6	Polymorphic	6	6	0.445	0.485	SINE	SINE	SINE	GnomAD	0.683348	0.2
10_12564811_12564951_DEL	10	12564811	12564951	DEL	140	INTRONIC	CAMK1D	Polymorphic	36	46	0.8	0.785	Other	Other	Other	None	0	0.416667
4_112007391_112008458_INV	4	112007391	112008458	INV	1067	INTERGENIC	PITX2	Polymorphic	42	449	0.4	0.33	None	DNA	DNA	IMH	0.208	0.2
14_83852037_83852360_DEL	14	83852037	83852360	DEL	323	INTERGENIC	SEL1L	Major	10	12	0.355	0.485	None	LINE	LTR	1000Genome	0.6161	0.6
11_86304227_86306555_DEL	11	86304227	86306555	DEL	2328	INTRONIC	ME3	Major	31	16	0.485	0.415	None	None	LINE	1000Genome	0.3929	0.5
12_92930858_92930924_DEL	12	92930858	92930924	DEL	66	INTERGENIC	CLLU1OS	Major	7	8	0.25	0.215	None	Low_complexity	Low_complexity	GnomAD	0.203704	0.5
2_227681548_227681717_DEL	2	227681548	227681717	DEL	169	INTERGENIC	IRS1	Polymorphic	7	6	0.51	0.34	None	SINE	None	1000Genome	0.1181	0.22
11_16905547_16905600_DEL	11	16905547	16905600	DEL	53	INTRONIC	PLEKHA7	Major	11	10	0.265	0.29	LINE	LINE	LINE	GnomAD	0.302966	0.62
16_33626692_33626747_DEL	16	33626692	33626747	DEL	55	INTERGENIC	TP53TG3,TP53TG3F	Major	66	70	0.565	0.565	LTR	LTR	LTR	DGV	0.161207	0.6875
20_3421749_3421801_DEL	20	3421749	3421801	DEL	52	INTERGENIC	ATRN	Major	261	206	0.825	0.82	Other	Other	Other	GnomAD	0.002604	0.722222
6_101194039_101194040_INS	6	101194039	101194040	INS	2670	INTRONIC	ASCC3	Major	18	19	0.33	0.33	SINE	SINE	SINE	GnomAD	0.394277	0.64
2_35405351_35405352_INS	2	35405351	35405352	INS	192	INTERGENIC	CRIM1	Singleton	0	0	0.275	0.28	None	LTR	LTR	1000Genome	0.0029	0.02
2_71272625_71273062_DEL	2	71272625	71273062	DEL	437	INTERGENIC	NAGK	Singleton	0	0	0.47	0.48	Satellite	Satellite	Satellite	DGV	0.080292	0.02381
7_132836175_132836332_DEL	7	132836175	132836332	DEL	157	INTERGENIC	CHCHD3	Major	30	22	0.545	0.44	SINE	SINE	DNA	GnomAD	0.288235	0.66
5_112224225_112226877_DEL	5	112224225	112226877	DEL	2652	INTRONIC	REEP5,SRP19	Polymorphic	98	96	0.47	0.485	None	SINE	SINE	1000Genome	0.1677	0.18
8_91515421_91515690_DEL	8	91515421	91515690	DEL	269	INTERGENIC	NECAB1	Polymorphic	2	2	0.51	0.42	SINE	SINE	DNA	DGV	0.0556107	0.06
8_1579054_1579144_DEL	8	1579054	1579144	DEL	90	INTRONIC	DLGAP2	Polymorphic	21	21	0.665	0.76	None	None	None	1000Genome	0.001	0.333333
10_26999037_27002175_DEL	10	26999037	27002175	DEL	3138	INTRONIC	PDSS1	Major	273	279	0.5	0.515	None	SINE	SINE	1000Genome	0.6412	0.52
5_178109064_178113414_DEL	5	178109064	178113414	DEL	4350	INTERGENIC	CLK4	Major	10	34	0.545	0.595	None	SINE	LINE	1000Genome	0.3839	0.5
13_93555596_93555652_DEL	13	93555596	93555652	DEL	56	INTERGENIC	GPC6	Major	42	43	0.22	0.215	None	DNA	DNA	DDD	0.00118343	0.86
11_1450472_1450567_DEL	11	1450472	1450567	DEL	95	INTRONIC	BRSK2	Polymorphic	15	18	0.63	0.6	Simple_repeat	Simple_repeat	Simple_repeat	IMH	0.2239	0.333333
3_34891979_34892097_DEL	3	34891979	34892097	DEL	118	INTERGENIC	ARPP21	Major	132	108	0.22	0.21	None	None	None	IMH	0.2106	0.416667
X_33712838_33713285_DEL	X	33712838	33713285	DEL	447	INTERGENIC	DMD	Singleton	0	0	0.315	0.395	None	None	DNA	1000Genome	0.2652	0.071429
11_92321802_92322159_DEL	11	92321802	92322159	DEL	357	INTRONIC	FAT3	Singleton	0	0	0.415	0.37	None	None	LTR	1000Genome	0.0456	0.02
5_99400872_99401576_DEL	5	99400872	99401576	DEL	704	INTERGENIC	FAM174A	Singleton	0	0	0.56	0.525	None	SINE	SINE	1000Genome	0.3002	0.02
4_98172511_98187404_DEL	4	98172511	98187404	DEL	14893	INTRONIC	STPG2	Polymorphic	0	1	0.285	0.345	None	LINE	LTR	GnomAD	0.100629	0.06
1_248849859_248850136_DEL	1	248849859	248850136	DEL	277	INTRONIC	CR589904.2	Polymorphic	18	13	0.31	0.345	None	None	None	DDD	0.248521	0.22
5_12811016_12820522_DEL	5	12811016	12820522	DEL	9506	INTERGENIC	CTNND2	Polymorphic	3	4	0.225	0.52	None	None	SINE	1000Genome	0.4841	0.32
8_1186140_1188662_DEL	8	1186140	1188662	DEL	2522	INTRONIC	DLGAP2	Major	0	0	0.485	0.515	None	None	None	1000Genome	0.0149	0.72
6_20259857_20259911_DEL	6	20259857	20259911	DEL	54	INTERGENIC	MBOAT1	Major	51	65	0.745	0.735	LTR	LTR	LTR	1000Genome	0.768	0.96
11_23860740_23860883_DEL	11	23860740	23860883	DEL	143	INTERGENIC	LUZP2	Major	10	11	0.175	0.245	None	Low_complexity	Low_complexity	GnomAD	0.549416	0.36
4_138667023_138667824_DEL	4	138667023	138667824	DEL	801	INTERGENIC	PCDH18	Singleton	4	2	0.285	0.36	LINE	LINE	LINE	GnomAD	0.044264	0.04
20_55587377_55587877_DEL	20	55587377	55587877	DEL	500	INTERGENIC	SPO11	Polymorphic	7	7	0.395	0.475	None	DNA	SINE	1000Genome	0.1172	0.3
3_137314451_137316429_DEL	3	137314451	137316429	DEL	1978	INTERGENIC	SOX14	Polymorphic	0	0	0.425	0.435	LTR	LTR	LTR	1000Genome	0.1664	0.04
X_38386501_38387326_DEL	X	38386501	38387326	DEL	825	INTRONIC	AF241726.2	Polymorphic	9	6	0.31	0.42	None	LINE	None	1000Genome	0.7089	0.416667
5_143370668_143370747_DEL	5	143370668	143370747	DEL	79	INTERGENIC	KCTD16	Major	28	18	0.36	0.205	Low_complexity	SINE	SINE	DGV	0.0023175	0.5
14_51408900_51409533_DEL	14	51408900	51409533	DEL	633	INTRONIC	PYGL	Major	5	5	0.44	0.41	None	None	SINE	1000Genome	0.4454	0.913043
16_63442430_63442760_DEL	16	63442430	63442760	DEL	330	INTERGENIC	CDH8	Major	6	6	0.385	0.45	SINE	SINE	SINE	GnomAD	0.725517	1
9_27670558_27670624_DEL	9	27670558	27670624	DEL	66	INTERGENIC	C9orf72	Major	6	5	0.305	0.32	None	None	Simple_repeat	GnomAD	0.181034	0.541667
2_207239341_207239476_DEL	2	207239341	207239476	DEL	135	INTERGENIC	ADAM23	Polymorphic	124	100	0.22	0.18	Simple_repeat	LINE	Simple_repeat	DGV	0.102041	0.14
11_31152440_31152755_DEL	11	31152440	31152755	DEL	315	INTRONIC	DCDC1	Shared	8	7	0.5	0.44	SINE	SINE	SINE	GnomAD	0.668913	1
13_20825484_20828795_DEL	13	20825484	20828795	DEL	3311	INTERGENIC	GJB6	Polymorphic	5	5	0.285	0.425	None	LINE	None	1000Genome	0.1213	0.18
8_144513580_144513682_DEL	8	144513580	144513682	DEL	102	INTERGENIC	MAFA	Polymorphic	8	10	0.79	0.755	None	None	None	IMH	0.2144	0.24
4_67106608_67106609_INS	4	67106608	67106609	INS	302	INTERGENIC	EPHA5	Shared	13	12	0.35	0.355	None	None	None	GnomAD	0.990117	1
10_12587228_12587229_INS	10	12587228	12587229	INS	56	INTRONIC	CAMK1D	Polymorphic	502	503	0.41	0.415	SINE	SINE	SINE	None	0	0.04
10_100496977_100497286_DEL	10	100496977	100497286	DEL	309	INTRONIC	HPSE2	Major	9	5	0.32	0.55	None	LINE	LINE	1000Genome	0.5407	0.62
1_210722454_210724868_DEL	1	210722454	210724868	DEL	2414	INTRONIC	HHAT	Major	13	14	0.445	0.37	None	SINE	None	DGV	0.833333	0.36
3_10549597_10549648_DEL	3	10549597	10549648	DEL	51	INTRONIC	ATP2B2	Polymorphic	4	5	0.595	0.6	None	SINE	LINE	GnomAD	0.004972	0.18
6_66399046_66404687_DEL	6	66399046	66404687	DEL	5641	INTRONIC	EYS	Polymorphic	16	4	0.39	0.305	None	LINE	Low_complexity	1000Genome	0.3472	0.32
10_131894830_131894831_INS	10	131894830	131894831	INS	95	INTRONIC	C10orf143	Major	9	9	0.4	0.405	LINE	LINE	LINE	DDD	0.00118343	0.82
2_216516219_216516220_INS	2	216516219	216516220	INS	71	INTERGENIC	FN1	Polymorphic	39	40	0.445	0.445	Low_complexity	Low_complexity	Low_complexity	1000Genome	0.001	0.14
8_137160194_137163896_DEL	8	137160194	137163896	DEL	3702	INTERGENIC	ZFAT	Polymorphic	1	1	0.435	0.385	None	LTR	None	1000Genome	0.5139	0.08
10_53578476_53578805_DEL	10	53578476	53578805	DEL	329	INTRONIC	PRKG1	Polymorphic	6	8	0.52	0.41	SINE	SINE	LTR	DGV	0.193052	0.22
5_178601799_178601867_DEL	5	178601799	178601867	DEL	68	INTRONIC	ADAMTS2	Major	93	92	0.48	0.51	None	None	None	DGV	0.00015318	0.72
2_237701928_237701990_DEL	2	237701928	237701990	DEL	62	INTERGENIC	IQCA1	Major	12	12	0.615	0.655	None	None	None	1000Genome	0.7044	1
11_71844607_71844608_INS	11	71844607	71844608	INS	63	INTRONIC	FOLR3	Polymorphic	12	13	0.345	0.34	Simple_repeat	SINE	SINE	None	0	0.0625
4_36045407_36045408_INS	4	36045407	36045408	INS	94	INTERGENIC	DTHD1	Singleton	221	17	0.55	0.545	Low_complexity	SINE	SINE	None	0	0.020833
4_157447966_157447967_INS	4	157447966	157447967	INS	313	INTERGENIC	GLRB	Polymorphic	8	8	0.245	0.245	None	None	None	GnomAD	0.316262	0.2
12_54117974_54117975_INS	12	54117974	54117975	INS	121	INTRONIC	CALCOCO1	Polymorphic	5	5	0.51	0.51	SINE	SINE	SINE	GnomAD	0.146451	0.190476
1_62598824_62598894_DEL	1	62598824	62598894	DEL	70	INTRONIC	PATJ	Singleton	5	4	0.32	0.285	None	LINE	LINE	IMH	0.04117	0.026316
3_129657308_129657854_DEL	3	129657308	129657854	DEL	546	INTERGENIC	TRH	Polymorphic	14	13	0.41	0.48	None	DNA	LINE	1000Genome	0.3373	0.26
20_40906909_40906961_DEL	20	40906909	40906961	DEL	52	INTRONIC	PTPRT	Polymorphic	25	21	0.405	0.415	LINE	LINE	LINE	DGV	0.00450958	0.25
13_112963165_112963369_DEL	13	112963165	112963369	DEL	204	INTERGENIC	SPACA7	Singleton	0	0	0.51	0.49	None	None	None	GnomAD	0.00254	0.066667
14_98674227_98674300_DEL	14	98674227	98674300	DEL	73	INTERGENIC	C14orf177	Polymorphic	24	23	0.52	0.565	Low_complexity	Low_complexity	Low_complexity	GnomAD	0.001497	0.113636
1_45822637_45823449_DEL	1	45822637	45823449	DEL	812	INTRONIC	AL451136.1,TESK2	Polymorphic	10	11	0.485	0.505	None	LINE	SINE	1000Genome	0.0228	0.04
11_37544637_37544638_INS	11	37544637	37544638	INS	305	INTERGENIC	RAG2	Polymorphic	20	18	0.29	0.285	LINE	LINE	LINE	1000Genome	0.1554	0.16
12_51151630_51152160_DEL	12	51151630	51152160	DEL	530	INTERGENIC	ATF1	Polymorphic	44	50	0.53	0.525	None	SINE	SINE	DGV	0.0160385	0.06
13_101535972_101535973_INS	13	101535972	101535973	INS	309	INTERGENIC	TMTC4	Polymorphic	7	7	0.405	0.41	None	None	None	GnomAD	0.375099	0.3
13_23023790_23023791_INS	13	23023790	23023791	INS	80	INTERGENIC	SGCG	Polymorphic	104	105	0.33	0.33	LINE	LINE	LINE	None	0	0.44
13_36484391_36484735_DEL	13	36484391	36484735	DEL	344	INTRONIC	DCLK1	Polymorphic	5	4	0.36	0.445	None	None	None	GnomAD	0.000449	0.105263
15_25901175_25901288_DEL	15	25901175	25901288	DEL	113	INTERGENIC	UBE3A	Singleton	2	1	0.45	0.535	None	None	None	GnomAD	0.006306	0.02
18_7331320_7331689_DEL	18	7331320	7331689	DEL	369	INTERGENIC	LAMA1	Singleton	0	0	0.555	0.535	None	SINE	SINE	DGV	0.00017715	0.04
4_112237520_112242414_DEL	4	112237520	112242414	DEL	4894	INTERGENIC	PITX2	Singleton	0	0	0.4	0.325	None	LINE	LINE	1000Genome	0.137	0.02
4_896940_896999_DEL	4	896940	896999	DEL	59	INTRONIC	GAK	Singleton	0	0	0.665	0.665	None	None	None	None	0	0.04
6_119173890_119174602_DEL	6	119173890	119174602	DEL	712	INTRONIC	MCM9	Singleton	0	0	0.31	0.37	LINE	DNA	LINE	1000Genome	0.001	0.04
6_3070601_3072829_DEL	6	3070601	3072829	DEL	2228	INTRONIC	RIPK1	Polymorphic	1	1	0.295	0.335	None	SINE	LINE	1000Genome	0.004	0.086957
7_159127930_159127931_INS	7	159127930	159127931	INS	456	INTERGENIC	VIPR2	Polymorphic	30	31	0.535	0.535	None	LINE	LINE	DGV	0.343137	0.153846
8_1361106_1361180_DEL	8	1361106	1361180	DEL	74	INTRONIC	DLGAP2	Singleton	0	0	0.525	0.52	None	LINE	LINE	DGV	0.00625251	0.111111
X_75903972_75904025_DEL	X	75903972	75904025	DEL	53	INTERGENIC	FGF16	Singleton	36	37	0.24	0.225	Simple_repeat	LINE	LINE	IMH	0.0001188	0.045455
1_230132634_230133870_DEL	1	230132634	230133870	DEL	1236	INTERGENIC	GALNT2	Polymorphic	4	4	0.51	0.515	None	LTR	SINE	1000Genome	0.3714	0.14
13_47040858_47041925_DEL	13	47040858	47041925	DEL	1067	INTERGENIC	RUBCNL	Polymorphic	151	161	0.5	0.495	None	LTR	LTR	IMH	0.05317	0.090909
3_26450964_26452292_DEL	3	26450964	26452292	DEL	1328	INTERGENIC	LRRC3B	Polymorphic	11	5	0.345	0.435	None	None	None	1000Genome	0.492	0.2
18_11489184_11489185_INS	18	11489184	11489185	INS	406	INTERGENIC	SLC35G4	Polymorphic	7	7	0.495	0.495	SINE	SINE	SINE	None	0	0.270833
3_127015538_127015539_INS	3	127015538	127015539	INS	312	INTERGENIC	PRR20G	Major	13	13	0.34	0.34	Low_complexity	SINE	SINE	None	0	0.62
4_9451063_9451064_INS	4	9451063	9451064	INS	134	INTRONIC	DEFB131A	Major	8	8	0.34	0.34	LINE	LINE	LINE	DDD	0.248521	0.88
11_124775023_124778289_DEL	11	124775023	124778289	DEL	3266	INTERGENIC	ROBO4	Polymorphic	14	11	0.255	0.48	LTR	LTR	LTR	1000Genome	0.2044	0.2
12_5321080_5321242_DEL	12	5321080	5321242	DEL	162	INTERGENIC	NTF3	Shared	119	115	0.505	0.42	Low_complexity	SINE	SINE	DGV	0.00284791	1
4_138966208_138967215_DEL	4	138966208	138967215	DEL	1007	INTERGENIC	PCDH18	Polymorphic	27	8	0.475	0.325	None	LTR	None	1000Genome	0.3827	0.24
X_4965678_4965679_INS	X	4965678	4965679	INS	9120	INTERGENIC	PRKX	Major	27	28	0.305	0.305	None	Low_complexity	Low_complexity	None	0	0.541667
1_227482273_227482591_DEL	1	227482273	227482591	DEL	318	INTRONIC	CDC42BPA	Major	11	11	0.48	0.375	SINE	SINE	SINE	GnomAD	0.359305	0.34
4_187992567_187992658_DEL	4	187992567	187992658	DEL	91	INTERGENIC	FAT1	Polymorphic	83	74	0.44	0.41	Low_complexity	Low_complexity	LINE	GnomAD	0.062269	0.12
17_79117277_79117348_DEL	17	79117277	79117348	DEL	71	INTRONIC	AATK	Major	30	33	0.65	0.705	None	None	None	GnomAD	0.242246	0.92
18_76498646_76498647_INS	18	76498646	76498647	INS	253	INTERGENIC	SALL3	Major	144	404	0.6	0.595	None	Simple_repeat	Simple_repeat	None	0	0.956522
18_76498646_76498899_DUP	18	76498646	76498899	DUP	253	INTERGENIC	SALL3	Singleton	144	404	0.6	0.595	Simple_repeat	Simple_repeat	Simple_repeat	None	0	0.5
15_29901183_29903110_DEL	15	29901183	29903110	DEL	1927	INTERGENIC	FAM189A1	Polymorphic	1	3	0.49	0.465	None	None	None	1000Genome	0.1587	0.06
21_32916625_32916733_DEL	21	32916625	32916733	DEL	108	INTRONIC	TIAM1	Major	7	5	0.455	0.51	None	SINE	SINE	GnomAD	0.667116	0.956522
7_148106880_148107014_DEL	7	148106880	148107014	DEL	134	INTRONIC	CNTNAP2	Major	16	24	0.535	0.57	SINE	SINE	SINE	GnomAD	0.156794	0.38
6_162852223_162852294_DEL	6	162852223	162852294	DEL	71	INTRONIC	PRKN	Polymorphic	9	12	0.38	0.405	None	DNA	None	1000Genome	0.2239	0.24
2_49354880_49354969_DEL	2	49354880	49354969	DEL	89	INTRONIC	FSHR	Major	56	22	0.395	0.335	Simple_repeat	Simple_repeat	SINE	GnomAD	0.000132	0.82
12_131131934_131133866_DEL	12	131131934	131133866	DEL	1932	INTRONIC	RIMBP2	Polymorphic	2	3	0.45	0.66	None	LTR	None	GnomAD	0.20229	0.157895
6_77016708_77029160_DEL	6	77016708	77029160	DEL	12452	INTERGENIC	IMPG1	Polymorphic	2	3	0.35	0.46	None	None	None	1000Genome	0.0552	0.06
16_33559199_33559295_DEL	16	33559199	33559295	DEL	96	INTERGENIC	TP53TG3,TP53TG3F	Major	17	16	0.27	0.39	None	None	SINE	1000Genome	0.8185	0.738095
1_179009617_179009829_DEL	1	179009617	179009829	DEL	212	INTRONIC	FAM20B	Polymorphic	205	89	0.8	0.805	Other	Other	Other	IMH	0.09064	0.12
1_180641931_180641932_INS	1	180641931	180641932	INS	852	INTRONIC	XPR1	Singleton	1	1	0.275	0.27	Low_complexity	Low_complexity	Low_complexity	None	0	0.02
10_134854987_134855308_DEL	10	134854987	134855308	DEL	321	INTERGENIC	ADGRA1	Polymorphic	79	57	0.705	0.705	None	Low_complexity	Low_complexity	IMH	0.2023	0.3125
15_67868349_67869366_DEL	15	67868349	67869366	DEL	1017	INTRONIC	MAP2K5	Polymorphic	161	95	0.455	0.565	None	SINE	SINE	1000Genome	0.2212	0.229167
2_12311873_12311926_DEL	2	12311873	12311926	DEL	53	INTERGENIC	NTSR2	Major	80	86	0.59	0.605	None	None	None	None	0	0.3
2_242744759_242745651_DEL	2	242744759	242745651	DEL	892	INTERGENIC	NEU4	Polymorphic	987	241	0.645	0.735	None	None	None	1000Genome	0.0179	0.578947
21_40789962_40790695_DEL	21	40789962	40790695	DEL	733	INTRONIC	GET1,LCA5L,WRB-SH3BGR	Singleton	8	7	0.49	0.465	None	LTR	LINE	1000Genome	0.0188	0.055556
21_43703861_43704166_DEL	21	43703861	43704166	DEL	305	INTRONIC	ABCG1	Shared	338	150	0.635	0.7	None	None	None	IMH	0.763	0.98
4_1179250_1179786_DEL	4	1179250	1179786	DEL	536	INTRONIC	SPON2	Singleton	0	0	0.49	0.48	None	LINE	LINE	GnomAD	0.001397	0.047619
4_1405757_1405817_DEL	4	1405757	1405817	DEL	60	INTERGENIC	NKX1-1	Singleton	0	0	0.635	0.645	None	None	None	None	0	0.04
6_70526342_70526343_INS	6	70526342	70526343	INS	60	INTRONIC	LMBRD1	Major	6	6	0.37	0.375	DNA	DNA	DNA	DDD	0.00118343	0.64
20_40541066_40541121_DEL	20	40541066	40541121	DEL	55	INTERGENIC	CHD6	Polymorphic	6	5	0.45	0.52	SINE	LINE	SINE	GnomAD	0.201639	0.277778
13_113426849_113426903_DEL	13	113426849	113426903	DEL	54	INTRONIC	ATP11A	Major	7	6	0.435	0.55	LINE	LINE	LINE	GnomAD	0.128543	0.695652
1_219648904_219648905_INS	1	219648904	219648905	INS	80	INTERGENIC	IARS2	Polymorphic	98	72	0.36	0.355	Simple_repeat	SINE	SINE	DDD	0.00118343	0.125
5_159320302_159320303_INS	5	159320302	159320303	INS	180	INTERGENIC	ADRA1B	Polymorphic	7	7	0.42	0.425	None	None	None	None	0	0.24
12_103994626_103994627_INS	12	103994626	103994627	INS	83	INTRONIC	STAB2	Polymorphic	5	5	0.455	0.455	None	None	None	None	0	0.326087
13_112054433_112054531_DEL	13	112054433	112054531	DEL	98	INTERGENIC	ANKRD10	Polymorphic	45	42	0.62	0.64	None	None	None	DGV	0.0618557	0.18
7_88069039_88069238_DEL	7	88069039	88069238	DEL	199	INTERGENIC	STEAP4	Shared	11	7	0.415	0.485	SINE	LINE	LINE	DGV	0.105081	0.98
16_1295733_1295838_DEL	16	1295733	1295838	DEL	105	INTERGENIC	TPSD1	Singleton	4	5	0.645	0.64	LINE	LINE	LINE	DGV	0.112899	0.333333
22_27447872_27447873_INS	22	27447872	27447873	INS	126	INTERGENIC	CRYBB1	Polymorphic	4	4	0.52	0.52	DNA	DNA	DNA	None	0	0.12
3_32153723_32153880_DEL	3	32153723	32153880	DEL	157	INTRONIC	GPD1L	Major	14	14	0.425	0.405	SINE	SINE	SINE	GnomAD	0.494609	0.54
1_1598420_1598586_DEL	1	1598420	1598586	DEL	166	INTRONIC	SLC35E2B	Major	21	21	0.545	0.52	SINE	SINE	SINE	DGV	0.0190992	0.770833
12_286299_286399_DEL	12	286299	286399	DEL	100	UTR	IQSEC3	Polymorphic	24	54	0.595	0.585	None	None	None	1000Genome	0.001	0.391304
5_134609068_134609069_INS	5	134609068	134609069	INS	123	INTERGENIC	PITX1	Major	42	43	0.625	0.625	None	None	None	None	0	0.96
20_38337637_38337773_DEL	20	38337637	38337773	DEL	136	INTERGENIC	TOP1	Major	5	7	0.43	0.39	SINE	SINE	SINE	1000Genome	0.5787	0.72
6_104634908_104634964_DEL	6	104634908	104634964	DEL	56	INTERGENIC	LIN28B	Polymorphic	15	11	0.565	0.53	LINE	LINE	LINE	1000Genome	0.2035	0.24
9_2397095_2397096_INS	9	2397095	2397096	INS	91	INTERGENIC	VLDLR	Major	11	11	0.43	0.43	None	LINE	LINE	None	0	0.854167
2_163666415_163666730_DEL	2	163666415	163666730	DEL	315	INTRONIC	KCNH7	Major	7	7	0.35	0.415	SINE	SINE	SINE	1000Genome	0.7035	0.74
4_169600588_169600589_INS	4	169600588	169600589	INS	62	INTRONIC	PALLD	Polymorphic	0	0	0.57	0.575	Simple_repeat	Simple_repeat	Simple_repeat	None	0	0.1
2_233668380_233668685_DEL	2	233668380	233668685	DEL	305	INTRONIC	GIGYF2	Shared	4	4	0.405	0.46	SINE	LINE	LINE	GnomAD	0.746631	0.96
18_42838108_42838809_DEL	18	42838108	42838809	DEL	701	INTRONIC	SLC14A2	Polymorphic	13	6	0.465	0.475	None	SINE	SINE	1000Genome	0.295	0.166667
12_63946731_63946958_DEL	12	63946731	63946958	DEL	227	INTERGENIC	RXYLT1	Polymorphic	6	6	0.565	0.42	SINE	SINE	SINE	GnomAD	0.59135	0.125
4_21160993_21167104_DEL	4	21160993	21167104	DEL	6111	INTRONIC	KCNIP4	Major	16	17	0.395	0.18	LINE	LINE	LINE	DGV	0.0961445	0.62
16_88328670_88328817_DEL	16	88328670	88328817	DEL	147	INTERGENIC	ZNF469	Polymorphic	73	72	0.68	0.715	None	None	None	None	0	0.409091
6_11903443_11903756_DEL	6	11903443	11903756	DEL	313	INTERGENIC	ADTRP	Major	8	6	0.475	0.44	SINE	SINE	SINE	GnomAD	0.780995	0.7
17_15043901_15058718_DEL	17	15043901	15058718	DEL	14817	INTERGENIC	ZNF286A	Polymorphic	7	6	0.385	0.335	None	LINE	LTR	1000Genome	0.272	0.26
10_50277998_50278317_DEL	10	50277998	50278317	DEL	319	INTRONIC	VSTM4	Polymorphic	11	13	0.525	0.39	SINE	DNA	DNA	GnomAD	0.514662	0.18
8_96836355_96836474_DEL	8	96836355	96836474	DEL	119	INTERGENIC	PTDSS1	Major	53	53	0.53	0.46	LTR	LTR	LTR	DGV	0.107458	0.54
8_97800060_97800124_DEL	8	97800060	97800124	DEL	64	INTRONIC	CPQ	Shared	7	7	0.3	0.305	LINE	LINE	LINE	GnomAD	0.832435	1
9_71703140_71703460_DEL	9	71703140	71703460	DEL	320	INTRONIC	FXN	Major	53	53	0.54	0.575	SINE	SINE	SINE	IMH	0.6018	0.729167
3_82868838_82872879_DEL	3	82868838	82872879	DEL	4041	INTERGENIC	GBE1	Polymorphic	3	4	0.405	0.355	None	None	SINE	GnomAD	0.251092	0.1
8_64352785_64352786_INS	8	64352785	64352786	INS	149	INTERGENIC	TTPA	Polymorphic	23	23	0.3	0.3	None	LINE	LINE	None	0	0.36
11_42156157_42156485_DEL	11	42156157	42156485	DEL	328	INTERGENIC	LRRC4C	Major	13	15	0.555	0.33	SINE	LINE	LINE	DGV	0.191067	0.44
2_195956369_195956370_INS	2	195956369	195956370	INS	280	INTERGENIC	SLC39A10	Polymorphic	5	2	0.3	0.3	SINE	LINE	LINE	None	0	0.06
9_19374964_19375084_DEL	9	19374964	19375084	DEL	120	INTERGENIC	ACER2	Singleton	0	0	0.345	0.465	None	SINE	SINE	GnomAD	0.05079	0.04
1_111838228_111838290_DEL	1	111838228	111838290	DEL	62	INTRONIC	CHIA	Major	36	35	0.49	0.54	LINE	LINE	LINE	GnomAD	0.048556	0.4
13_112349523_112349631_DEL	13	112349523	112349631	DEL	108	INTERGENIC	SOX1	Polymorphic	78	51	0.615	0.625	None	None	Low_complexity	GnomAD	0.067666	0.1
20_9696764_9696818_DEL	20	9696764	9696818	DEL	54	INTRONIC	PAK5	Shared	5	5	0.25	0.28	LINE	LINE	LINE	1000Genome	0.7045	0.94
3_119893984_119894445_DEL	3	119893984	119894445	DEL	461	INTRONIC	GPR156	Major	11	14	0.575	0.45	None	None	LTR	GnomAD	0.978166	0.92
6_36702093_36702152_DEL	6	36702093	36702152	DEL	59	INTERGENIC	C6orf89	Polymorphic	16	15	0.55	0.55	Simple_repeat	Simple_repeat	Simple_repeat	GnomAD	0.006105	0.26
2_167019222_167019223_INS	2	167019222	167019223	INS	62	INTERGENIC	SCN1A	Polymorphic	6	6	0.4	0.405	Simple_repeat	LINE	LINE	None	0	0.08
15_83666510_83666640_DEL	15	83666510	83666640	DEL	130	INTRONIC	C15orf40	Major	51	54	0.7	0.8	Other	Other	Other	1000Genome	0.001	0.56
7_36878877_36878967_DEL	7	36878877	36878967	DEL	90	INTERGENIC	AOAH	Major	7	7	0.385	0.4	None	None	None	GnomAD	0.50816	0.52
X_103027782_103027783_INS	X	103027782	103027783	INS	3330	INTERGENIC	PLP1	Polymorphic	6	6	0.475	0.475	SINE	SINE	SINE	None	0	0.08
4_19643122_19643463_DEL	4	19643122	19643463	DEL	341	INTERGENIC	SLIT2	Major	11	7	0.515	0.315	SINE	DNA	LINE	1000Genome	0.2942	0.72
1_115043527_115043839_DEL	1	115043527	115043839	DEL	312	INTRONIC	TRIM33	Polymorphic	6	6	0.46	0.505	SINE	LTR	LTR	GnomAD	0.43808	0.18
1_3268090_3268091_INS	1	3268090	3268091	INS	544	INTRONIC	PRDM16	Major	260	9	0.625	0.625	Low_complexity	Low_complexity	Low_complexity	DGV	0.00032979	0.96
6_167312330_167312388_DEL	6	167312330	167312388	DEL	58	INTRONIC	AL159163.1	Polymorphic	830	391	0.595	0.59	None	LTR	None	DDD	0.00118343	0.1
13_32155732_32155733_INS	13	32155732	32155733	INS	174	INTERGENIC	RXFP2	Major	11	11	0.365	0.36	LINE	LINE	LINE	1000Genome	0.0043	1
4_137944010_137944138_DEL	4	137944010	137944138	DEL	128	INTERGENIC	NOCT	Major	8	10	0.59	0.56	SINE	SINE	SINE	DGV	0.0440324	0.74
X_3083388_3083502_DEL	X	3083388	3083502	DEL	114	INTERGENIC	ARSE	Major	20	21	0.42	0.43	None	LTR	Simple_repeat	IMH	0.4342	0.85
20_24937693_24937694_INS	20	24937693	24937694	INS	146	INTRONIC	CST7	Shared	97	98	0.67	0.665	Low_complexity	Low_complexity	Low_complexity	1000Genome	0.0023	1
1_7534223_7534313_DEL	1	7534223	7534313	DEL	90	INTRONIC	CAMTA1	Polymorphic	52	53	0.48	0.445	SINE	SINE	SINE	None	0	0.18
9_96059056_96059110_DEL	9	96059056	96059110	DEL	54	INTRONIC	WNK2	Polymorphic	2	3	0.595	0.61	None	Low_complexity	Low_complexity	None	0	0.04
2_214507336_214507575_DEL	2	214507336	214507575	DEL	239	INTRONIC	SPAG16	Major	14	17	0.495	0.47	SINE	LTR	LTR	GnomAD	0.467511	0.36
2_211770536_211770605_DEL	2	211770536	211770605	DEL	69	INTERGENIC	LANCL1	Polymorphic	47	47	0.32	0.35	None	LINE	None	GnomAD	0.009177	0.24
5_107045440_107045606_DEL	5	107045440	107045606	DEL	166	INTERGENIC	EFNA5	Major	221	53	0.325	0.255	Simple_repeat	SINE	Simple_repeat	None	0	0.58
1_114786461_114786578_DEL	1	114786461	114786578	DEL	117	INTERGENIC	SYT6	Polymorphic	6	4	0.385	0.375	LINE	Other	LINE	GnomAD	0.13714	0.263158
15_20959488_20959489_INS	15	20959488	20959489	INS	151	INTERGENIC	AC012414.1	Polymorphic	13	14	0.375	0.375	None	None	None	DDD	0.271006	0.208333
1_146532003_146532105_DEL	1	146532003	146532105	DEL	102	INTERGENIC	CHD1L	Polymorphic	9	8	0.43	0.345	LTR	LTR	LTR	GnomAD	0.083109	0.18
9_13424322_13424323_INS	9	13424322	13424323	INS	1395	INTERGENIC	MPDZ	Polymorphic	11	11	0.46	0.46	LTR	LTR	LTR	None	0	0.380952
9_23075118_23075433_DEL	9	23075118	23075433	DEL	315	INTERGENIC	CDKN2B	Shared	5	5	0.465	0.37	SINE	SINE	SINE	GnomAD	0.914781	0.96
9_8848769_8849001_DEL	9	8848769	8849001	DEL	232	INTRONIC	PTPRD	Polymorphic	6	4	0.325	0.305	SINE	SINE	SINE	IMH	0.1081	0.210526
3_146385190_146390405_DEL	3	146385190	146390405	DEL	5215	INTERGENIC	PLSCR5	Polymorphic	37	15	0.36	0.495	None	LINE	LINE	1000Genome	0.8457	0.22
3_146385190_146394862_DEL	3	146385190	146394862	DEL	9672	INTERGENIC	PLSCR5	Major	37	15	0.36	0.375	None	LINE	LTR	1000Genome	0.8457	0.46
11_99468993_99469078_DEL	11	99468993	99469078	DEL	85	INTRONIC	CNTN5	Shared	59	59	0.39	0.445	Simple_repeat	Simple_repeat	Simple_repeat	GnomAD	0.004464	0.96
1_40966769_40970568_DEL	1	40966769	40970568	DEL	3799	INTERGENIC	EXO5	Polymorphic	4	4	0.5	0.445	None	SINE	LTR	1000Genome	0.0635	0.145833
12_27711427_27711546_DEL	12	27711427	27711546	DEL	119	INTRONIC	PPFIBP1	Polymorphic	20	9	0.395	0.4	None	Simple_repeat	Simple_repeat	IMH	0.3658	0.521739
6_170423514_170423586_DEL	6	170423514	170423586	DEL	72	INTERGENIC	FAM120B	Polymorphic	14	15	0.61	0.635	None	SINE	None	DGV	0.00260078	0.357143
5_154567821_154567898_DEL	5	154567821	154567898	DEL	77	INTERGENIC	GEMIN5	Polymorphic	4	3	0.305	0.31	LINE	LINE	LINE	GnomAD	0.132634	0.16
19_6857484_6857558_DEL	19	6857484	6857558	DEL	74	INTERGENIC	ADGRE1	Polymorphic	52	50	0.54	0.475	None	None	None	GnomAD	0.035749	0.352941
5_148385838_148385936_DEL	5	148385838	148385936	DEL	98	INTRONIC	SH3TC2	Major	9	7	0.445	0.335	DNA	DNA	DNA	1000Genome	0.2198	0.38
2_127073325_127073326_INS	2	127073325	127073326	INS	8603	INTERGENIC	GYPC	Polymorphic	3	3	0.35	0.35	None	LINE	LINE	None	0	0.14
12_101756297_101756950_DEL	12	101756297	101756950	DEL	653	INTRONIC	UTP20	Major	24	23	0.54	0.315	None	SINE	SINE	1000Genome	0.6762	0.56
8_5520479_5520480_INS	8	5520479	5520480	INS	96	INTERGENIC	CSMD1	Major	36	37	0.265	0.265	Simple_repeat	Simple_repeat	Simple_repeat	1000Genome	0.005	0.38
11_37557597_37557654_DEL	11	37557597	37557654	DEL	57	INTERGENIC	RAG2	Polymorphic	5	4	0.285	0.28	None	None	None	GnomAD	0.154383	0.26087
1_226612687_226612894_DEL	1	226612687	226612894	DEL	207	INTERGENIC	PARP1	Singleton	0	1	0.515	0.35	LINE	LINE	LINE	GnomAD	0.142827	0.02
11_39785906_39785974_DEL	11	39785906	39785974	DEL	68	INTERGENIC	RAG2	Major	5	5	0.3	0.29	None	None	None	GnomAD	0.845013	0.94
14_62277328_62277395_DEL	14	62277328	62277395	DEL	67	INTERGENIC	SYT16	Singleton	0	0	0.46	0.44	None	None	None	DGV	0.0309278	0.02
16_77148440_77149291_DEL	16	77148440	77149291	DEL	851	INTERGENIC	MON1B	Singleton	0	0	0.36	0.335	None	DNA	None	1000Genome	0.0189	0.02
17_49909026_49909027_INS	17	49909026	49909027	INS	125	INTRONIC	CA10	Polymorphic	16	16	0.435	0.44	None	Simple_repeat	Simple_repeat	GnomAD	0.058259	0.32
2_151785212_151789234_DEL	2	151785212	151789234	DEL	4022	INTERGENIC	RND3	Polymorphic	10	7	0.255	0.325	None	LINE	None	GnomAD	0.030099	0.08
2_234085102_234085103_INS	2	234085102	234085103	INS	621	INTRONIC	INPP5D	Shared	215	216	0.495	0.5	Simple_repeat	Simple_repeat	Simple_repeat	None	0	0.98
3_105848052_105848140_DEL	3	105848052	105848140	DEL	88	INTERGENIC	CBLB	Singleton	0	0	0.31	0.275	None	LINE	LINE	1000Genome	0.171	0.043478
6_169913729_169913730_INS	6	169913729	169913730	INS	92	INTRONIC	AL031315.1,WDR27	Major	63	64	0.28	0.28	None	LINE	LINE	None	0	0.52
6_40170289_40170290_INS	6	40170289	40170290	INS	311	INTERGENIC	MOCS1	Major	8	8	0.3	0.3	LINE	LINE	LINE	GnomAD	0.391139	0.777778
6_42230190_42230332_DEL	6	42230190	42230332	DEL	142	INTRONIC	TRERF1	Shared	90	42	0.5	0.46	Simple_repeat	Simple_repeat	Simple_repeat	DGV	0.164948	0.7
16_58614890_58614977_DEL	16	58614890	58614977	DEL	87	INTRONIC	CNOT1	Major	63	63	0.345	0.36	None	None	None	DGV	0.42623	0.666667
7_81920161_81927436_DEL	7	81920161	81927436	DEL	7275	INTRONIC	CACNA2D1	Singleton	0	0	0.5	0.28	None	SINE	Low_complexity	GnomAD	0.035554	0.04
8_76317967_76317968_INS	8	76317967	76317968	INS	139	INTERGENIC	HNF4G	Polymorphic	2	2	0.34	0.335	None	Simple_repeat	Simple_repeat	GnomAD	0.160827	0.06
1_246035692_246035776_DEL	1	246035692	246035776	DEL	84	INTRONIC	SMYD3	Major	31	32	0.6	0.625	None	None	None	GnomAD	0.254015	0.5
17_2719927_2721217_DEL	17	2719927	2721217	DEL	1290	INTRONIC	RAP1GAP2	Polymorphic	34	10	0.4	0.47	None	LINE	SINE	1000Genome	0.4712	0.458333
6_55341737_55342331_DEL	6	55341737	55342331	DEL	594	INTRONIC	HMGCLL1	Polymorphic	386	380	0.405	0.17	Simple_repeat	LINE	Simple_repeat	DGV	0.0909292	0.434783
21_42341867_42341922_DEL	21	42341867	42341922	DEL	55	INTERGENIC	DSCAM	Polymorphic	13	13	0.47	0.425	LINE	LINE	LINE	1000Genome	0.407	0.428571
7_155739385_155739386_INS	7	155739385	155739386	INS	241	INTERGENIC	SHH	Major	289	59	0.32	0.325	Low_complexity	Low_complexity	Low_complexity	None	0	1
7_155739385_155739626_DUP	7	155739385	155739626	DUP	241	INTERGENIC	SHH	Polymorphic	289	59	0.32	0.5	Low_complexity	Low_complexity	SINE	GnomAD	0.005479	0.666667
2_231325304_231325648_DEL	2	231325304	231325648	DEL	344	INTRONIC	SP100	Major	14	9	0.405	0.44	SINE	LINE	SINE	GnomAD	0.692511	0.46
1_182822077_182822078_INS	1	182822077	182822078	INS	441	INTRONIC	DHX9	Polymorphic	10	10	0.425	0.43	SINE	SINE	SINE	None	0	0.2
20_23755268_23755333_DEL	20	23755268	23755333	DEL	65	INTERGENIC	CST1	Polymorphic	12	12	0.405	0.445	None	None	None	GnomAD	0.137379	0.291667
6_101595811_101596154_DEL	6	101595811	101596154	DEL	343	INTERGENIC	GRIK2	Polymorphic	3	4	0.43	0.305	SINE	SINE	SINE	GnomAD	0.143052	0.16
20_34438507_34438559_DEL	20	34438507	34438559	DEL	52	INTRONIC	PHF20	Polymorphic	5	6	0.265	0.35	Simple_repeat	SINE	Simple_repeat	GnomAD	0.129641	0.9
20_6025672_6027589_DEL	20	6025672	6027589	DEL	1917	INTRONIC	LRRN4	Polymorphic	40	38	0.365	0.345	None	None	SINE	1000Genome	0.1262	0.06
5_8937847_8938820_DEL	5	8937847	8938820	DEL	973	INTERGENIC	FASTKD3	Polymorphic	0	1	0.325	0.44	LTR	LTR	LTR	IMH	0.2019	0.04
9_113477171_113480104_DEL	9	113477171	113480104	DEL	2933	INTRONIC	MUSK	Polymorphic	5	4	0.33	0.325	None	None	LTR	1000Genome	0.1762	0.12
1_105736252_105736253_INS	1	105736252	105736253	INS	307	INTERGENIC	AMY1B	Polymorphic	2	2	0.27	0.27	None	None	None	None	0	0.14
7_38508468_38508796_DEL	7	38508468	38508796	DEL	328	INTRONIC	AMPH	Major	14	10	0.53	0.415	SINE	SINE	SINE	GnomAD	0.486972	0.62
11_113569930_113569998_DEL	11	113569930	113569998	DEL	68	INTRONIC	TMPRSS5	Polymorphic	35	12	0.545	0.49	Simple_repeat	Simple_repeat	Simple_repeat	None	0	0.380952
19_55099779_55100089_DEL	19	55099779	55100089	DEL	310	UTR	LILRA2	Polymorphic	21	28	0.485	0.45	SINE	SINE	SINE	DGV	0.0248597	0.086957
4_21530309_21530366_DEL	4	21530309	21530366	DEL	57	INTRONIC	KCNIP4	Major	40	20	0.38	0.35	Simple_repeat	SINE	SINE	GnomAD	0.001899	0.78
9_92322426_92322483_DEL	9	92322426	92322483	DEL	57	INTERGENIC	SEMA4D	Polymorphic	30	30	0.425	0.38	Simple_repeat	Simple_repeat	Simple_repeat	1000Genome	0.0015	0.04
1_85748628_85748957_DEL	1	85748628	85748957	DEL	329	INTERGENIC	BCL10	Major	12	7	0.465	0.52	SINE	SINE	SINE	GnomAD	0.9375	0.82
5_29346670_29346721_DEL	5	29346670	29346721	DEL	51	INTERGENIC	CDH6	Singleton	9	9	0.26	0.22	None	None	Low_complexity	1000Genome	0.001	0.02
2_111576407_111576639_DEL	2	111576407	111576639	DEL	232	INTRONIC	ACOXL	Polymorphic	8	11	0.51	0.485	LINE	None	LINE	1000Genome	0.4573	0.24
13_99623714_99623848_DEL	13	99623714	99623848	DEL	134	INTRONIC	DOCK9	Major	31	34	0.455	0.55	SINE	SINE	SINE	GnomAD	0.447257	0.789474
10_94734311_94734312_INS	10	94734311	94734312	INS	55	INTRONIC	EXOC6	Major	26	27	0.48	0.48	Other	Other	Other	None	0	0.84
12_43977456_43979569_DEL	12	43977456	43979569	DEL	2113	INTERGENIC	ADAMTS20	Major	17	12	0.45	0.285	LINE	LTR	LTR	GnomAD	0.961039	0.8
9_93623810_93623891_DEL	9	93623810	93623891	DEL	81	INTRONIC	SYK	Polymorphic	18	16	0.56	0.62	None	None	None	1000Genome	0.001	0.22
5_196743_196828_DEL	5	196743	196828	DEL	85	INTERGENIC	AC021087.5	Major	48	56	0.73	0.705	None	None	LTR	DGV	0.00194631	0.625
4_10392431_10402182_DEL	4	10392431	10402182	DEL	9751	INTERGENIC	WDR1	Polymorphic	9	4	0.37	0.35	None	LINE	LINE	1000Genome	0.2525	0.14
2_221046078_221046202_DEL	2	221046078	221046202	DEL	124	INTERGENIC	OBSL1	Polymorphic	2	3	0.455	0.47	None	None	None	GnomAD	0.154325	0.06
7_132669662_132670542_DEL	7	132669662	132670542	DEL	880	INTRONIC	CHCHD3	Major	545	290	0.78	0.82	Other	Other	Other	IMH	0.1319	0.52
16_33374048_33379397_DEL	16	33374048	33379397	DEL	5349	INTERGENIC	TP53TG3,TP53TG3F	Major	9	29	0.64	0.475	None	Satellite	SINE	DDD	0.12426	0.416667
4_54005545_54005709_DEL	4	54005545	54005709	DEL	164	INTRONIC	SCFD2	Polymorphic	16	16	0.705	0.77	Other	Other	Other	IMH	0.06303	0.22
1_185156179_185156180_INS	1	185156179	185156180	INS	288	INTRONIC	SWT1	Polymorphic	28	28	0.5	0.505	SINE	SINE	SINE	None	0	0.06
12_16520849_16520850_INS	12	16520849	16520850	INS	57	INTRONIC	MGST1	Polymorphic	7	7	0.415	0.41	Other	Other	Other	GnomAD	0.29425	0.12
18_5036964_5036965_INS	18	5036964	5036965	INS	317	INTERGENIC	DLGAP1	Polymorphic	6	6	0.365	0.365	None	None	None	GnomAD	0.243037	0.266667
6_37819266_37819317_DEL	6	37819266	37819317	DEL	51	INTRONIC	ZFAND3	Singleton	0	0	0.365	0.38	None	DNA	DNA	1000Genome	0.1415	0.02381
6_37851220_37852571_DEL	6	37851220	37852571	DEL	1351	INTRONIC	ZFAND3	Polymorphic	22	20	0.35	0.395	None	SINE	None	1000Genome	0.3623	0.15
7_98778385_98778437_DEL	7	98778385	98778437	DEL	52	INTRONIC	KPNA7	Polymorphic	69	67	0.57	0.59	Simple_repeat	Simple_repeat	Simple_repeat	DGV	0.0206186	0.08
2_44783587_44783910_DEL	2	44783587	44783910	DEL	323	INTRONIC	CAMKMT	Major	22	28	0.5	0.55	SINE	SINE	SINE	GnomAD	0.460648	0.3
1_191817429_191817430_INS	1	191817429	191817430	INS	307	INTERGENIC	RGS18	Major	13	13	0.295	0.29	None	LTR	LTR	GnomAD	0.446541	0.42
1_3598421_3598494_DEL	1	3598421	3598494	DEL	73	INTRONIC	TP73	Singleton	0	0	0.625	0.59	None	None	None	1000Genome	0.001	0.04
1_3748933_3749005_DEL	1	3748933	3749005	DEL	72	INTRONIC	CEP104	Major	69	95	0.51	0.545	None	None	None	1000Genome	0.001	0.48
1_56405398_56405399_INS	1	56405398	56405399	INS	3106	INTERGENIC	PRKAA2	Major	20	20	0.36	0.355	None	DNA	DNA	None	0	0.42
11_879501_879502_INS	11	879501	879502	INS	82	INTRONIC	CHID1	Major	52	34	0.555	0.55	LTR	LTR	LTR	GnomAD	1	0.95
5_43416842_43416843_INS	5	43416842	43416843	INS	263	INTERGENIC	CCL28	Polymorphic	6	6	0.46	0.455	None	SINE	SINE	GnomAD	0.292194	0.16
17_54089771_54089825_DEL	17	54089771	54089825	DEL	54	INTRONIC	ANKFN1	Polymorphic	36	41	0.28	0.275	None	LTR	LTR	GnomAD	0.247507	0.24
5_90757885_90757886_INS	5	90757885	90757886	INS	57	INTERGENIC	ARRDC3	Major	5	5	0.45	0.45	SINE	LINE	LINE	None	0	0.46
16_68126518_68126519_INS	16	68126518	68126519	INS	3110	INTRONIC	NFATC3	Polymorphic	46	46	0.5	0.5	SINE	SINE	SINE	None	0	0.270833
3_31532885_31533211_DEL	3	31532885	31533211	DEL	326	INTERGENIC	STT3B	Polymorphic	3	4	0.345	0.46	SINE	SINE	SINE	GnomAD	0.059299	0.2
4_81456493_81456689_DEL	4	81456493	81456689	DEL	196	INTRONIC	CFAP299	Major	6	6	0.505	0.405	SINE	SINE	LINE	GnomAD	0.508755	0.56
3_37978417_37986924_DEL	3	37978417	37986924	DEL	8507	INTRONIC	CTDSPL	Polymorphic	2	2	0.41	0.43	None	LTR	SINE	GnomAD	0.088181	0.14
8_25630975_25631088_DEL	8	25630975	25631088	DEL	113	INTERGENIC	KCTD9	Major	32	27	0.355	0.37	LINE	LINE	LINE	GnomAD	0.311321	0.38
22_45057028_45057093_DEL	22	45057028	45057093	DEL	65	INTERGENIC	PRR5	Major	37	39	0.59	0.605	LTR	LTR	LTR	GnomAD	0.212181	0.88
12_38102661_38102832_DEL	12	38102661	38102832	DEL	171	INTERGENIC	ALG10B	Polymorphic	9	7	0.335	0.395	Satellite	Satellite	Satellite	GnomAD	0.26612	0.065217
12_38239196_38239197_INS	12	38239196	38239197	INS	81	INTERGENIC	ALG10B	Singleton	0	0	0.33	0.325	Satellite	Satellite	Satellite	GnomAD	0.447355	0.055556
20_32110149_32110150_INS	20	32110149	32110150	INS	58	INTRONIC	CBFA2T2	Singleton	11	12	0.36	0.36	None	SINE	SINE	GnomAD	0.03928	0.05
20_61318370_61318427_DEL	20	61318370	61318427	DEL	57	INTERGENIC	NTSR1	Singleton	0	0	0.605	0.625	None	None	None	GnomAD	0.000914	0.083333
4_3524254_3524322_DEL	4	3524254	3524322	DEL	68	INTRONIC	LRPAP1	Singleton	0	0	0.7	0.75	None	None	None	DGV	0.00016489	0.02
6_75917846_75917914_DEL	6	75917846	75917914	DEL	68	INTERGENIC	COL12A1	Polymorphic	68	12	0.515	0.455	Simple_repeat	Simple_repeat	Simple_repeat	None	0	0.210526
8_104130441_104130442_INS	8	104130441	104130442	INS	62	INTERGENIC	BAALC	Singleton	12	12	0.46	0.46	Low_complexity	Low_complexity	Low_complexity	DDD	0.00118343	0.0625
18_4002381_4002382_INS	18	4002381	4002382	INS	54	INTRONIC	DLGAP1	Polymorphic	33	34	0.49	0.485	DNA	DNA	DNA	1000Genome	0.0014	0.34
3_194077964_194078028_DEL	3	194077964	194078028	DEL	64	UTR	LRRC15	Polymorphic	26	26	0.545	0.55	None	None	None	DDD	0.00118343	0.22
1_5364083_5364184_DEL	1	5364083	5364184	DEL	101	INTERGENIC	KCNAB2	Major	36	37	0.445	0.475	None	LINE	None	IMH	5.94e-05	0.5
4_86310518_86310829_DEL	4	86310518	86310829	DEL	311	INTERGENIC	ARHGAP24	Major	6	6	0.435	0.54	SINE	DNA	DNA	GnomAD	0.72057	0.58
8_1071708_1071769_DEL	8	1071708	1071769	DEL	61	INTRONIC	DLGAP2	Polymorphic	16	14	0.525	0.48	None	None	None	1000Genome	0.2207	0.357143
6_129045844_129045845_INS	6	129045844	129045845	INS	311	INTERGENIC	LAMA2	Major	13	14	0.365	0.365	None	None	None	GnomAD	0.546721	0.36
16_81299390_81299447_DEL	16	81299390	81299447	DEL	57	INTRONIC	BCO1	Polymorphic	9	9	0.49	0.49	Simple_repeat	Simple_repeat	Simple_repeat	GnomAD	0.053571	0.184211
19_40905758_40905812_DEL	19	40905758	40905812	DEL	54	INTRONIC	PRX	Singleton	1	2	0.4	0.33	Simple_repeat	SINE	SINE	GnomAD	0.006061	0.02
5_68359628_68359629_INS	5	68359628	68359629	INS	59	INTERGENIC	SLC30A5	Polymorphic	9	9	0.53	0.525	Other	Other	Other	None	0	0.14
18_43906694_43906762_DEL	18	43906694	43906762	DEL	68	INTERGENIC	RNF165	Polymorphic	12	11	0.61	0.655	None	LTR	None	None	0	0.434783
5_156358840_156359013_DEL	5	156358840	156359013	DEL	173	INTRONIC	TIMD4	Polymorphic	8	2	0.43	0.245	SINE	SINE	SINE	GnomAD	0.00207	0.1
8_67028909_67028910_INS	8	67028909	67028910	INS	186	INTERGENIC	TRIM55	Polymorphic	12	12	0.34	0.335	LINE	LINE	LINE	GnomAD	0.801688	0.28
13_88085552_88085611_DEL	13	88085552	88085611	DEL	59	INTERGENIC	SLITRK5	Polymorphic	2	6	0.33	0.305	LINE	LINE	LINE	GnomAD	0.079051	0.1
6_38889812_38889863_DEL	6	38889812	38889863	DEL	51	INTRONIC	DNAH8	Polymorphic	27	32	0.51	0.48	LTR	LTR	LTR	DGV	0.00253165	0.32
6_134268979_134269727_DEL	6	134268979	134269727	DEL	748	INTERGENIC	TBPL1	Polymorphic	7	17	0.43	0.445	None	LTR	Simple_repeat	1000Genome	0.5169	0.12
1_53595119_53595596_DEL	1	53595119	53595596	DEL	477	INTRONIC	SLC1A7	Polymorphic	14	10	0.565	0.54	None	SINE	None	GnomAD	0.241592	0.5
20_37954758_37954759_INS	20	37954758	37954759	INS	56	INTERGENIC	KIAA1755	Major	39	40	0.4	0.405	None	DNA	DNA	None	0	0.5
20_60147880_60148077_DEL	20	60147880	60148077	DEL	197	INTRONIC	CDH4	Polymorphic	26	28	0.485	0.52	Simple_repeat	Simple_repeat	Simple_repeat	1000Genome	0.0008	0.12
2_3732801_3738025_DEL	2	3732801	3738025	DEL	5224	INTRONIC	ALLC	Polymorphic	5	3	0.38	0.615	None	LTR	LINE	1000Genome	0.123	0.1
10_724802_724957_DEL	10	724802	724957	DEL	155	INTRONIC	DIP2C	Major	280	362	0.74	0.735	Low_complexity	Low_complexity	Low_complexity	IMH	0.5045	0.92
14_93830931_93830932_INS	14	93830931	93830932	INS	302	INTRONIC	UNC79	Polymorphic	20	20	0.415	0.415	None	LINE	LINE	GnomAD	0.712444	0.434783
5_41524403_41524551_DEL	5	41524403	41524551	DEL	148	INTERGENIC	PLCXD3	Polymorphic	5	4	0.45	0.415	LTR	LTR	LTR	GnomAD	0.015329	0.04
6_108274947_108275046_DEL	6	108274947	108275046	DEL	99	INTRONIC	SEC63	Polymorphic	80	82	0.81	0.815	Other	Other	Other	GnomAD	0.000132	0.14
6_47312778_47312779_INS	6	47312778	47312779	INS	317	INTERGENIC	TNFRSF21	Polymorphic	4	4	0.395	0.4	None	None	None	GnomAD	0.31324	0.25
9_15603672_15603738_DEL	9	15603672	15603738	DEL	66	INTRONIC	CCDC171	Singleton	0	0	0.345	0.395	LINE	LINE	LINE	1000Genome	0.0427	0.0625
7_37998505_37998821_DEL	7	37998505	37998821	DEL	316	INTRONIC	SFRP4	Major	4	5	0.43	0.48	SINE	SINE	SINE	GnomAD	0.847534	0.84
2_178524769_178524825_DEL	2	178524769	178524825	DEL	56	INTRONIC	PDE11A	Polymorphic	32	39	0.36	0.34	Simple_repeat	Simple_repeat	Simple_repeat	1000Genome	0.001	0.12
8_25204070_25204293_DEL	8	25204070	25204293	DEL	223	INTRONIC	DOCK5	Polymorphic	11	7	0.535	0.54	SINE	SINE	SINE	GnomAD	0.221473	0.26
7_151057988_151058132_DEL	7	151057988	151058132	DEL	144	INTRONIC	NUB1	Shared	15	18	0.415	0.44	SINE	SINE	LINE	GnomAD	0.700809	0.86
8_112294038_112297124_DEL	8	112294038	112297124	DEL	3086	INTERGENIC	KCNV1	Polymorphic	13	12	0.305	0.425	None	None	LTR	1000Genome	0.6988	0.34
14_42761079_42761428_DEL	14	42761079	42761428	DEL	349	INTERGENIC	C14orf28	Polymorphic	14	8	0.435	0.23	SINE	LINE	LINE	GnomAD	0.402679	0.38
15_71881568_71882964_DEL	15	71881568	71882964	DEL	1396	INTRONIC	THSD4	Polymorphic	9	17	0.3	0.515	None	DNA	LINE	1000Genome	0.3191	0.333333
18_76202131_76203350_DEL	18	76202131	76203350	DEL	1219	INTERGENIC	SALL3	Major	13	28	0.34	0.335	LINE	LINE	LINE	1000Genome	0.4742	0.604167
4_122232649_122232765_DEL	4	122232649	122232765	DEL	116	INTERGENIC	TNIP3	Polymorphic	9	7	0.475	0.435	SINE	SINE	SINE	1000Genome	0.2143	0.14
4_37952110_37952111_INS	4	37952110	37952111	INS	4089	INTRONIC	TBC1D1	Polymorphic	6	6	0.365	0.37	None	LINE	LINE	None	0	0.2
X_3034378_3034579_DEL	X	3034378	3034579	DEL	201	INTERGENIC	ARSE	Polymorphic	8	5	0.435	0.395	LINE	LINE	LINE	GnomAD	0.211149	0.26087
1_220285461_220285782_DEL	1	220285461	220285782	DEL	321	INTRONIC	IARS2	Major	5	4	0.43	0.485	SINE	LINE	LINE	GnomAD	0.398945	0.36
3_121863280_121863337_DEL	3	121863280	121863337	DEL	57	INTERGENIC	CASR	Major	3	4	0.34	0.335	LINE	LINE	LINE	1000Genome	0.5248	0.4
16_52004401_52004740_DEL	16	52004401	52004740	DEL	339	INTERGENIC	SALL1	Polymorphic	2	3	0.425	0.545	SINE	SINE	SINE	1000Genome	0.0318	0.04
8_138125852_138127569_DEL	8	138125852	138127569	DEL	1717	INTERGENIC	ZFAT	Singleton	3	2	0.265	0.5	LINE	LINE	LTR	GnomAD	0.060411	0.041667
11_102751137_102752835_DEL	11	102751137	102752835	DEL	1698	INTERGENIC	MMP12	Polymorphic	24	25	0.43	0.52	None	SINE	SINE	1000Genome	0.357	0.1
12_117085007_117085103_DEL	12	117085007	117085103	DEL	96	INTERGENIC	RNFT2	Major	100	125	0.58	0.56	Simple_repeat	Simple_repeat	Simple_repeat	None	0	0.659091
2_163678624_163678625_INS	2	163678624	163678625	INS	299	INTRONIC	KCNH7	Major	12	12	0.3	0.3	None	None	None	GnomAD	0.639379	0.82
2_202549942_202550011_DEL	2	202549942	202550011	DEL	69	INTRONIC	MPP4	Major	20	23	0.48	0.495	None	None	None	DGV	0.628866	0.64
15_98817013_98817423_DEL	15	98817013	98817423	DEL	410	INTERGENIC	IGF1R	Major	12	9	0.395	0.425	LINE	Low_complexity	LINE	1000Genome	0.4489	0.54
17_66227555_66227773_DEL	17	66227555	66227773	DEL	218	INTERGENIC	AMZ2	Major	4	5	0.45	0.375	None	SINE	None	GnomAD	0.549048	0.913043
6_69242147_69242148_INS	6	69242147	69242148	INS	175	INTERGENIC	ADGRB3	Major	30	30	0.415	0.42	SINE	SINE	SINE	IMH	0.06493	0.58
4_145395297_145395298_INS	4	145395297	145395298	INS	308	INTRONIC	AC098588.2	Major	19	19	0.26	0.26	LINE	LINE	LINE	GnomAD	0.424849	0.48
1_35627122_35627442_DEL	1	35627122	35627442	DEL	320	INTERGENIC	ZMYM4	Polymorphic	46	49	0.565	0.535	SINE	SINE	SINE	1000Genome	0.8976	0.375
12_130231729_130231730_INS	12	130231729	130231730	INS	56	INTRONIC	TMEM132D	Major	10	10	0.605	0.605	LINE	LINE	LINE	1000Genome	0.226	0.78
19_57474903_57475606_DEL	19	57474903	57475606	DEL	703	INTERGENIC	PEG3,ZIM2	Major	13	11	0.49	0.51	None	LINE	SINE	1000Genome	0.7292	0.8
X_111848149_111848150_INS	X	111848149	111848150	INS	4365	INTERGENIC	TRPC5	Polymorphic	41	42	0.425	0.42	LINE	LINE	LINE	1000Genome	0.002	0.48
3_149268472_149270148_DEL	3	149268472	149270148	DEL	1676	INTRONIC	WWTR1	Major	6	6	0.37	0.305	None	None	None	1000Genome	0.2269	0.32
21_20360189_20360289_DEL	21	20360189	20360289	DEL	100	INTERGENIC	TMPRSS15	Polymorphic	51	45	0.555	0.475	None	LTR	LTR	DGV	0.113402	0.22
5_154873935_154873936_INS	5	154873935	154873936	INS	117	INTERGENIC	SGCD	Major	5	5	0.305	0.305	LINE	LINE	LINE	GnomAD	0.447889	0.42
1_192609797_192609863_DEL	1	192609797	192609863	DEL	66	INTRONIC	RGS13	Polymorphic	483	491	0.335	0.315	None	LTR	None	1000Genome	0.4775	0.32
15_36424764_36424765_INS	15	36424764	36424765	INS	122	INTERGENIC	C15orf41	Shared	9	9	0.38	0.38	None	SINE	SINE	None	0	1
2_108016610_108019318_DEL	2	108016610	108019318	DEL	2708	INTERGENIC	RGPD4	Polymorphic	10	12	0.355	0.36	LINE	LINE	LTR	1000Genome	0.1513	0.14
13_113517616_113518426_DEL	13	113517616	113518426	DEL	810	INTRONIC	ATP11A	Major	898	379	0.615	0.6	None	None	None	DGV	0.401639	0.76
14_50287691_50288223_DEL	14	50287691	50288223	DEL	532	INTRONIC	NEMF	Shared	34	30	0.665	0.8	Other	Other	Other	IMH	0.4281	0.94
14_87410290_87410360_DEL	14	87410290	87410360	DEL	70	INTERGENIC	GPR65	Polymorphic	214	144	0.58	0.615	Simple_repeat	Simple_repeat	Simple_repeat	DGV	0.0206186	0.285714
19_37284327_37284637_DEL	19	37284327	37284637	DEL	310	INTERGENIC	ZNF850	Major	8	11	0.565	0.47	SINE	SINE	SINE	1000Genome	0.6809	0.9
3_69882088_69882167_DEL	3	69882088	69882167	DEL	79	INTRONIC	MITF	Singleton	9	7	0.355	0.36	None	None	None	None	0	0.02
6_51796637_51796767_DEL	6	51796637	51796767	DEL	130	INTRONIC	PKHD1	Polymorphic	15	25	0.46	0.495	Low_complexity	Low_complexity	Low_complexity	GnomAD	0.036862	0.06
12_126309940_126309941_INS	12	126309940	126309941	INS	68	INTERGENIC	DHX37	Major	33	34	0.255	0.255	LINE	LINE	LINE	None	0	0.875
11_66018698_66019882_INV	11	66018698	66019882	INV	1184	INTERGENIC	KLC2	Polymorphic	1	0	0.485	0.605	None	LINE	SINE	IMH	0.432	0.08
18_9877534_9877904_DEL	18	9877534	9877904	DEL	370	INTERGENIC	TXNDC2	Polymorphic	1	2	0.455	0.335	None	LTR	None	GnomAD	0.039367	0.153846
5_109945935_109945936_INS	5	109945935	109945936	INS	134	INTRONIC	TMEM232	Major	55	56	0.43	0.43	Simple_repeat	Simple_repeat	Simple_repeat	GnomAD	0.000609	0.48
7_29688454_29690146_DEL	7	29688454	29690146	DEL	1692	INTERGENIC	WIPF3	Singleton	0	0	0.535	0.515	None	SINE	None	1000Genome	0.0818	0.043478
X_40063273_40063274_INS	X	40063273	40063274	INS	134	INTERGENIC	BCOR	Polymorphic	25	26	0.57	0.575	SINE	SINE	SINE	GnomAD	0.444545	0.4375
21_45866009_45866074_DEL	21	45866009	45866074	DEL	65	INTERGENIC	LRRC3	Polymorphic	22	23	0.565	0.615	None	None	None	DGV	0.0824742	0.095238
22_33295766_33296084_DEL	22	33295766	33296084	DEL	318	INTRONIC	SYN3	Major	8	8	0.54	0.495	SINE	SINE	SINE	GnomAD	0.9375	1
19_2278342_2278398_DEL	19	2278342	2278398	DEL	56	INTRONIC	AC005258.1,PEAK3	Polymorphic	5	7	0.56	0.555	SINE	SINE	SINE	GnomAD	0.008157	0.529412
10_105097531_105097846_DEL	10	105097531	105097846	DEL	315	INTRONIC	PCGF6	Major	16	13	0.585	0.515	SINE	SINE	SINE	1000Genome	0.4663	0.46
13_94284849_94284850_INS	13	94284849	94284850	INS	61	INTRONIC	GPC6	Polymorphic	3	3	0.375	0.375	Simple_repeat	SINE	SINE	GnomAD	0.3572	0.666667
10_43343068_43343197_DEL	10	43343068	43343197	DEL	129	INTERGENIC	ZNF33B	Major	77	82	0.785	0.75	Other	Other	Other	None	0	0.48
14_26590957_26592388_DEL	14	26590957	26592388	DEL	1431	INTERGENIC	STXBP6	Polymorphic	4	4	0.34	0.305	None	LINE	None	1000Genome	0.1581	0.04
2_35041910_35041974_DEL	2	35041910	35041974	DEL	64	INTERGENIC	FAM98A	Polymorphic	328	399	0.435	0.425	Simple_repeat	Simple_repeat	Simple_repeat	DGV	0.00015318	0.083333
2_65939409_65939462_DEL	2	65939409	65939462	DEL	53	INTERGENIC	SPRED2	Singleton	1	2	0.455	0.465	Simple_repeat	SINE	SINE	GnomAD	0.001121	0.02
3_125398987_125399883_DEL	3	125398987	125399883	DEL	896	INTERGENIC	OSBPL11	Polymorphic	7	6	0.6	0.57	None	None	None	1000Genome	0.2542	0.08
8_19524464_19524547_DEL	8	19524464	19524547	DEL	83	INTRONIC	CSGALNACT1	Major	261	242	0.36	0.29	Simple_repeat	Simple_repeat	Simple_repeat	DGV	0.0927835	0.58
16_23910885_23911191_DEL	16	23910885	23911191	DEL	306	INTRONIC	PRKCB	Major	18	27	0.395	0.39	None	LTR	SINE	1000Genome	0.6729	0.954545
11_99690014_99690015_INS	11	99690014	99690015	INS	893	INTRONIC	CNTN5	Major	1368	992	0.45	0.445	Simple_repeat	Simple_repeat	Simple_repeat	DGV	0.272727	1
11_99690014_99690907_DUP	11	99690014	99690907	DUP	893	LoF	CNTN5	Polymorphic	1368	992	0.45	0.325	None	Simple_repeat	LTR	DGV	0.272727	0.75
4_163393999_163396416_DEL	4	163393999	163396416	DEL	2417	INTERGENIC	FSTL5	Major	94	9	0.27	0.43	None	LINE	LTR	1000Genome	0.5278	0.58
18_38006368_38006994_DEL	18	38006368	38006994	DEL	626	INTERGENIC	PIK3C3	Major	19	27	0.575	0.285	None	SINE	None	1000Genome	0.5446	0.74
2_115628096_115628839_DEL	2	115628096	115628839	DEL	743	INTRONIC	DPP10	Major	21	14	0.35	0.335	None	None	None	1000Genome	0.5873	0.5
1_199302746_199302804_DEL	1	199302746	199302804	DEL	58	INTERGENIC	NR5A2	Polymorphic	4	4	0.415	0.375	SINE	SINE	SINE	GnomAD	0.19346	0.16
5_82156725_82157039_DEL	5	82156725	82157039	DEL	314	INTERGENIC	XRCC4	Major	7	6	0.53	0.44	SINE	SINE	SINE	GnomAD	0.581312	0.7
10_5074409_5074410_INS	10	5074409	5074410	INS	83	INTERGENIC	AKR1C3	Major	7	7	0.455	0.455	LTR	LTR	LTR	1000Genome	0.0015	0.78
10_103098641_103098730_DEL	10	103098641	103098730	DEL	89	INTERGENIC	BTRC	Polymorphic	40	40	0.515	0.565	SINE	SINE	SINE	GnomAD	0.005747	0.222222
14_106531320_106531321_INS	14	106531320	106531321	INS	1560	INTERGENIC	BRF1	Singleton	0	0	0.36	0.365	None	LINE	LINE	DDD	0.246154	0.04
12_126340833_126340834_INS	12	126340833	126340834	INS	53	INTERGENIC	DHX37	Polymorphic	21	22	0.42	0.425	None	None	None	GnomAD	0.016304	0.44
2_102402122_102402265_DEL	2	102402122	102402265	DEL	143	INTRONIC	MAP4K4	Major	53	15	0.42	0.48	Simple_repeat	Simple_repeat	SINE	GnomAD	0.101214	0.82
14_46403072_46403159_DEL	14	46403072	46403159	DEL	87	INTERGENIC	MIS18BP1	Major	9	8	0.445	0.405	LTR	LTR	LTR	GnomAD	0.367475	0.65
2_124157434_124160946_DEL	2	124157434	124160946	DEL	3512	INTERGENIC	CNTNAP5	Singleton	0	2	0.465	0.315	None	DNA	None	1000Genome	0.0198	0.020833
5_156471588_156471654_DEL	5	156471588	156471654	DEL	66	INTRONIC	HAVCR1	Polymorphic	252	239	0.355	0.355	Simple_repeat	Simple_repeat	Simple_repeat	GnomAD	0.009225	0.04
7_78536127_78536128_INS	7	78536127	78536128	INS	60	INTRONIC	MAGI2	Polymorphic	1	1	0.31	0.31	Simple_repeat	Simple_repeat	Simple_repeat	GnomAD	0.211141	0.04
8_1760906_1760959_DEL	8	1760906	1760959	DEL	53	INTRONIC	AC019257.8	Polymorphic	19	20	0.65	0.655	None	None	None	GnomAD	0.006329	0.25
10_93500778_93500779_INS	10	93500778	93500779	INS	169	INTERGENIC	TNKS2	Major	18	18	0.535	0.54	LINE	LINE	LINE	None	0	1
20_2864011_2864333_DEL	20	2864011	2864333	DEL	322	INTRONIC	PTPRA	Shared	6	7	0.44	0.355	SINE	DNA	LINE	GnomAD	0.770889	1
5_56361618_56361691_DEL	5	56361618	56361691	DEL	73	INTERGENIC	GPBP1	Polymorphic	97	42	0.375	0.345	Simple_repeat	LINE	SINE	GnomAD	0.055634	0.14
15_60657245_60657246_INS	15	60657245	60657246	INS	313	INTRONIC	ANXA2	Major	16	16	0.275	0.28	None	None	None	GnomAD	0.702354	0.478261
X_120528208_120528209_INS	X	120528208	120528209	INS	96	INTERGENIC	CT47A1	Polymorphic	27	28	0.465	0.47	None	None	None	GnomAD	0.045793	0.065217
X_154790189_154803264_DEL	X	154790189	154803264	DEL	13075	INTRONIC	TMLHE	Major	13	3	0.365	0.395	None	LINE	LINE	GnomAD	0.798918	0.56
6_6277353_6277615_DEL	6	6277353	6277615	DEL	262	INTRONIC	F13A1	Major	7	5	0.455	0.385	SINE	LTR	LTR	GnomAD	0.74789	0.65
18_47911017_47911271_DEL	18	47911017	47911271	DEL	254	INTRONIC	SKA1	Singleton	2	3	0.465	0.285	LINE	LINE	LINE	1000Genome	0.236	0.04
8_124654286_124654344_DEL	8	124654286	124654344	DEL	58	INTERGENIC	FBXO32	Major	10	11	0.49	0.5	LINE	LINE	LINE	GnomAD	0.685575	0.6
9_138225413_138225414_INS	9	138225413	138225414	INS	578	INTERGENIC	PPP1R26	Shared	169	69	0.455	0.46	LINE	LINE	LINE	DDD	0.00710059	1
6_23743252_23745939_DEL	6	23743252	23745939	DEL	2687	INTERGENIC	NRSN1	Polymorphic	27	33	0.415	0.32	None	LTR	LINE	1000Genome	0.3522	0.3
4_3861269_3861334_DEL	4	3861269	3861334	DEL	65	INTERGENIC	LRPAP1	Major	72	84	0.51	0.52	LINE	LINE	LINE	DGV	0.00016489	0.66
1_111013736_111014896_DEL	1	111013736	111014896	DEL	1160	INTERGENIC	LAMTOR5	Polymorphic	15	14	0.545	0.54	None	SINE	SINE	DGV	0.0169631	0.06
1_160960188_160960337_DEL	1	160960188	160960337	DEL	149	INTERGENIC	ITLN2	Singleton	0	0	0.485	0.415	None	SINE	None	GnomAD	0.006612	0.02
10_117703756_117703757_INS	10	117703756	117703757	INS	305	INTRONIC	ATRNL1	Polymorphic	10	10	0.255	0.26	LINE	LINE	LINE	GnomAD	0.194656	0.323529
10_12334061_12334062_INS	10	12334061	12334062	INS	311	INTERGENIC	CAMK1D	Polymorphic	5	5	0.385	0.385	LINE	LINE	LINE	GnomAD	0.160827	0.12
10_134288536_134288537_INS	10	134288536	134288537	INS	297	INTERGENIC	INPP5A	Singleton	0	0	0.235	0.235	LINE	LINE	LINE	GnomAD	0.142089	0.020833
11_106839501_106839502_INS	11	106839501	106839502	INS	98	INTRONIC	GUCY1A2	Shared	10	10	0.41	0.405	None	None	None	None	0	1
11_20703876_20703877_INS	11	20703876	20703877	INS	317	INTRONIC	NELL1	Singleton	0	0	0.225	0.225	DNA	DNA	DNA	None	0	0.02
11_61698021_61698155_DEL	11	61698021	61698155	DEL	134	INTERGENIC	RAB3IL1	Singleton	0	0	0.455	0.535	SINE	SINE	SINE	None	0	0.076923
12_12909185_12912014_DEL	12	12909185	12912014	DEL	2829	INTRONIC	APOLD1	Singleton	0	0	0.4	0.435	None	None	DNA	IMH	5.94e-05	0.052632
12_133305981_133305982_INS	12	133305981	133305982	INS	358	INTRONIC	ANKLE2	Major	58	59	0.645	0.65	Low_complexity	SINE	SINE	1000Genome	0.0014	0.96
12_8558464_8590849_DEL	12	8558464	8590849	DEL	32385	INTERGENIC	CLEC6A	Major	122	22	0.42	0.57	None	LTR	None	GnomAD	1	0.92
14_70198776_70198777_INS	14	70198776	70198777	INS	100	INTRONIC	SRSF5	Singleton	0	0	0.495	0.5	Simple_repeat	SINE	SINE	None	0	0.041667
16_29314071_29314126_DEL	16	29314071	29314126	DEL	55	INTERGENIC	SLX1B	Singleton	0	0	0.5	0.515	None	None	None	GnomAD	0.000921	0.043478
16_58645313_58645705_DEL	16	58645313	58645705	DEL	392	INTRONIC	CNOT1	Singleton	0	0	0.495	0.465	SINE	SINE	SINE	GnomAD	0.001185	0.04
16_6793808_6793809_INS	16	6793808	6793809	INS	1408	INTRONIC	RBFOX1	Polymorphic	16	16	0.295	0.295	None	SINE	SINE	1000Genome	0.002	0.238095
19_55428069_55428122_DEL	19	55428069	55428122	DEL	53	INTERGENIC	NLRP2	Singleton	39	330	0.475	0.49	SINE	LINE	LINE	DGV	0.0248597	0.041667
2_1527029_1527114_DEL	2	1527029	1527114	DEL	85	INTRONIC	TPO	Polymorphic	970	1007	0.57	0.555	None	None	None	DDD	0.0189349	0.545455
20_61330160_61330261_DEL	20	61330160	61330261	DEL	101	INTERGENIC	NTSR1	Singleton	0	0	0.595	0.655	None	LTR	LTR	1000Genome	0.1051	0.25
21_26828236_26828299_DEL	21	26828236	26828299	DEL	63	INTERGENIC	JAM2	Singleton	0	0	0.335	0.335	Simple_repeat	SINE	SINE	None	0	0.045455
22_29889449_29889573_DEL	22	29889449	29889573	DEL	124	INTERGENIC	AP1B1	Polymorphic	0	0	0.505	0.545	SINE	SINE	SINE	GnomAD	0.005872	0.238095
3_189913097_189913410_DEL	3	189913097	189913410	DEL	313	INTERGENIC	P3H2	Singleton	0	0	0.515	0.55	SINE	SINE	SINE	None	0	0.02
4_7502288_7502359_DEL	4	7502288	7502359	DEL	71	INTRONIC	SORCS2	Singleton	0	0	0.515	0.535	None	None	None	GnomAD	0.000105	0.02
5_159474148_159474738_DEL	5	159474148	159474738	DEL	590	INTRONIC	TTC1	Polymorphic	5	4	0.345	0.515	LINE	LINE	LINE	1000Genome	0.006	0.06
5_5774001_5774002_INS	5	5774001	5774002	INS	53	INTERGENIC	UBE2QL1	Singleton	12	12	0.395	0.39	SINE	SINE	SINE	None	0	0.142857
6_169425298_169425359_DEL	6	169425298	169425359	DEL	61	INTERGENIC	C6orf120	Polymorphic	61	60	0.685	0.685	None	None	None	DGV	0.00035847	0.06
7_27783384_27783732_DEL	7	27783384	27783732	DEL	348	INTRONIC	TAX1BP1	Shared	6	5	0.32	0.53	SINE	SINE	SINE	DGV	0.00922722	1
8_114957432_114957549_DEL	8	114957432	114957549	DEL	117	INTERGENIC	CSMD3	Singleton	0	0	0.3	0.23	None	None	Low_complexity	GnomAD	0.009901	0.083333
8_47688648_47688997_DEL	8	47688648	47688997	DEL	349	INTERGENIC	SPIDR	Polymorphic	1	2	0.29	0.405	None	LINE	LINE	GnomAD	0.004032	0.06
8_47833448_47833449_INS	8	47833448	47833449	INS	312	INTERGENIC	SPIDR	Singleton	0	0	0.55	0.55	SINE	SINE	SINE	GnomAD	0.007188	0.111111
8_53895697_53897181_DEL	8	53895697	53897181	DEL	1484	INTERGENIC	RB1CC1	Singleton	0	0	0.49	0.45	None	LTR	LINE	1000Genome	0.0303	0.02
8_6656093_6656150_DEL	8	6656093	6656150	DEL	57	INTERGENIC	ANGPT2	Polymorphic	62	65	0.43	0.51	None	None	None	DGV	0.00523197	0.083333
8_94420806_94422358_DEL	8	94420806	94422358	DEL	1552	INTERGENIC	FAM92A	Polymorphic	0	1	0.425	0.395	LINE	LINE	LINE	None	0	0.083333
9_129670188_129670639_DEL	9	129670188	129670639	DEL	451	INTERGENIC	RALGPS1	Polymorphic	7	12	0.565	0.495	LTR	SINE	LTR	1000Genome	0.0119	0.1
9_5680785_5680837_DEL	9	5680785	5680837	DEL	52	INTRONIC	RIC1	Singleton	1	1	0.39	0.46	LINE	LINE	LINE	None	0	0.02
9_86229516_86229517_INS	9	86229516	86229517	INS	896	INTERGENIC	IDNK	Polymorphic	2	2	0.45	0.445	LINE	LINE	LINE	GnomAD	0.229381	0.06
9_86685509_86685510_INS	9	86685509	86685510	INS	2677	INTERGENIC	HNRNPK	Polymorphic	11	11	0.35	0.35	LTR	LTR	LTR	GnomAD	0.085804	0.354167
9_87345361_87345680_DEL	9	87345361	87345680	DEL	319	INTRONIC	NTRK2	Polymorphic	9	5	0.485	0.39	SINE	SINE	SINE	GnomAD	0.122877	0.210526
22_49750827_49750882_DEL	22	49750827	49750882	DEL	55	INTERGENIC	ZBED4	Major	15	19	0.515	0.5	None	None	None	1000Genome	0.3075	0.770833
9_79702114_79702194_DEL	9	79702114	79702194	DEL	80	INTERGENIC	VPS13A	Major	9	14	0.395	0.33	Simple_repeat	SINE	SINE	IMH	0.223	0.44
14_97212053_97212128_DEL	14	97212053	97212128	DEL	75	INTERGENIC	VRK1	Major	11	12	0.485	0.515	DNA	DNA	DNA	DGV	0.00260078	0.92
22_30737510_30737597_DEL	22	30737510	30737597	DEL	87	INTRONIC	SF3A1	Polymorphic	4	4	0.58	0.575	None	None	None	GnomAD	0.279221	0.270833
8_106546038_106546151_DEL	8	106546038	106546151	DEL	113	INTERGENIC	OXR1	Polymorphic	38	44	0.545	0.575	Low_complexity	Low_complexity	Simple_repeat	GnomAD	0.000132	0.12
8_6587834_6588155_DEL	8	6587834	6588155	DEL	321	INTRONIC	AGPAT5	Major	3	3	0.33	0.555	SINE	SINE	SINE	1000Genome	0.8003	0.72
1_203684304_203686227_DEL	1	203684304	203686227	DEL	1923	INTRONIC	ATP2B4	Polymorphic	64	67	0.51	0.535	None	LINE	SINE	1000Genome	0.2935	0.16
16_54660358_54660667_DEL	16	54660358	54660667	DEL	309	INTERGENIC	IRX5	Major	9	8	0.54	0.55	SINE	SINE	SINE	GnomAD	0.430063	0.44
8_143382315_143382402_DEL	8	143382315	143382402	DEL	87	INTRONIC	TSNARE1	Polymorphic	10	10	0.665	0.68	None	None	None	IMH	0.301	0.26
1_224464623_224464686_DEL	1	224464623	224464686	DEL	63	INTRONIC	NVL	Polymorphic	41	37	0.29	0.275	None	DNA	DNA	DGV	0.0618557	0.14
7_157882396_157882472_DEL	7	157882396	157882472	DEL	76	INTRONIC	PTPRN2	Major	865	938	0.5	0.515	None	None	None	DGV	0.0139211	0.92
10_19504651_19504789_DEL	10	19504651	19504789	DEL	138	INTRONIC	MALRD1	Polymorphic	15	16	0.235	0.19	Simple_repeat	DNA	DNA	GnomAD	0.466368	0.22
8_64144872_64145124_DEL	8	64144872	64145124	DEL	252	INTERGENIC	TTPA	Polymorphic	10	9	0.405	0.405	SINE	LINE	LINE	1000Genome	0.2005	0.375
1_9123738_9124057_DEL	1	9123738	9124057	DEL	319	INTRONIC	SLC2A5	Polymorphic	1	3	0.48	0.555	SINE	SINE	SINE	GnomAD	0.117673	0.083333
16_530770_531081_DEL	16	530770	531081	DEL	311	INTRONIC	RAB11FIP3	Major	1034	1346	0.47	0.45	SINE	SINE	SINE	IMH	0.3176	0.722222
1_221827806_221827807_INS	1	221827806	221827807	INS	600	INTERGENIC	MIA3	Major	38	38	0.355	0.36	None	Simple_repeat	Simple_repeat	GnomAD	0.481751	0.48
2_132795844_132795845_INS	2	132795844	132795845	INS	101	INTERGENIC	GPR39	Polymorphic	459	351	0.66	0.665	None	None	None	1000Genome	0.0711	0.23913
2_222388290_222388589_DEL	2	222388290	222388589	DEL	299	INTRONIC	EPHA4	Polymorphic	3	3	0.52	0.45	SINE	SINE	LINE	IMH	0.02869	0.1
4_9494959_9495040_DEL	4	9494959	9495040	DEL	81	INTERGENIC	DRD5	Polymorphic	58	63	0.63	0.67	Satellite	Satellite	Satellite	DDD	0.248521	0.190476
6_104124842_104124920_DEL	6	104124842	104124920	DEL	78	INTERGENIC	LIN28B	Polymorphic	45	46	0.455	0.425	LTR	LTR	LTR	1000Genome	0.0014	0.26
6_132707165_132707465_DEL	6	132707165	132707465	DEL	300	INTRONIC	MOXD1	Major	68	77	0.565	0.55	SINE	SINE	SINE	IMH	0.0635	0.3
7_32774963_32777698_DEL	7	32774963	32777698	DEL	2735	INTERGENIC	FKBP9	Polymorphic	132	144	0.56	0.555	None	SINE	SINE	1000Genome	0.4035	0.28
X_54917138_54917139_INS	X	54917138	54917139	INS	2522	INTERGENIC	TRO	Major	19	19	0.375	0.375	LINE	LINE	LINE	None	0	0.96
8_126595123_126601136_DEL	8	126595123	126601136	DEL	6013	INTERGENIC	WASHC5	Shared	13	73	0.55	0.305	LINE	LINE	DNA	DGV	0.118889	0.92
8_1045078_1045133_DEL	8	1045078	1045133	DEL	55	INTRONIC	DLGAP2	Polymorphic	24	23	0.635	0.57	None	None	None	1000Genome	0.1944	0.615385
8_126527383_126527608_DEL	8	126527383	126527608	DEL	225	INTERGENIC	WASHC5	Singleton	0	0	0.4	0.385	LINE	DNA	LINE	1000Genome	0.002	0.02
6_63762243_63762244_INS	6	63762243	63762244	INS	79	INTERGENIC	FKBP1C	Major	10	10	0.28	0.28	LINE	LINE	LINE	DDD	0.00118343	0.96
16_80976499_80983280_DEL	16	80976499	80983280	DEL	6781	INTRONIC	AC009070.1	Polymorphic	5	5	0.455	0.495	None	LTR	None	DDD	0.147929	0.1
16_85996936_85997557_DEL	16	85996936	85997557	DEL	621	INTERGENIC	EMC8	Polymorphic	8	15	0.465	0.57	None	SINE	None	1000Genome	0.2004	0.5
19_46622737_46628314_DEL	19	46622737	46628314	DEL	5577	LoF	IGFL3	Polymorphic	1	2	0.54	0.46	None	LINE	None	1000Genome	0.0862	0.04
7_52234511_52234512_INS	7	52234511	52234512	INS	305	INTERGENIC	COBL	Major	9	9	0.41	0.415	SINE	SINE	SINE	None	0	0.73913
18_70978855_70979169_DEL	18	70978855	70979169	DEL	314	INTERGENIC	NETO1	Major	11	13	0.51	0.455	SINE	LINE	LINE	GnomAD	0.35265	0.6
4_80360627_80362721_DEL	4	80360627	80362721	DEL	2094	INTERGENIC	GK2	Major	11	8	0.25	0.27	None	LINE	None	1000Genome	0.4877	0.5
14_22774831_22775363_DEL	14	22774831	22775363	DEL	532	INTERGENIC	ABHD4	Polymorphic	6	5	0.265	0.425	LINE	LINE	LTR	IMH	0.2028	0.16
12_129840689_129841003_DEL	12	129840689	129841003	DEL	314	INTRONIC	TMEM132D	Major	15	8	0.47	0.555	SINE	LTR	SINE	GnomAD	0.613924	0.6
2_58060065_58060066_INS	2	58060065	58060066	INS	4160	INTERGENIC	VRK2	Major	39	40	0.3	0.305	LINE	LINE	LINE	None	0	0.6
6_19685575_19686503_DEL	6	19685575	19686503	DEL	928	INTERGENIC	ID4	Polymorphic	6	5	0.245	0.3	LINE	LINE	LINE	1000Genome	0.2485	0.456522
2_178287634_178288045_DEL	2	178287634	178288045	DEL	411	INTRONIC	AGPS	Major	23	15	0.305	0.315	None	SINE	DNA	1000Genome	0.7896	0.54
1_1111382_1111383_INS	1	1111382	1111383	INS	100	INTRONIC	TTLL10	Polymorphic	0	0	0.65	0.65	None	None	None	DGV	0.0483871	0.1
10_51516716_51518215_DEL	10	51516716	51518215	DEL	1499	INTERGENIC	MSMB	Singleton	0	0	0.475	0.395	None	SINE	LTR	1000Genome	0.149	0.02
11_24903958_24904878_INV	11	24903958	24904878	INV	920	INTRONIC	LUZP2	Singleton	0	0	0.385	0.355	None	LINE	None	1000Genome	0.2201	0.02
12_119195447_119195448_INS	12	119195447	119195448	INS	105	INTERGENIC	SRRM4	Polymorphic	191	38	0.495	0.495	None	Simple_repeat	Simple_repeat	None	0	0.04
12_40289403_40289562_DEL	12	40289403	40289562	DEL	159	INTRONIC	C12orf40,SLC2A13	Polymorphic	116	98	0.245	0.375	Simple_repeat	SINE	Simple_repeat	GnomAD	0.002242	0.04
12_55751345_55753325_DEL	12	55751345	55753325	DEL	1980	INTERGENIC	OR6C75	Singleton	0	0	0.37	0.35	LINE	LINE	LINE	GnomAD	0.018419	0.02
13_25945514_25945569_DEL	13	25945514	25945569	DEL	55	INTERGENIC	ATP8A2	Major	38	40	0.465	0.49	Simple_repeat	SINE	SINE	None	0	0.44
14_102038379_102038572_DEL	14	102038379	102038572	DEL	193	INTERGENIC	PPP2R5C	Singleton	268	157	0.69	0.695	None	None	None	1000Genome	0.001	0.0625
14_85149972_85150038_DEL	14	85149972	85150038	DEL	66	INTERGENIC	FLRT2	Polymorphic	43	21	0.515	0.545	Low_complexity	LINE	LINE	1000Genome	0.001	0.28
17_74921307_74921308_INS	17	74921307	74921308	INS	660	INTRONIC	MGAT5B	Major	20	20	0.62	0.625	None	None	None	None	0	0.92
18_13106417_13106498_DEL	18	13106417	13106498	DEL	81	INTRONIC	CEP192	Polymorphic	45	53	0.52	0.55	Simple_repeat	Simple_repeat	Simple_repeat	DGV	0.0206186	0.5
18_79176_79245_DEL	18	79176	79245	DEL	69	INTERGENIC	TUBB8P12	Shared	119	113	0.64	0.645	None	None	None	1000Genome	0.0208	0.98
2_3246038_3246145_DEL	2	3246038	3246145	DEL	107	INTRONIC	EIPR1	Shared	28	31	0.63	0.6	None	None	None	DGV	0.0347222	0.98
2_5647972_5648058_DEL	2	5647972	5648058	DEL	86	INTERGENIC	SOX11	Singleton	5	7	0.64	0.675	None	None	None	None	0	0.02
2_63965519_63965520_INS	2	63965519	63965520	INS	172	INTERGENIC	UGP2	Polymorphic	0	0	0.395	0.395	None	None	None	GnomAD	0.237563	0.06
2_9000396_9000466_DEL	2	9000396	9000466	DEL	70	INTRONIC	MBOAT2	Singleton	28	29	0.325	0.375	None	SINE	None	None	0	0.02
20_52545665_52545720_DEL	20	52545665	52545720	DEL	55	INTERGENIC	PFDN4	Singleton	8	7	0.495	0.465	LINE	LINE	LTR	GnomAD	0.000105	0.142857
22_17383737_17383738_INS	22	17383737	17383738	INS	68	INTERGENIC	XKR3	Polymorphic	23	24	0.39	0.39	Simple_repeat	LTR	LTR	DGV	0.00392338	0.2
4_30892077_30892078_INS	4	30892077	30892078	INS	317	INTRONIC	PCDH7	Polymorphic	8	9	0.27	0.275	None	None	None	GnomAD	0.244198	0.04
4_74707908_74707909_INS	4	74707908	74707909	INS	274	INTRONIC	CXCL6	Polymorphic	4	4	0.305	0.305	None	SINE	SINE	GnomAD	0.066038	0.041667
6_133731764_133731765_INS	6	133731764	133731765	INS	170	INTRONIC	EYA4	Polymorphic	5	5	0.395	0.395	None	None	None	GnomAD	0.462885	0.04
6_139403368_139403427_DEL	6	139403368	139403427	DEL	59	INTERGENIC	HECA	Singleton	3	2	0.47	0.45	None	None	None	GnomAD	0.025571	0.02
7_151230565_151230566_INS	7	151230565	151230566	INS	74	INTERGENIC	RHEB	Polymorphic	62	63	0.355	0.355	Simple_repeat	LTR	LTR	1000Genome	0.3744	0.642857
7_156389877_156390170_DEL	7	156389877	156390170	DEL	293	INTERGENIC	RNF32	Polymorphic	400	168	0.515	0.625	None	LTR	None	DDD	0.171598	0.3125
7_224169_225892_DEL	7	224169	225892	DEL	1723	INTRONIC	FAM20C	Major	1161	1912	0.67	0.66	None	None	None	DGV	0.0468261	0.854167
10_132248773_132248774_INS	10	132248773	132248774	INS	439	INTERGENIC	C10orf143	Polymorphic	3	3	0.37	0.37	None	None	None	None	0	0.2
5_98345114_98347475_DEL	5	98345114	98347475	DEL	2361	INTERGENIC	CHD1	Shared	76	36	0.455	0.35	LTR	LTR	LTR	1000Genome	0.9325	0.94
2_242396823_242396903_DEL	2	242396823	242396903	DEL	80	INTRONIC	FARP2	Polymorphic	479	356	0.565	0.61	None	None	None	DGV	0.0173784	0.195652
8_143841328_143842112_DEL	8	143841328	143842112	DEL	784	INTERGENIC	LYPD2	Polymorphic	105	782	0.46	0.47	None	LINE	LINE	IMH	0.04633	0.375
1_46234619_46234672_DEL	1	46234619	46234672	DEL	53	INTERGENIC	IPP	Major	38	45	0.57	0.49	SINE	SINE	DNA	1000Genome	0.0008	0.48
X_145329906_145330217_DEL	X	145329906	145330217	DEL	311	INTERGENIC	CXorf51B	Major	7	7	0.49	0.415	SINE	LINE	LINE	GnomAD	0.460325	0.66
4_170808441_170808721_DEL	4	170808441	170808721	DEL	280	INTERGENIC	HPF1	Polymorphic	5	5	0.37	0.505	SINE	SINE	SINE	1000Genome	0.4654	0.24
1_236918956_236919838_DEL	1	236918956	236919838	DEL	882	INTRONIC	ACTN2	Major	1564	79	0.465	0.51	None	None	None	DGV	0.040404	0.86
1_246876464_246876649_DEL	1	246876464	246876649	DEL	185	INTERGENIC	SCCPDH	Polymorphic	41	47	0.51	0.545	None	LTR	LTR	None	0	0.478261
4_101244845_101245109_DEL	4	101244845	101245109	DEL	264	INTERGENIC	DDIT4L	Polymorphic	5	13	0.435	0.405	SINE	SINE	SINE	1000Genome	0.7624	0.32
20_35990213_35990285_DEL	20	35990213	35990285	DEL	72	INTRONIC	SRC	Polymorphic	27	26	0.58	0.58	None	None	None	GnomAD	0.000132	0.431818
10_66684454_66684527_DEL	10	66684454	66684527	DEL	73	INTERGENIC	JMJD1C	Polymorphic	6	10	0.625	0.56	LINE	LINE	LINE	GnomAD	0.234865	0.3125
5_178428513_178428625_DEL	5	178428513	178428625	DEL	112	INTERGENIC	GRM6	Major	102	113	0.585	0.665	None	DNA	None	GnomAD	0.000608	0.520833
1_112992000_112992001_INS	1	112992000	112992001	INS	300	INTRONIC	CTTNBP2NL	Major	20	20	0.37	0.365	None	None	None	GnomAD	0.639116	0.54
11_74024901_74027384_DEL	11	74024901	74027384	DEL	2483	INTERGENIC	P4HA3	Polymorphic	4	5	0.425	0.39	None	DNA	LINE	1000Genome	0.2817	0.3
12_132617639_132617640_INS	12	132617639	132617640	INS	267	INTERGENIC	NOC4L	Polymorphic	9	9	0.655	0.655	None	None	None	DGV	0.0001772	0.5
20_41382996_41383089_DEL	20	41382996	41383089	DEL	93	INTRONIC	PTPRT	Polymorphic	24	23	0.53	0.5	SINE	SINE	SINE	GnomAD	0.000472	0.25
11_2209121_2209122_INS	11	2209121	2209122	INS	344	INTERGENIC	TH	Major	440	394	0.495	0.495	Simple_repeat	Simple_repeat	Simple_repeat	1000Genome	0.0023	0.96
22_45653817_45656779_DEL	22	45653817	45656779	DEL	2962	INTERGENIC	KIAA0930	Polymorphic	73	73	0.565	0.565	None	SINE	SINE	1000Genome	0.3064	0.1
7_125265101_125265431_DEL	7	125265101	125265431	DEL	330	INTERGENIC	POT1	Major	10	11	0.415	0.475	SINE	SINE	SINE	GnomAD	0.625738	0.869565
12_115266247_115266248_INS	12	115266247	115266248	INS	959	INTERGENIC	TBX3	Major	8	8	0.365	0.37	DNA	DNA	DNA	None	0	0.952381
11_134305638_134305639_INS	11	134305638	134305639	INS	311	INTERGENIC	B3GAT1	Major	42	43	0.495	0.495	SINE	SINE	SINE	DGV	0.00473599	0.96
16_49817292_49817357_DEL	16	49817292	49817357	DEL	65	INTRONIC	ZNF423	Polymorphic	76	76	0.54	0.56	Simple_repeat	Simple_repeat	Simple_repeat	IMH	5.94e-05	0.18
8_107207881_107207882_INS	8	107207881	107207882	INS	300	INTERGENIC	OXR1	Major	16	16	0.335	0.34	None	None	None	GnomAD	0.867475	0.74
9_104219694_104220377_DEL	9	104219694	104220377	DEL	683	INTERGENIC	ALDOB	Major	6	6	0.355	0.54	None	Low_complexity	SINE	1000Genome	0.7096	0.73913
4_139225217_139225218_INS	4	139225217	139225218	INS	311	INTERGENIC	SLC7A11	Major	13	13	0.325	0.32	None	None	None	1000Genome	0.4901	0.74
1_105255021_105256180_DEL	1	105255021	105256180	DEL	1159	INTERGENIC	AMY1B	Major	23	37	0.27	0.245	None	Simple_repeat	None	1000Genome	0.5159	0.46
4_5117312_5117382_DEL	4	5117312	5117382	DEL	70	INTRONIC	STK32B	Polymorphic	6	11	0.53	0.535	None	None	SINE	GnomAD	0.081893	0.08
5_72183049_72183122_DEL	5	72183049	72183122	DEL	73	LoF	TNPO1	Major	9	8	0.355	0.34	None	None	None	GnomAD	0.190564	0.38
10_20824448_20824565_DEL	10	20824448	20824565	DEL	117	INTERGENIC	MLLT10	Polymorphic	4	4	0.345	0.275	None	None	None	1000Genome	0.1391	0.192308
11_62551484_62551485_INS	11	62551484	62551485	INS	59	INTRONIC	TAF6L,TMEM223	Major	43	44	0.53	0.525	SINE	LINE	LINE	None	0	0.46
11_31393772_31397645_DEL	11	31393772	31397645	DEL	3873	INTRONIC	DNAJC24	Polymorphic	3	3	0.26	0.475	None	None	LTR	1000Genome	0.3807	0.04
12_119798145_119798196_DEL	12	119798145	119798196	DEL	51	INTRONIC	CCDC60	Major	78	83	0.82	0.78	Other	Other	Other	None	0	0.28
20_47014266_47014340_DEL	20	47014266	47014340	DEL	74	INTERGENIC	ARFGEF2	Polymorphic	101	34	0.53	0.56	Simple_repeat	Simple_repeat	Simple_repeat	DGV	0.00263773	0.347826
3_178878613_178883879_DEL	3	178878613	178883879	DEL	5266	INTRONIC	PIK3CA	Polymorphic	0	0	0.35	0.325	None	None	LINE	GnomAD	0.018885	0.04
5_9235643_9235868_DEL	5	9235643	9235868	DEL	225	INTRONIC	SEMA5A	Singleton	0	0	0.49	0.41	None	DNA	LTR	DGV	0.02085	0.045455
7_12928139_12928208_DEL	7	12928139	12928208	DEL	69	INTERGENIC	VWDE	Major	103	35	0.425	0.345	Simple_repeat	SINE	SINE	1000Genome	0.1121	0.38
16_87597625_87597733_DEL	16	87597625	87597733	DEL	108	INTERGENIC	JPH3	Major	169	176	0.57	0.565	Simple_repeat	Simple_repeat	Simple_repeat	IMH	0.2028	0.895833
21_47235512_47235828_DEL	21	47235512	47235828	DEL	316	INTRONIC	PCBP3	Polymorphic	1398	1134	0.525	0.525	Simple_repeat	DNA	Simple_repeat	None	0	0.22
2_127950330_127950331_INS	2	127950330	127950331	INS	326	INTRONIC	CYP27C1	Major	10	10	0.58	0.58	None	SINE	SINE	1000Genome	0.0008	0.54
1_53594098_53594949_DEL	1	53594098	53594949	DEL	851	INTRONIC	SLC1A7	Polymorphic	36	13	0.49	0.385	None	SINE	SINE	GnomAD	0.272422	0.24
14_73820302_73820303_INS	14	73820302	73820303	INS	133	INTRONIC	NUMB	Shared	9	9	0.48	0.475	SINE	LINE	LINE	1000Genome	0.0008	1
20_690404_690499_DEL	20	690404	690499	DEL	95	INTERGENIC	SCRT2	Polymorphic	162	162	0.69	0.695	None	None	None	None	0	0.6
18_393377_393430_DEL	18	393377	393430	DEL	53	INTRONIC	COLEC12	Major	32	33	0.42	0.4	LINE	LINE	LINE	GnomAD	0.034329	0.625
10_9896382_9896383_INS	10	9896382	9896383	INS	107	INTERGENIC	CELF2	Shared	9	9	0.29	0.29	None	LINE	LINE	DDD	0.00118343	0.96
15_68262339_68264898_DEL	15	68262339	68264898	DEL	2559	INTERGENIC	PIAS1	Polymorphic	13	12	0.36	0.44	LINE	LINE	LTR	GnomAD	0.088949	0.304348
2_100899254_100899306_DEL	2	100899254	100899306	DEL	52	UTR	LONRF2	Major	21	22	0.255	0.235	None	Low_complexity	Low_complexity	GnomAD	0.550764	0.28
5_178977522_178977523_INS	5	178977522	178977523	INS	93	INTERGENIC	RUFY1	Major	56	57	0.68	0.685	Low_complexity	Simple_repeat	Simple_repeat	DDD	0.00118343	0.7
1_83609736_83609737_INS	1	83609736	83609737	INS	1735	INTERGENIC	PRKACB	Polymorphic	9	9	0.565	0.56	LINE	LINE	LINE	None	0	0.16
2_33781294_33781622_DEL	2	33781294	33781622	DEL	328	INTRONIC	RASGRP3	Polymorphic	6	5	0.395	0.455	SINE	SINE	SINE	1000Genome	0.3903	0.04
10_32257886_32260618_DEL	10	32257886	32260618	DEL	2732	INTERGENIC	ARHGAP12	Major	10	14	0.505	0.195	None	Simple_repeat	Other	DGV	0.0413409	0.44
1_160935032_160935348_DEL	1	160935032	160935348	DEL	316	INTERGENIC	ITLN2	Major	12	10	0.495	0.48	SINE	LINE	LINE	GnomAD	0.776266	0.9
20_62544423_62544424_INS	20	62544423	62544424	INS	375	INTRONIC	DNAJC5	Major	12	12	0.45	0.455	None	None	None	GnomAD	0.584906	1
12_68372221_68372294_DEL	12	68372221	68372294	DEL	73	INTERGENIC	RAP1B	Polymorphic	9	8	0.52	0.505	None	None	None	1000Genome	0.2032	0.08
4_58485640_58485727_DEL	4	58485640	58485727	DEL	87	INTERGENIC	IGFBP7	Polymorphic	9	9	0.485	0.505	LINE	LINE	LINE	GnomAD	0.165393	0.16
8_54528736_54528737_INS	8	54528736	54528737	INS	129	INTERGENIC	RGS20	Shared	6	6	0.445	0.445	LTR	LTR	LTR	DGV	0.00020424	0.94
11_42663973_42663974_INS	11	42663973	42663974	INS	311	INTERGENIC	API5	Major	15	14	0.395	0.395	None	None	None	GnomAD	0.441599	0.608696
11_47806646_47806647_INS	11	47806646	47806647	INS	278	INTRONIC	NUP160	Major	16	16	0.37	0.375	None	SINE	SINE	GnomAD	0.466439	0.38
19_33572775_33573029_DEL	19	33572775	33573029	DEL	254	INTRONIC	GPATCH1	Polymorphic	7	4	0.46	0.49	None	LINE	LINE	GnomAD	0.304372	0.086957
4_124630696_124630697_INS	4	124630696	124630697	INS	127	INTERGENIC	NUDT6	Major	6	6	0.545	0.545	LINE	LINE	LINE	1000Genome	0.001	0.38
3_18804149_18804271_DEL	3	18804149	18804271	DEL	122	INTERGENIC	TBC1D5	Polymorphic	0	0	0.455	0.41	None	LINE	LINE	GnomAD	0.046154	0.04
21_23260154_23260155_INS	21	23260154	23260155	INS	1569	INTERGENIC	TMPRSS15	Shared	24	24	0.35	0.345	None	None	None	DDD	0.00118343	1
12_98340932_98340933_INS	12	98340932	98340933	INS	144	INTERGENIC	TMPO	Polymorphic	4	4	0.375	0.38	LINE	LINE	LINE	GnomAD	0.398922	0.472222
13_113704971_113705030_DEL	13	113704971	113705030	DEL	59	INTRONIC	MCF2L	Polymorphic	21	24	0.78	0.845	Low_complexity	Low_complexity	LINE	None	0	0.104167
14_35128030_35128031_INS	14	35128030	35128031	INS	298	INTERGENIC	SNX6	Major	19	19	0.34	0.34	None	LINE	LINE	GnomAD	0.621294	0.58
22_48716072_48716127_DEL	22	48716072	48716127	DEL	55	INTERGENIC	TAFA5	Major	99	96	0.58	0.535	Simple_repeat	Simple_repeat	Simple_repeat	DGV	0.0096231	0.9
19_37046187_37046502_DEL	19	37046187	37046502	DEL	315	INTRONIC	ZNF529	Major	10	5	0.41	0.46	SINE	SINE	SINE	GnomAD	0.671519	0.46
16_77090636_77092858_DEL	16	77090636	77092858	DEL	2222	INTERGENIC	MON1B	Polymorphic	2	3	0.385	0.31	None	LINE	DNA	1000Genome	0.2276	0.18
18_633800_633857_DEL	18	633800	633857	DEL	57	INTRONIC	CLUL1	Polymorphic	12	12	0.475	0.43	LTR	LTR	LTR	1000Genome	0.0188	0.294118
1_220565688_220565689_INS	1	220565688	220565689	INS	63	INTERGENIC	RAB3GAP2	Singleton	7	67	0.325	0.33	Simple_repeat	Simple_repeat	Simple_repeat	DDD	0.00118343	0.02
1_247027886_247028196_DEL	1	247027886	247028196	DEL	310	INTRONIC	AHCTF1	Major	10	9	0.38	0.375	SINE	SINE	SINE	GnomAD	0.772996	0.58
19_22654770_22654938_DEL	19	22654770	22654938	DEL	168	INTRONIC	ZNF98	Polymorphic	49	192	0.34	0.38	None	None	None	DGV	0.19166	0.4375
12_30237244_30243561_DEL	12	30237244	30243561	DEL	6317	INTERGENIC	TMTC1	Polymorphic	2	5	0.51	0.365	None	LINE	LINE	1000Genome	0.2143	0.22
14_30558630_30558730_DEL	14	30558630	30558730	DEL	100	INTRONIC	PRKD1	Major	56	56	0.305	0.27	LINE	LINE	LINE	DGV	0.326531	0.916667
14_101262891_101262892_INS	14	101262891	101262892	INS	151	INTERGENIC	BEGAIN	Major	17	17	0.345	0.34	LINE	LINE	LINE	1000Genome	0.001	0.78
10_36759285_36759286_INS	10	36759285	36759286	INS	6184	INTERGENIC	ANKRD30A	Polymorphic	3	1	0.315	0.315	None	None	None	GnomAD	0.114555	0.1
7_89408616_89408703_DEL	7	89408616	89408703	DEL	87	INTERGENIC	STEAP1	Polymorphic	22	19	0.39	0.39	LINE	LINE	LINE	1000Genome	0.0023	0.117647
8_104111766_104115568_DEL	8	104111766	104115568	DEL	3802	INTERGENIC	BAALC	Singleton	0	0	0.455	0.515	None	LTR	SINE	1000Genome	0.0099	0.02
20_14466303_14466367_DEL	20	14466303	14466367	DEL	64	INTRONIC	MACROD2	Polymorphic	9	8	0.525	0.405	SINE	SINE	SINE	GnomAD	0.07211	0.24
3_192673314_192673381_DEL	3	192673314	192673381	DEL	67	INTERGENIC	MB21D2	Major	7	7	0.29	0.31	None	None	None	1000Genome	0.6121	0.54
1_121481129_121481976_DEL	1	121481129	121481976	DEL	847	INTERGENIC	FCGR1B	Major	74	75	0.405	0.42	Satellite	Satellite	Satellite	GnomAD	0.225478	0.5
8_2122080_2122344_DEL	8	2122080	2122344	DEL	264	INTERGENIC	ERICH1	Shared	7	6	0.475	0.51	DNA	DNA	DNA	1000Genome	0.8292	1
13_101577237_101577238_INS	13	101577237	101577238	INS	297	INTERGENIC	TMTC4	Major	14	12	0.33	0.33	DNA	DNA	DNA	GnomAD	0.587601	0.52
2_162923564_162923565_INS	2	162923564	162923565	INS	57	INTRONIC	DPP4	Major	19	19	0.375	0.38	LINE	LTR	LTR	GnomAD	0.663608	0.42
11_89483584_89483585_INS	11	89483584	89483585	INS	99	INTERGENIC	TRIM49D2	Polymorphic	4	4	0.33	0.33	None	None	None	GnomAD	0.339873	0.363636
19_43936650_43936712_DEL	19	43936650	43936712	DEL	62	INTERGENIC	ZNF575	Major	35	44	0.38	0.295	Simple_repeat	SINE	LINE	DGV	0.00235328	0.604167
7_110181966_110188433_DEL	7	110181966	110188433	DEL	6467	INTERGENIC	LRRN3	Polymorphic	7	11	0.255	0.41	None	Simple_repeat	None	DGV	0.60274	0.2
10_124392867_124392932_DEL	10	124392867	124392932	DEL	65	INTRONIC	DMBT1	Polymorphic	981	990	0.515	0.49	None	None	None	GnomAD	0.00062	0.42
10_36593626_36593627_INS	10	36593626	36593627	INS	306	INTERGENIC	FZD8	Major	8	8	0.315	0.315	None	None	None	GnomAD	0.598184	0.44
11_81556178_81556544_DEL	11	81556178	81556544	DEL	366	INTERGENIC	DDIAS	Polymorphic	8	6	0.23	0.495	SINE	SINE	SINE	1000Genome	0.5378	0.24
17_30565808_30565876_DEL	17	30565808	30565876	DEL	68	INTERGENIC	RHBDL3	Singleton	0	0	0.595	0.615	Simple_repeat	Simple_repeat	Simple_repeat	GnomAD	0.000762	0.02
17_55089721_55092822_DEL	17	55089721	55092822	DEL	3101	INTERGENIC	COIL	Polymorphic	120	120	0.525	0.555	None	SINE	SINE	DGV	0.309859	0.25
9_116937322_116937323_INS	9	116937322	116937323	INS	52	INTRONIC	COL27A1	Singleton	5	5	0.55	0.545	SINE	SINE	SINE	DGV	0.00083033	0.02
X_10212326_10216243_DEL	X	10212326	10216243	DEL	3917	INTERGENIC	GPR143	Polymorphic	3	28	0.455	0.405	None	DNA	DNA	1000Genome	0.0039	0.086957
X_40092201_40094821_DEL	X	40092201	40094821	DEL	2620	INTERGENIC	BCOR	Singleton	4	1	0.565	0.475	None	SINE	SINE	1000Genome	0.1073	0.04
2_115833874_115833875_INS	2	115833874	115833875	INS	301	INTRONIC	DPP10	Major	12	12	0.285	0.285	LINE	LINE	LINE	GnomAD	0.334681	0.42
12_7603973_7603974_INS	12	7603973	7603974	INS	266	INTERGENIC	CD163L1	Major	18	17	0.3	0.295	None	None	None	GnomAD	0.620821	0.608696
13_114160438_114160574_DEL	13	114160438	114160574	DEL	136	INTRONIC	TMCO3	Polymorphic	110	245	0.565	0.675	None	None	None	DGV	0.0804369	0.5
15_100346481_100346614_DEL	15	100346481	100346614	DEL	133	INTERGENIC	LYSMD4	Polymorphic	73	76	0.6	0.635	SINE	SINE	SINE	DDD	0.00118343	0.404762
20_38301646_38301647_INS	20	38301646	38301647	INS	303	INTERGENIC	TOP1	Polymorphic	11	11	0.43	0.435	DNA	DNA	DNA	GnomAD	0.278527	0.28
5_174435918_174440567_DEL	5	174435918	174440567	DEL	4649	INTERGENIC	SFXN1	Polymorphic	1	0	0.475	0.39	None	SINE	None	DDD	0.00828402	0.04
8_1597448_1597500_DEL	8	1597448	1597500	DEL	52	INTRONIC	DLGAP2	Polymorphic	34	35	0.35	0.38	None	None	None	1000Genome	0.001	0.3
10_7608728_7608729_INS	10	7608728	7608729	INS	199	INTRONIC	ITIH5	Singleton	0	0	0.385	0.385	Simple_repeat	SINE	SINE	None	0	0.5
10_134657273_134657384_DEL	10	134657273	134657384	DEL	111	INTRONIC	CFAP46	Polymorphic	41	39	0.675	0.655	None	None	None	1000Genome	0.0014	0.181818
10_84070749_84070829_DEL	10	84070749	84070829	DEL	80	INTRONIC	NRG3	Polymorphic	53	56	0.445	0.46	None	None	None	GnomAD	0.000561	0.26
12_23097559_23097890_DEL	12	23097559	23097890	DEL	331	INTERGENIC	C2CD5	Polymorphic	1	0	0.475	0.375	SINE	SINE	SINE	1000Genome	0.4054	0.078947
12_41823596_41823597_INS	12	41823596	41823597	INS	311	INTRONIC	PDZRN4	Polymorphic	23	23	0.33	0.325	SINE	SINE	SINE	None	0	0.571429
13_90966575_90966678_DEL	13	90966575	90966678	DEL	103	INTERGENIC	GPC5	Polymorphic	39	9	0.4	0.435	Simple_repeat	DNA	Simple_repeat	GnomAD	0.000211	0.24
16_90015239_90015298_DEL	16	90015239	90015298	DEL	59	INTRONIC	DEF8	Polymorphic	131	137	0.845	0.865	Simple_repeat	Simple_repeat	Simple_repeat	DDD	0.00118343	0.210526
17_51427865_51427866_INS	17	51427865	51427866	INS	77	INTERGENIC	KIF2B	Polymorphic	7	7	0.37	0.37	None	LINE	LINE	1000Genome	0.0008	0.3
17_6200033_6200190_DEL	17	6200033	6200190	DEL	157	INTERGENIC	PIMREG	Singleton	0	0	0.525	0.48	SINE	SINE	SINE	GnomAD	0.022748	0.02
18_55797592_55797644_DEL	18	55797592	55797644	DEL	52	INTRONIC	NEDD4L	Polymorphic	335	355	0.54	0.545	None	None	None	GnomAD	0.000106	0.777778
18_61006413_61006488_DEL	18	61006413	61006488	DEL	75	INTRONIC	KDSR	Polymorphic	1	0	0.505	0.545	None	None	None	GnomAD	0.032374	0.04
2_235736_235879_DEL	2	235736	235879	DEL	143	INTRONIC	SH3YL1	Major	201	143	0.72	0.72	None	None	None	DDD	0.00118343	0.72
22_48892040_48892140_DEL	22	48892040	48892140	DEL	100	INTRONIC	TAFA5	Polymorphic	58	58	0.605	0.625	None	None	LINE	DGV	0.0618557	0.047619
8_112995658_112995890_DEL	8	112995658	112995890	DEL	232	INTERGENIC	KCNV1	Singleton	2	1	0.34	0.35	None	None	None	DGV	0.0112269	0.043478
4_65910982_65910983_INS	4	65910982	65910983	INS	83	INTERGENIC	TECRL	Singleton	0	0	0.27	0.27	Simple_repeat	Simple_repeat	Simple_repeat	None	0	0.058824
13_81810187_81810188_INS	13	81810187	81810188	INS	314	INTERGENIC	SPRY2	Shared	6	6	0.28	0.28	Low_complexity	Low_complexity	Low_complexity	GnomAD	0.724169	0.94
11_51501194_51501253_DEL	11	51501194	51501253	DEL	59	INTERGENIC	OR4C46	Polymorphic	1	1	0.405	0.455	SINE	LINE	LINE	GnomAD	0.11582	0.06
17_80674384_80674463_DEL	17	80674384	80674463	DEL	79	INTERGENIC	FN3KRP	Polymorphic	12	6	0.655	0.735	Low_complexity	Low_complexity	Low_complexity	GnomAD	0.069337	0.086957
7_30155562_30155615_DEL	7	30155562	30155615	DEL	53	INTRONIC	PLEKHA8	Polymorphic	0	0	0.42	0.395	Simple_repeat	Simple_repeat	Simple_repeat	None	0	0.142857
11_132614794_132614849_DEL	11	132614794	132614849	DEL	55	INTRONIC	OPCML	Polymorphic	31	51	0.47	0.495	None	None	None	None	0	0.16
11_97818229_97878088_DEL	11	97818229	97878088	DEL	59859	INTERGENIC	CNTN5	Polymorphic	7	0	0.29	0.315	None	LINE	LINE	GnomAD	0.007637	0.075
13_114800394_114800501_DEL	13	114800394	114800501	DEL	107	INTRONIC	RASA3	Polymorphic	51	52	0.575	0.515	None	LINE	LINE	1000Genome	0.005	0.5
15_30586044_30586362_DEL	15	30586044	30586362	DEL	318	INTERGENIC	GOLGA8Q	Singleton	0	0	0.455	0.35	SINE	SINE	SINE	GnomAD	0.441048	0.02
2_13142596_13142652_DEL	2	13142596	13142652	DEL	56	INTERGENIC	NTSR2	Polymorphic	3	4	0.41	0.435	None	LINE	None	GnomAD	0.006751	0.04
2_15044665_15044733_DEL	2	15044665	15044733	DEL	68	INTERGENIC	DDX1	Polymorphic	39	42	0.505	0.48	None	LTR	SINE	GnomAD	0.000395	0.1
21_33396664_33396665_INS	21	33396664	33396665	INS	178	INTERGENIC	MRAP	Major	21	21	0.285	0.29	None	Simple_repeat	Simple_repeat	DGV	0.00016489	0.75
3_108758630_108760825_DEL	3	108758630	108760825	DEL	2195	INTRONIC	MORC1	Singleton	1	0	0.475	0.4	None	LINE	LINE	1000Genome	0.005	0.02
3_70818020_70818302_DEL	3	70818020	70818302	DEL	282	INTERGENIC	MDFIC2	Singleton	1	1	0.375	0.38	LINE	LINE	LINE	GnomAD	0.017969	0.02
4_157002040_157002351_DEL	4	157002040	157002351	DEL	311	INTERGENIC	CTSO	Shared	5	6	0.33	0.425	SINE	LINE	LINE	GnomAD	0.868374	0.98
7_146088042_146088043_INS	7	146088042	146088043	INS	66	INTRONIC	CNTNAP2	Polymorphic	48	49	0.535	0.535	SINE	SINE	SINE	GnomAD	0.407994	0.2
8_20943393_20943794_DEL	8	20943393	20943794	DEL	401	INTERGENIC	LZTS1	Singleton	0	0	0.445	0.46	None	SINE	None	GnomAD	0.201632	0.02
1_217913506_217913507_INS	1	217913506	217913507	INS	315	INTRONIC	SPATA17	Major	12	12	0.235	0.24	None	Low_complexity	Low_complexity	GnomAD	0.554358	0.82
2_241915565_241915745_DEL	2	241915565	241915745	DEL	180	INTRONIC	CROCC2	Major	119	121	0.62	0.635	None	SINE	None	GnomAD	0.29569	0.56
13_40967797_40967871_DEL	13	40967797	40967871	DEL	74	INTERGENIC	SLC25A15	Singleton	0	0	0.41	0.415	Simple_repeat	LINE	Simple_repeat	IMH	5.94e-05	0.045455
16_77564437_77564438_INS	16	77564437	77564438	INS	57	INTERGENIC	ADAMTS18	Polymorphic	40	41	0.4	0.405	LINE	LINE	LINE	GnomAD	0.360226	0.38
10_44607775_44607987_DEL	10	44607775	44607987	DEL	212	INTERGENIC	C10orf142	Polymorphic	6	5	0.53	0.55	LINE	LINE	LINE	GnomAD	0.0046	0.190476
10_82387397_82387398_INS	10	82387397	82387398	INS	2552	INTRONIC	SH2D4B	Major	18	18	0.46	0.465	LINE	LINE	LINE	None	0	0.44
13_24626968_24626969_INS	13	24626968	24626969	INS	103	INTRONIC	AL359736.1,SPATA13	Shared	39	40	0.565	0.565	None	None	None	DDD	0.00118343	1
22_50332331_50332421_DEL	22	50332331	50332421	DEL	90	INTERGENIC	ALG12	Polymorphic	683	774	0.59	0.61	Simple_repeat	Simple_repeat	Simple_repeat	GnomAD	0.004572	0.195652
6_18899158_18899159_INS	6	18899158	18899159	INS	329	INTERGENIC	DEK	Major	11	11	0.385	0.385	None	SINE	SINE	DDD	0.00118343	0.62
4_175625164_175626967_DEL	4	175625164	175626967	DEL	1803	INTRONIC	GLRA3	Polymorphic	30	15	0.44	0.36	None	SINE	LINE	1000Genome	0.373	0.26
20_33115819_33116152_DEL	20	33115819	33116152	DEL	333	INTRONIC	DYNLRB1,ITCH	Polymorphic	6	7	0.535	0.45	SINE	SINE	SINE	GnomAD	0.459858	0.391304
9_135759093_135759094_INS	9	135759093	135759094	INS	134	INTRONIC	SPACA9	Major	12	12	0.545	0.55	None	None	None	DGV	0.027621	0.36
2_180340450_180340451_INS	2	180340450	180340451	INS	149	INTRONIC	ZNF385B	Shared	69	70	0.435	0.435	None	SINE	SINE	None	0	1
8_28675233_28675301_DEL	8	28675233	28675301	DEL	68	INTRONIC	INTS9	Major	10	11	0.395	0.4	LINE	LINE	LINE	GnomAD	0.351303	0.6
2_22595868_22595869_INS	2	22595868	22595869	INS	115	INTERGENIC	KLHL29	Shared	59	60	0.255	0.26	LINE	LINE	LINE	DGV	0.00014664	0.92
21_45815561_45815612_DEL	21	45815561	45815612	DEL	51	INTRONIC	TRPM2	Polymorphic	22	25	0.66	0.67	Simple_repeat	Simple_repeat	Simple_repeat	DGV	0.00637845	0.52381
12_122029840_122029841_INS	12	122029840	122029841	INS	55	INTERGENIC	KDM2B	Singleton	0	0	0.495	0.495	SINE	SINE	SINE	GnomAD	0.010229	0.05
8_1224409_1224489_DEL	8	1224409	1224489	DEL	80	INTRONIC	DLGAP2	Major	33	32	0.31	0.27	None	None	None	1000Genome	0.002	0.833333
7_54596485_54597432_DEL	7	54596485	54597432	DEL	947	INTERGENIC	VSTM2A	Major	5	5	0.315	0.325	None	LINE	LINE	GnomAD	0.338724	0.9375
10_36219658_36221063_DEL	10	36219658	36221063	DEL	1405	INTERGENIC	FZD8	Polymorphic	12	5	0.41	0.405	None	LINE	SINE	GnomAD	0.252248	0.363636
7_56314078_56314397_DEL	7	56314078	56314397	DEL	319	INTERGENIC	NUPR2	Polymorphic	6	6	0.465	0.515	SINE	LTR	SINE	GnomAD	0.177215	0.130435
19_30374880_30375025_DEL	19	30374880	30375025	DEL	145	INTERGENIC	URI1	Polymorphic	38	25	0.5	0.48	SINE	SINE	SINE	DGV	0.0352847	0.173913
7_157666157_157666295_DEL	7	157666157	157666295	DEL	138	INTRONIC	PTPRN2	Polymorphic	43	120	0.685	0.645	None	None	None	IMH	0.03766	0.25
2_39315328_39315329_INS	2	39315328	39315329	INS	371	INTRONIC	SOS1	Major	8	8	0.32	0.315	DNA	DNA	DNA	None	0	0.78
1_246125962_246126152_DEL	1	246125962	246126152	DEL	190	INTRONIC	SMYD3	Major	14	13	0.44	0.37	None	None	None	1000Genome	0.3452	0.44
2_43359728_43359789_DEL	2	43359728	43359789	DEL	61	INTERGENIC	HAAO	Polymorphic	24	22	0.605	0.645	Simple_repeat	SINE	SINE	GnomAD	0.044444	0.2
3_152317394_152317497_DEL	3	152317394	152317497	DEL	103	INTERGENIC	P2RY1	Polymorphic	6	8	0.595	0.59	LTR	LTR	LTR	None	0	0.06
6_75508738_75508879_DEL	6	75508738	75508879	DEL	141	INTERGENIC	SENP6	Polymorphic	23	24	0.55	0.545	SINE	LTR	SINE	1000Genome	0.001	0.1
5_150177658_150181598_DEL	5	150177658	150181598	DEL	3940	INTERGENIC	DCTN4	Polymorphic	4	5	0.51	0.305	None	LTR	SINE	1000Genome	0.4276	0.34
1_55995470_55995574_DEL	1	55995470	55995574	DEL	104	INTERGENIC	USP24	Polymorphic	4	5	0.36	0.38	None	Simple_repeat	None	1000Genome	0.0403	0.08
10_34684477_34684802_DEL	10	34684477	34684802	DEL	325	INTRONIC	PARD3	Major	5	5	0.455	0.43	SINE	SINE	SINE	GnomAD	0.7327	0.636364
2_223944905_223944959_DEL	2	223944905	223944959	DEL	54	INTRONIC	KCNE4	Singleton	0	0	0.525	0.51	Simple_repeat	Simple_repeat	Simple_repeat	GnomAD	0.001121	0.02
4_141633313_141633609_DEL	4	141633313	141633609	DEL	296	INTRONIC	TBC1D9	Singleton	0	0	0.39	0.415	None	None	SINE	1000Genome	0.0677	0.02
11_110026837_110026890_DEL	11	110026837	110026890	DEL	53	INTRONIC	RDX,ZC3H12C	Major	4	2	0.275	0.275	Simple_repeat	Simple_repeat	Simple_repeat	GnomAD	0.60426	0.68
1_207001473_207001474_INS	1	207001473	207001474	INS	72	INTRONIC	IL19	Shared	6	6	0.4	0.4	None	SINE	SINE	None	0	0.78
10_34177843_34177844_INS	10	34177843	34177844	INS	289	INTERGENIC	NRP1	Polymorphic	179	180	0.565	0.565	SINE	SINE	SINE	GnomAD	0.201233	0.16
2_83061288_83061620_DEL	2	83061288	83061620	DEL	332	INTERGENIC	DNAH6	Polymorphic	1	1	0.49	0.315	SINE	SINE	SINE	GnomAD	0.211249	0.12
22_33352104_33352175_DEL	22	33352104	33352175	DEL	71	INTRONIC	SYN3	Polymorphic	7	6	0.39	0.51	None	LTR	LTR	GnomAD	0.002732	0.125
3_10821756_10821919_DEL	3	10821756	10821919	DEL	163	INTERGENIC	SLC6A11	Polymorphic	4	6	0.565	0.555	None	None	LINE	1000Genome	0.0605	0.1
6_53530742_53530870_DEL	6	53530742	53530870	DEL	128	INTERGENIC	KLHL31	Singleton	0	0	0.46	0.355	Simple_repeat	Simple_repeat	Simple_repeat	DGV	0.00347625	0.02
13_90321195_90321196_INS	13	90321195	90321196	INS	3979	INTERGENIC	GPC5	Major	35	35	0.38	0.38	SINE	SINE	SINE	1000Genome	0.001	0.9375
21_16588378_16591452_DEL	21	16588378	16591452	DEL	3074	INTERGENIC	NRIP1	Polymorphic	7	4	0.39	0.58	LTR	SINE	LTR	1000Genome	0.4573	0.6
13_104091763_104092245_DEL	13	104091763	104092245	DEL	482	INTERGENIC	SLC10A2	Shared	8	10	0.39	0.335	None	Simple_repeat	None	1000Genome	0.9294	0.9
13_50912082_50912083_INS	13	50912082	50912083	INS	277	INTERGENIC	SPRYD7	Major	25	25	0.295	0.3	LINE	DNA	DNA	GnomAD	0.619048	0.666667
16_46385802_46416993_INV	16	46385802	46416993	INV	31191	INTERGENIC	ORC6	Shared	773	722	NA	0.365	None	Satellite	Satellite	IMH	0.4996	0.92
X_98017287_98017594_DEL	X	98017287	98017594	DEL	307	INTERGENIC	TNMD	Singleton	4	4	0.43	0.46	SINE	LINE	LINE	GnomAD	0.270063	0.043478
12_19951516_19951517_INS	12	19951516	19951517	INS	73	INTERGENIC	PDE3A	Major	8	8	0.51	0.51	SINE	SINE	SINE	None	0	0.64
19_4269709_4270016_DEL	19	4269709	4270016	DEL	307	INTERGENIC	SHD	Polymorphic	9	8	0.565	0.55	SINE	SINE	SINE	IMH	0.03089	0.083333
3_41362142_41363111_INV	3	41362142	41363111	INV	969	INTRONIC	ULK4	Polymorphic	1	327	0.5	0.495	None	SINE	LTR	IMH	0.3422	0.1
7_66397592_66397938_DEL	7	66397592	66397938	DEL	346	INTRONIC	TMEM248	Polymorphic	15	18	0.49	0.485	SINE	SINE	SINE	1000Genome	0.0754	0.210526
3_70415117_70415452_DEL	3	70415117	70415452	DEL	335	INTERGENIC	MDFIC2	Major	11	11	0.38	0.47	SINE	LINE	LINE	GnomAD	0.571335	0.5
20_60228660_60228893_DEL	20	60228660	60228893	DEL	233	INTRONIC	CDH4	Polymorphic	42	37	0.75	0.675	Other	Other	Other	GnomAD	0.076051	0.421053
13_28522580_28522632_DEL	13	28522580	28522632	DEL	52	INTERGENIC	PAN3	Major	23	23	0.36	0.37	None	LTR	LTR	GnomAD	0.139712	0.28
18_67949606_67949930_DEL	18	67949606	67949930	DEL	324	INTERGENIC	SOCS6	Major	7	8	0.465	0.425	SINE	LINE	LINE	1000Genome	0.6354	0.52
1_167882894_167882971_DEL	1	167882894	167882971	DEL	77	INTRONIC	ADCY10	Singleton	0	0	0.41	0.445	None	None	None	GnomAD	0.002604	0.02
9_13571326_13575949_DEL	9	13571326	13575949	DEL	4623	INTERGENIC	MPDZ	Polymorphic	2	2	0.33	0.385	None	None	None	GnomAD	0.082659	0.04
1_150754253_150754340_DEL	1	150754253	150754340	DEL	87	INTERGENIC	CTSS	Polymorphic	478	392	0.74	0.785	Other	Other	Other	None	0	0.24
1_20864008_20864721_DEL	1	20864008	20864721	DEL	713	INTERGENIC	FAM43B	Polymorphic	34	33	0.525	0.5	None	SINE	SINE	1000Genome	0.1123	0.06
12_130060296_130060627_DEL	12	130060296	130060627	DEL	331	INTRONIC	TMEM132D	Shared	5	8	0.36	0.565	SINE	DNA	SINE	GnomAD	0.836478	1
12_133323836_133323943_DEL	12	133323836	133323943	DEL	107	INTRONIC	ANKLE2	Singleton	0	0	0.605	0.635	None	None	None	1000Genome	0.002	0.071429
14_63632854_63632906_DEL	14	63632854	63632906	DEL	52	INTERGENIC	RHOJ	Polymorphic	59	64	0.81	0.805	Other	Other	Other	None	0	0.2
14_73650801_73650902_DEL	14	73650801	73650902	DEL	101	INTRONIC	PSEN1	Major	399	499	0.835	0.855	Other	Other	Other	None	0	0.84
16_18967478_18967584_DEL	16	18967478	18967584	DEL	106	INTERGENIC	TMC7	Major	87	44	0.555	0.665	LTR	LTR	LTR	DGV	0.113402	0.94
16_629431_629550_DEL	16	629431	629550	DEL	119	INTRONIC	PIGQ	Major	79	78	0.685	0.735	None	None	None	1000Genome	0.0115	0.958333
20_60741733_60741734_INS	20	60741733	60741734	INS	273	INTRONIC	SS18L1	Polymorphic	572	428	0.44	0.435	SINE	LINE	LINE	GnomAD	0.315612	0.769231
21_11089824_11092577_DEL	21	11089824	11092577	DEL	2753	INTERGENIC	TPTE	Shared	52	75	0.505	0.5	None	SINE	SINE	DDD	0.0698225	0.94
22_34865094_34865300_DEL	22	34865094	34865300	DEL	206	INTERGENIC	LARGE1	Polymorphic	0	0	0.275	0.355	Simple_repeat	Simple_repeat	Simple_repeat	IMH	0.1068	0.117647
3_1682696_1694367_DEL	3	1682696	1694367	DEL	11671	INTERGENIC	CNTN4	Polymorphic	2	2	0.285	0.4	None	LINE	LINE	1000Genome	0.0308	0.086957
7_68553346_68553439_DEL	7	68553346	68553439	DEL	93	INTERGENIC	AUTS2	Polymorphic	104	102	0.29	0.305	Simple_repeat	Simple_repeat	Simple_repeat	IMH	0.08817	0.08
8_144343995_144344095_DEL	8	144343995	144344095	DEL	100	INTRONIC	AC138696.1	Polymorphic	64	65	0.755	0.775	Low_complexity	Low_complexity	Low_complexity	DDD	0.00118343	0.12
8_59906451_59906452_INS	8	59906451	59906452	INS	305	INTRONIC	TOX	Polymorphic	8	8	0.445	0.445	None	None	None	GnomAD	0.298293	0.26
9_73084001_73084002_INS	9	73084001	73084002	INS	116	INTERGENIC	KLF9	Polymorphic	75	76	0.325	0.325	Low_complexity	Low_complexity	Low_complexity	None	0	0.26
3_2633035_2633356_DEL	3	2633035	2633356	DEL	321	INTRONIC	CNTN4	Major	3	3	0.4	0.49	SINE	SINE	SINE	1000Genome	0.4417	0.823529
19_55930094_55930159_DEL	19	55930094	55930159	DEL	65	INTERGENIC	UBE2S	Polymorphic	64	27	0.615	0.635	SINE	SINE	SINE	None	0	0.181818
2_157224947_157225077_DEL	2	157224947	157225077	DEL	130	INTERGENIC	NR4A2	Polymorphic	117	250	0.76	0.795	Other	Other	Other	GnomAD	0.00242	0.24
2_53117360_53117361_INS	2	53117360	53117361	INS	89	INTERGENIC	CHAC2	Polymorphic	31	32	0.28	0.28	Simple_repeat	LINE	LINE	GnomAD	0.317981	0.14
20_59598934_59598994_DEL	20	59598934	59598994	DEL	60	INTERGENIC	CDH4	Major	61	62	0.785	0.78	None	None	None	GnomAD	0.000263	0.75
3_197364577_197364670_DEL	3	197364577	197364670	DEL	93	INTERGENIC	BDH1	Singleton	24	22	0.585	0.565	LTR	LTR	LTR	DGV	0.125	0.041667
4_77610512_77610513_INS	4	77610512	77610513	INS	62	INTRONIC	SHROOM3	Polymorphic	7	7	0.715	0.72	None	None	None	GnomAD	0.104651	0.065217
6_165186945_165186946_INS	6	165186945	165186946	INS	275	INTERGENIC	PRKN	Polymorphic	13	13	0.37	0.37	None	None	None	1000Genome	0.0159	0.326087
20_26092750_26094314_DEL	20	26092750	26094314	DEL	1564	INTERGENIC	ZNF337	Major	4	6	0.36	0.335	None	LINE	None	1000Genome	0.2788	0.695652
11_22438791_22438861_DEL	11	22438791	22438861	DEL	70	INTERGENIC	GAS2	Major	17	16	0.345	0.25	Simple_repeat	SINE	SINE	GnomAD	0.134228	0.76
3_82691302_82691493_DEL	3	82691302	82691493	DEL	191	INTERGENIC	GBE1	Major	50	52	0.53	0.53	LTR	LTR	LTR	DGV	0.0873016	0.38
13_19806797_19806798_INS	13	19806797	19806798	INS	57	INTERGENIC	TUBA3C	Polymorphic	15	15	0.32	0.32	Simple_repeat	LINE	LINE	DGV	0.004159	0.318182
18_30168681_30168682_INS	18	30168681	30168682	INS	912	INTERGENIC	GAREM1	Polymorphic	7	7	0.445	0.45	None	LINE	LINE	1000Genome	0.001	0.38
6_92808001_92808326_DEL	6	92808001	92808326	DEL	325	INTERGENIC	MAP3K7	Major	16	19	0.46	0.605	SINE	SINE	SINE	IMH	0.7527	0.88
15_59996881_59996943_DEL	15	59996881	59996943	DEL	62	INTERGENIC	BNIP2	Major	34	40	0.48	0.39	None	SINE	SINE	GnomAD	0.25429	0.804348
7_2144303_2144358_DEL	7	2144303	2144358	DEL	55	INTRONIC	AC069288.1,MAD1L1	Major	37	34	0.395	0.39	None	None	None	GnomAD	0.000465	0.56
5_159742555_159742661_DEL	5	159742555	159742661	DEL	106	INTRONIC	CCNJL	Major	14	14	0.395	0.26	None	LINE	LINE	1000Genome	0.4811	0.56
3_145244345_145244346_INS	3	145244345	145244346	INS	326	INTERGENIC	SLC9A9	Singleton	3	3	0.26	0.265	None	LINE	LINE	GnomAD	0.216981	0.04
6_153210768_153210844_DEL	6	153210768	153210844	DEL	76	INTERGENIC	SYNE1	Polymorphic	32	34	0.345	0.34	None	LTR	None	DGV	0.175258	0.16
8_96657270_96657271_INS	8	96657270	96657271	INS	311	INTERGENIC	C8orf37	Major	19	19	0.415	0.42	None	DNA	DNA	GnomAD	0.499102	0.38
5_162486744_162486916_DEL	5	162486744	162486916	DEL	172	INTERGENIC	CCNG1	Major	213	136	0.265	0.315	Simple_repeat	Simple_repeat	Simple_repeat	1000Genome	0.0008	0.62
2_241992061_241992226_DEL	2	241992061	241992226	DEL	165	INTRONIC	SNED1	Polymorphic	202	248	0.665	0.655	None	None	None	None	0	0.34
18_2066597_2066598_INS	18	2066597	2066598	INS	804	INTERGENIC	NDC80	Major	16	16	0.37	0.365	None	LINE	LINE	DGV	0.00048524	0.956522
1_30774238_30774239_INS	1	30774238	30774239	INS	58	INTERGENIC	ZCCHC17	Polymorphic	27	28	0.53	0.525	Simple_repeat	LINE	LINE	DGV	0.00231944	0.08
20_62402296_62402372_DEL	20	62402296	62402372	DEL	76	INTRONIC	ZBTB46	Shared	40	31	0.66	0.685	None	None	None	DGV	0.0306122	1
10_48419947_48419948_INS	10	48419947	48419948	INS	288	INTERGENIC	GDF2	Major	8	8	0.37	0.37	None	None	None	GnomAD	0.676009	0.68
2_56652301_56655880_DEL	2	56652301	56655880	DEL	3579	INTERGENIC	EFEMP1	Major	45	11	0.435	0.47	LINE	LINE	SINE	1000Genome	0.5942	0.58
15_84541432_84543842_DEL	15	84541432	84543842	DEL	2410	INTRONIC	ADAMTSL3	Major	5	7	0.355	0.46	None	Simple_repeat	LTR	1000Genome	0.3462	0.36
7_970117_970118_INS	7	970117	970118	INS	671	INTRONIC	ADAP1,COX19	Major	13	13	0.55	0.55	SINE	SINE	SINE	DGV	0.00228833	0.94
5_16944218_16944289_DEL	5	16944218	16944289	DEL	71	INTERGENIC	MYO10	Major	21	21	0.525	0.435	Simple_repeat	SINE	SINE	DGV	0.0909091	0.789474
2_11924412_11924472_DEL	2	11924412	11924472	DEL	60	INTRONIC	LPIN1	Polymorphic	6	5	0.515	0.565	SINE	SINE	SINE	IMH	0.1219	0.2
12_117836419_117836474_DEL	12	117836419	117836474	DEL	55	INTERGENIC	NOS1	Polymorphic	24	25	0.19	0.26	Simple_repeat	LINE	SINE	1000Genome	0.001	0.204545
12_84593111_84596014_DEL	12	84593111	84596014	DEL	2903	INTERGENIC	LRRIQ1	Polymorphic	4	3	0.32	0.445	None	None	LINE	GnomAD	0.254484	0.26
7_157318363_157318421_DEL	7	157318363	157318421	DEL	58	INTERGENIC	MNX1	Singleton	13	13	0.61	0.61	None	None	None	1000Genome	0.001	0.04
6_124317459_124317533_DEL	6	124317459	124317533	DEL	74	INTRONIC	NKAIN2	Major	20	14	0.31	0.31	None	None	None	1000Genome	0.6362	0.52
9_139664631_139664738_DEL	9	139664631	139664738	DEL	107	INTERGENIC	LCN15	Polymorphic	303	32	0.765	0.855	Low_complexity	Low_complexity	Low_complexity	GnomAD	0.031957	0.340909
4_148133815_148135104_DEL	4	148133815	148135104	DEL	1289	INTERGENIC	TTC29	Polymorphic	4	4	0.405	0.39	LINE	LINE	LINE	1000Genome	0.1319	0.18
7_20748784_20753577_DEL	7	20748784	20753577	DEL	4793	INTRONIC	ABCB5	Polymorphic	6	33	0.36	0.445	None	DNA	LINE	1000Genome	0.122	0.14
1_224776598_224776599_INS	1	224776598	224776599	INS	324	INTRONIC	CNIH3	Polymorphic	15	16	0.425	0.425	None	None	None	GnomAD	0.182839	0.22
10_115171690_115172026_INV	10	115171690	115172026	INV	336	INTERGENIC	HABP2	Singleton	0	0	0.355	0.365	LINE	LINE	LINE	GnomAD	0.079066	0.02
12_132824235_132824306_DEL	12	132824235	132824306	DEL	71	INTERGENIC	GALNT9	Polymorphic	23	25	0.745	0.74	None	None	None	DGV	0.0001772	0.08
18_6316027_6316119_DEL	18	6316027	6316119	DEL	92	INTRONIC	L3MBTL4	Polymorphic	28	22	0.495	0.595	LINE	LINE	LINE	None	0	0.210526
12_132111111_132111960_DEL	12	132111111	132111960	DEL	849	INTERGENIC	SFSWAP	Polymorphic	477	58	0.62	0.67	None	Low_complexity	None	1000Genome	0.0179	0.275
2_196214812_196215223_DEL	2	196214812	196215223	DEL	411	INTERGENIC	SLC39A10	Major	10	12	0.505	0.445	None	SINE	LTR	GnomAD	0.909091	0.52
20_61786050_61786102_DEL	20	61786050	61786102	DEL	52	INTERGENIC	BIRC7	Major	75	78	0.64	0.655	Low_complexity	Low_complexity	Low_complexity	None	0	0.543478
18_71182456_71182457_INS	18	71182456	71182457	INS	229	INTERGENIC	TIMM21	Polymorphic	13	13	0.485	0.48	LTR	LTR	LTR	1000Genome	0.001	0.16
21_31913686_31913758_DEL	21	31913686	31913758	DEL	72	INTERGENIC	KRTAP19-5	Polymorphic	6	4	0.28	0.3	None	LINE	None	GnomAD	0.009001	0.25
4_10272116_10274260_DEL	4	10272116	10274260	DEL	2144	INTERGENIC	WDR1	Polymorphic	6	4	0.505	0.52	None	None	None	1000Genome	0.0225	0.06
4_94044038_94044093_DEL	4	94044038	94044093	DEL	55	INTRONIC	GRID2	Singleton	0	0	0.275	0.33	None	Simple_repeat	Simple_repeat	GnomAD	0.016849	0.02
14_92537352_92537353_INS	14	92537352	92537353	INS	59	LoF	ATXN3	Polymorphic	5	5	0.445	0.445	None	Simple_repeat	Simple_repeat	None	0	0.181818
10_134200620_134200822_DEL	10	134200620	134200822	DEL	202	INTERGENIC	PWWP2B	Singleton	0	0	0.625	0.63	None	None	None	1000Genome	0.001	0.022727
10_781339_781801_DEL	10	781339	781801	DEL	462	INTERGENIC	DIP2C	Polymorphic	45	32	0.535	0.635	None	LINE	None	DGV	0.666667	0.272727
20_62918278_62918340_DEL	20	62918278	62918340	DEL	62	INTRONIC	PCMTD2	Polymorphic	33	23	0.665	0.62	Simple_repeat	Simple_repeat	Simple_repeat	1000Genome	0.0015	0.2
10_38310349_38310350_INS	10	38310349	38310350	INS	146	INTRONIC	ZNF33A	Major	13	13	0.38	0.375	LINE	LINE	LINE	None	0	0.76
4_91936100_91936101_INS	4	91936100	91936101	INS	285	INTRONIC	CCSER1	Polymorphic	4	4	0.305	0.305	None	None	None	DGV	0.105005	0.555556
1_54976296_54976297_INS	1	54976296	54976297	INS	384	INTERGENIC	ACOT11	Polymorphic	12	12	0.45	0.455	Simple_repeat	SINE	SINE	GnomAD	0.292445	0.2
4_77838367_77838765_DEL	4	77838367	77838765	DEL	398	INTERGENIC	SOWAHB	Polymorphic	958	1089	0.79	0.825	Other	Other	Other	None	0	0.588235
5_62704448_62704770_DEL	5	62704448	62704770	DEL	322	INTERGENIC	RNF180	Shared	9	8	0.48	0.34	SINE	LINE	LINE	GnomAD	0.796945	0.94
8_3913036_3913099_DEL	8	3913036	3913099	DEL	63	INTRONIC	CSMD1	Singleton	0	0	0.215	0.21	None	None	None	1000Genome	0.004	0.04
12_130900163_130900215_DEL	12	130900163	130900215	DEL	52	INTRONIC	RIMBP2	Major	43	47	0.38	0.34	LINE	LINE	LINE	1000Genome	0.2076	0.62
3_137003255_137003256_INS	3	137003255	137003256	INS	109	INTERGENIC	SOX14	Major	8	8	0.505	0.505	None	LINE	LINE	GnomAD	0.943946	0.76
8_3994881_3995338_DEL	8	3994881	3995338	DEL	457	INTRONIC	CSMD1	Polymorphic	7	7	0.305	0.27	None	None	SINE	1000Genome	0.4095	0.3
16_74321599_74321600_INS	16	74321599	74321600	INS	114	INTERGENIC	PSMD7	Major	5	5	0.48	0.485	SINE	SINE	SINE	GnomAD	0.387892	0.52
8_1187897_1188134_DEL	8	1187897	1188134	DEL	237	INTRONIC	DLGAP2	Polymorphic	0	0	0.51	0.51	None	None	None	1000Genome	0.0149	0.217391
1_30298151_30298203_DEL	1	30298151	30298203	DEL	52	INTERGENIC	MECR	Polymorphic	5	9	0.5	0.5	Simple_repeat	Simple_repeat	Simple_repeat	1000Genome	0.2495	0.08
13_51551945_51552274_DEL	13	51551945	51552274	DEL	329	INTRONIC	RNASEH2B	Polymorphic	7	6	0.425	0.52	SINE	SINE	SINE	GnomAD	0.559388	0.3
3_3157907_3157908_INS	3	3157907	3157908	INS	71	INTERGENIC	IL5RA	Major	833	764	0.38	0.38	Simple_repeat	SINE	SINE	GnomAD	0.375	0.568182
4_17394365_17394435_DEL	4	17394365	17394435	DEL	70	INTERGENIC	CLRN2	Shared	17	10	0.41	0.385	Simple_repeat	SINE	SINE	GnomAD	0.001416	0.98
4_48094572_48094639_DEL	4	48094572	48094639	DEL	67	INTRONIC	TXK	Polymorphic	5	4	0.395	0.4	LINE	LINE	LINE	GnomAD	0.368834	0.190476
8_72551415_72551749_DEL	8	72551415	72551749	DEL	334	INTERGENIC	EYA1	Major	34	31	0.53	0.355	SINE	SINE	SINE	GnomAD	0.698737	0.913043
10_78516970_78516971_INS	10	78516970	78516971	INS	153	INTERGENIC	RPS24	Shared	120	38	0.255	0.255	LINE	LINE	LINE	DDD	0.00236686	0.92
11_95127746_95127747_INS	11	95127746	95127747	INS	57	INTERGENIC	SESN3	Polymorphic	6	6	0.435	0.435	Simple_repeat	SINE	SINE	None	0	0.06
19_23751096_23751097_INS	19	23751096	23751097	INS	556	INTRONIC	ZNF675	Major	175	19	0.655	0.65	Other	Other	Other	DDD	0.00118343	0.804348
4_35449158_35449259_DEL	4	35449158	35449259	DEL	101	INTERGENIC	DTHD1	Major	249	221	0.545	0.51	Low_complexity	Low_complexity	Low_complexity	GnomAD	0.000323	0.4
5_37583618_37583682_DEL	5	37583618	37583682	DEL	64	INTRONIC	WDR70	Major	38	44	0.405	0.44	None	SINE	None	DGV	0.00253165	0.46
12_63023084_63023139_DEL	12	63023084	63023139	DEL	55	INTERGENIC	TAFA2	Major	22	8	0.305	0.325	Simple_repeat	Simple_repeat	Simple_repeat	DDD	0.00118343	0.458333
2_89854090_89856575_DEL	2	89854090	89856575	DEL	2485	INTERGENIC	EIF2AK3	Major	98	103	0.405	0.37	None	Satellite	Satellite	DDD	0.0378698	0.770833
14_86753440_86753498_DEL	14	86753440	86753498	DEL	58	INTERGENIC	GPR65	Polymorphic	134	110	0.54	0.57	Simple_repeat	Simple_repeat	Simple_repeat	DGV	0.0176423	0.3
10_42386103_42395441_DEL	10	42386103	42395441	DEL	9338	INTERGENIC	BMS1	Polymorphic	0	0	0.39	0.33	None	Satellite	Satellite	DDD	0.336095	0.3
21_36295981_36296196_DEL	21	36295981	36296196	DEL	215	INTRONIC	RUNX1	Polymorphic	7	10	0.445	0.53	None	None	None	GnomAD	0.239451	0.384615
21_45850293_45850619_DEL	21	45850293	45850619	DEL	326	INTRONIC	TRPM2	Major	13	13	0.385	0.455	SINE	LINE	LINE	GnomAD	0.819856	0.96
5_33478759_33478825_DEL	5	33478759	33478825	DEL	66	INTERGENIC	RXFP3	Polymorphic	3	2	0.345	0.345	DNA	DNA	DNA	1000Genome	0.2955	0.304348
9_33050827_33051140_DEL	9	33050827	33051140	DEL	313	INTRONIC	SMU1	Polymorphic	10	8	0.61	0.385	SINE	SINE	LINE	GnomAD	0.257436	0.217391
1_55184986_55184987_INS	1	55184986	55184987	INS	60	INTRONIC	MROH7-TTC4,TTC4	Polymorphic	5	5	0.445	0.445	LINE	LINE	LINE	GnomAD	0.1469	0.1
4_147584760_147585084_DEL	4	147584760	147585084	DEL	324	INTERGENIC	SLC10A7	Polymorphic	3	4	0.595	0.505	SINE	LINE	LINE	GnomAD	0.004661	0.12
3_186826661_186826974_DEL	3	186826661	186826974	DEL	313	INTERGENIC	RTP1	Major	7	7	0.45	0.4	SINE	DNA	DNA	GnomAD	0.621624	0.913043
10_131812232_131812233_INS	10	131812232	131812233	INS	58	INTERGENIC	EBF3	Polymorphic	14	14	0.67	0.665	None	None	None	None	0	0.22
2_70125046_70125566_DEL	2	70125046	70125566	DEL	520	INTRONIC	MXD1,SNRNP27	Major	9	7	0.435	0.41	None	LINE	Low_complexity	1000Genome	0.823	0.62
17_20662592_20663065_DEL	17	20662592	20663065	DEL	473	INTERGENIC	LGALS9B	Major	51	46	0.515	0.545	None	SINE	SINE	1000Genome	0.4162	0.6
19_20176723_20177032_DEL	19	20176723	20177032	DEL	309	INTERGENIC	ZNF90	Major	5	8	0.49	0.495	SINE	LTR	LTR	GnomAD	0.539979	0.73913
8_65461759_65461760_INS	8	65461759	65461760	INS	1541	INTERGENIC	BHLHE22	Major	53	54	0.24	0.24	None	LINE	LINE	None	0	0.54
17_61578589_61578752_DEL	17	61578589	61578752	DEL	163	INTRONIC	AC113554.1	Major	84	58	0.565	0.565	None	Low_complexity	Low_complexity	IMH	0.1768	0.770833
3_191672319_191672320_INS	3	191672319	191672320	INS	320	INTERGENIC	UTS2B	Polymorphic	6	6	0.305	0.3	SINE	SINE	SINE	GnomAD	0.091908	0.086957
10_67306931_67315293_DEL	10	67306931	67315293	DEL	8362	INTERGENIC	LRRTM3	Major	4	5	0.38	0.54	None	None	LTR	GnomAD	0.391285	0.6
18_33933859_33933951_DEL	18	33933859	33933951	DEL	92	INTRONIC	FHOD3	Singleton	0	1	0.515	0.5	LTR	LTR	LTR	GnomAD	0.086129	0.022727
1_46051960_46051961_INS	1	46051960	46051961	INS	62	INTRONIC	NASP	Polymorphic	1	1	0.595	0.6	Simple_repeat	SINE	SINE	GnomAD	0.00278	0.06
1_76011872_76012202_DEL	1	76011872	76012202	DEL	330	INTRONIC	SLC44A5	Shared	7	4	0.415	0.43	SINE	SINE	SINE	GnomAD	0.873765	0.98
11_4802530_4802842_DEL	11	4802530	4802842	DEL	312	INTRONIC	MMP26	Singleton	0	0	0.39	0.28	SINE	LINE	LTR	1000Genome	0.4614	0.04
12_116357934_116358068_DEL	12	116357934	116358068	DEL	134	INTERGENIC	MAP1LC3B2	Polymorphic	2	2	0.46	0.55	SINE	LINE	SINE	IMH	0.04877	0.086957
2_86772078_86772196_DEL	2	86772078	86772196	DEL	118	INTRONIC	CHMP3,RNF103-CHMP3	Major	104	90	0.73	0.76	Other	Other	Other	GnomAD	0.000106	0.84
4_101960154_101961187_DEL	4	101960154	101961187	DEL	1033	INTRONIC	PPP3CA	Polymorphic	2	4	0.33	0.245	None	LINE	None	DGV	0.595238	0.06
6_19137096_19137097_INS	6	19137096	19137097	INS	307	INTERGENIC	ID4	Major	20	19	0.34	0.34	LINE	LINE	LINE	GnomAD	0.762354	0.88
8_38414134_38414135_INS	8	38414134	38414135	INS	113	INTRONIC	C8orf86	Polymorphic	203	114	0.42	0.425	Simple_repeat	Simple_repeat	Simple_repeat	None	0	0.08
8_99173799_99173856_DEL	8	99173799	99173856	DEL	57	INTERGENIC	RIDA	Polymorphic	0	0	0.625	0.635	Low_complexity	Low_complexity	SINE	None	0	0.111111
9_30004925_30004994_DEL	9	30004925	30004994	DEL	69	INTERGENIC	LINGO2	Polymorphic	0	1	0.26	0.305	LINE	LINE	LINE	1000Genome	0.3601	0.130435
4_21292922_21293043_DEL	4	21292922	21293043	DEL	121	INTRONIC	KCNIP4	Polymorphic	6	5	0.385	0.335	None	None	None	GnomAD	0.23991	0.3
4_28421585_28421934_DEL	4	28421585	28421934	DEL	349	INTERGENIC	CCKAR	Major	8	5	0.385	0.335	None	None	LTR	GnomAD	0.701233	0.44
14_72490786_72490838_DEL	14	72490786	72490838	DEL	52	INTRONIC	RGS6	Polymorphic	8	7	0.425	0.41	LINE	LINE	LINE	1000Genome	0.7331	0.3
6_169143037_169143267_DEL	6	169143037	169143267	DEL	230	INTERGENIC	DACT2	Major	201	102	0.535	0.555	LTR	LTR	LTR	IMH	0.1275	0.54
11_60097399_60097913_DEL	11	60097399	60097913	DEL	514	INTERGENIC	MS4A6E	Polymorphic	48	46	0.455	0.52	None	SINE	SINE	DGV	0.0416873	0.04
2_58912792_58912845_DEL	2	58912792	58912845	DEL	53	INTERGENIC	FANCL	Polymorphic	6	10	0.405	0.39	LTR	LTR	LTR	GnomAD	0.112737	0.1
16_88112728_88115660_DEL	16	88112728	88115660	DEL	2932	INTERGENIC	CA5A	Major	23	15	0.49	0.48	None	SINE	LINE	1000Genome	0.4474	0.56
9_34549821_34549876_DEL	9	34549821	34549876	DEL	55	INTERGENIC	ENHO	Singleton	0	0	0.57	0.56	None	None	None	GnomAD	0.036435	0.25
14_74711587_74711657_DEL	14	74711587	74711657	DEL	70	INTRONIC	VSX2	Polymorphic	28	24	0.505	0.465	Simple_repeat	Simple_repeat	Simple_repeat	GnomAD	0.052836	0.08
12_13177426_13178185_DEL	12	13177426	13178185	DEL	759	INTERGENIC	HEBP1	Polymorphic	5	4	0.245	0.255	None	LTR	LINE	1000Genome	0.131	0.28
[truncated: 36,218 more rows]

## Sheet: Table S2 Legend
SVTYPE	TRA, translocation DEL, deletion INS, insertion DUP, duplication INV, inversion
Potential effects on coding sequences	LoF, loss-of-function variants DUP_PATIAL, partial gene duplications INV_SPAN, whole-gene inversions
Group	Shared, identified in all samples Major, identified in ≥ 50% of samples Polymorphic, identified in > 1 sample Singleton, identified in only one sample
Max_CI_Breakpoints_left/right	Maximum confidence intervals for breakpoints among different samples
Repeat type/left/right	Low complexity repeats Simple repeats Satellite repeats Short (SINE) and long interspersed nuclear elements (LINE) Long terminal repeat elements (LTR) DNA repeat elements RNA repeats other repeats
Database	DGV, Database of Genomic Variants GnomAD DDD, the Deciphering Developmental Disorders Study 1000 Genomes Project IMH, a common disease trait mapping study
Maximum reported AF	Maximum variant frequencies for SVs found in these databases
AF_ONT	Allele frequency in SV calls among 15 Tibetans and 10 Hans through nanopore sequencing .
