# Supplementary material for: Characterization of structural variation in Tibetans reveals new evidence of high-altitude adaptation and introgression
Source: Genome Biol. 2021 May 25;22:159. doi: 10.1186/s13059-021-02382-3 (PMC8146648; doi:10.1186/s13059-021-02382-3)
Supplement: Supplementary file 3 — Additional file 3: Table S4 [file 13059_2021_2382_MOESM3_ESM.xlsx]

## Sheet: Table S4
Table S4. Sample infomation for genotyping.
SampleID	Platform	Populations	Locations	Altitude (meters)	Groups	Sources
AltaiNea	NGS	Neandertal	Siberia	unknown	Neandertal	Prüfer, et al. 2014
VindijaNea	NGS	Neandertal	Croatia	unknown	Neandertal	Prüfer, et al. 2017
Denisova	NGS	Denisovan	Siberia	unknown	Denisovan	Meyer, et al. 2012
HGDP00452	NGS	Biaka	Central-African-Republic	500	Biaka	HGDP
HGDP00453	NGS	Biaka	Central-African-Republic	500	Biaka	HGDP
HGDP00454	NGS	Biaka	Central-African-Republic	500	Biaka	HGDP
HGDP00455	NGS	Biaka	Central-African-Republic	500	Biaka	HGDP
HGDP00458	NGS	Biaka	Central-African-Republic	500	Biaka	HGDP
HGDP00459	NGS	Biaka	Central-African-Republic	500	Biaka	HGDP
HGDP00460	NGS	Biaka	Central-African-Republic	500	Biaka	HGDP
HGDP00464	NGS	Biaka	Central-African-Republic	500	Biaka	HGDP
HGDP00465	NGS	Biaka	Central-African-Republic	500	Biaka	HGDP
HGDP00466	NGS	Biaka	Central-African-Republic	500	Biaka	HGDP
HGDP00469	NGS	Biaka	Central-African-Republic	500	Biaka	HGDP
HGDP00470	NGS	Biaka	Central-African-Republic	500	Biaka	HGDP
HGDP00472	NGS	Biaka	Central-African-Republic	500	Biaka	HGDP
HGDP00473	NGS	Biaka	Central-African-Republic	500	Biaka	HGDP
HGDP00475	NGS	Biaka	Central-African-Republic	500	Biaka	HGDP
HGDP00479	NGS	Biaka	Central-African-Republic	500	Biaka	HGDP
HGDP00981	NGS	Biaka	Central-African-Republic	500	Biaka	HGDP
HGDP00985	NGS	Biaka	Central-African-Republic	500	Biaka	HGDP
HGDP00986	NGS	Biaka	Central-African-Republic	500	Biaka	HGDP
HGDP01086	NGS	Biaka	Central-African-Republic	500	Biaka	HGDP
HGDP01087	NGS	Biaka	Central-African-Republic	500	Biaka	HGDP
HGDP01090	NGS	Biaka	Central-African-Republic	500	Biaka	HGDP
HGDP01092	NGS	Biaka	Central-African-Republic	500	Biaka	HGDP
HGDP01094	NGS	Biaka	Central-African-Republic	500	Biaka	HGDP
SAMC006353	NGS	Tibetan	Shannan	3600	TIBL	Lu et al., 2016
SAMC006354	NGS	Tibetan	Shigatse	4000	TIBG	Lu et al., 2016
SAMC006355	NGS	Tibetan	Shannan	3600	TIBL	Lu et al., 2016
SAMC006356	NGS	Tibetan	Shannan	3600	TIBL	Lu et al., 2016
SAMC006357	NGS	Tibetan	Shannan	3600	TIBL	Lu et al., 2016
SAMC006358	NGS	Tibetan	Chamdo	3200	TIBL	Lu et al., 2016
SAMC006359	NGS	Tibetan	Chamdo	3200	TIBL	Lu et al., 2016
SAMC006360	NGS	Tibetan	Chamdo	3200	TIBL	Lu et al., 2016
SAMC006361	NGS	Tibetan	Chamdo	3200	TIBL	Lu et al., 2016
SAMC006362	NGS	Tibetan	Chamdo	3200	TIBL	Lu et al., 2016
SAMC006363	NGS	Tibetan	Lhasa	3600	TIBL	Lu et al., 2016
SAMC006364	NGS	Tibetan	Lhasa	3600	TIBL	Lu et al., 2016
SAMC006365	NGS	Tibetan	Shannan	3600	TIBL	Lu et al., 2016
SAMC006366	NGS	Tibetan	Shannan	3600	TIBL	Lu et al., 2016
SAMC006367	NGS	Tibetan	Shigatse	4000	TIBG	Lu et al., 2016
SAMC006368	NGS	Tibetan	Shigatse	4000	TIBG	Lu et al., 2016
SAMC006369	NGS	Tibetan	Shigatse	4000	TIBG	Lu et al., 2016
SAMC006370	NGS	Tibetan	Shigatse	4000	TIBG	Lu et al., 2016
SAMC006371	NGS	Tibetan	Shigatse	4000	TIBG	Lu et al., 2016
SAMC006372	NGS	Tibetan	Nyingchi	3000	TIBL	Lu et al., 2016
SAMC006373	NGS	Tibetan	Nyingchi	3000	TIBL	Lu et al., 2016
SAMC006374	NGS	Tibetan	Shigatse	4000	TIBG	Lu et al., 2016
SAMC006375	NGS	Tibetan	Shigatse	4000	TIBG	Lu et al., 2016
SAMC006376	NGS	Tibetan	Shigatse	4000	TIBG	Lu et al., 2016
SAMC006377	NGS	Tibetan	Shigatse	4000	TIBG	Lu et al., 2016
SAMC006378	NGS	Tibetan	Shigatse	4000	TIBG	Lu et al., 2016
SAMC006379	NGS	Tibetan	Shigatse	4000	TIBG	Lu et al., 2016
SAMC006380	NGS	Tibetan	Shigatse	4000	TIBG	Lu et al., 2016
SAMC006381	NGS	Tibetan	Shigatse	4000	TIBG	Lu et al., 2016
SAMC006382	NGS	Tibetan	Shigatse	4000	TIBG	Lu et al., 2016
SAMC006383	NGS	Tibetan	Shannan	3600	TIBL	Lu et al., 2016
SAMC006384	NGS	Tibetan	Chamdo	3200	TIBL	Lu et al., 2016
SAMC006385	NGS	Tibetan	Nagqu	4100	TIBG	Lu et al., 2016
SAMC006386	NGS	Tibetan	Nagqu	4100	TIBG	Lu et al., 2016
SAMC006387	NGS	Tibetan	Nagqu	4100	TIBG	Lu et al., 2016
SAMC006388	NGS	Tibetan	Lhasa	3600	TIBL	Lu et al., 2016
SAMC006389	NGS	Tibetan	Shigatse	4000	TIBG	Lu et al., 2016
SAMC006390	NGS	Tibetan	Shigatse	4000	TIBG	Lu et al., 2016
SAMC006391	NGS	Han	Henan	unknown	HANN	Lu et al., 2016
SAMC006392	NGS	Han	Gansu	unknown	HANN	Lu et al., 2016
SAMC006393	NGS	Han	Xinjiang	unknown	HANN	Lu et al., 2016
SAMC006394	NGS	Han	Henan	unknown	HANN	Lu et al., 2016
SAMC006395	NGS	Han	Xinjiang	unknown	HANN	Lu et al., 2016
SAMC006396	NGS	Han	Shandong	unknown	HANN	Lu et al., 2016
SAMC006397	NGS	Han	Gansu	unknown	HANN	Lu et al., 2016
SAMC006398	NGS	Han	Sichuan	unknown	HANN	Lu et al., 2016
SAMC006399	NGS	Han	Xinjiang	unknown	HANN	Lu et al., 2016
SAMC006400	NGS	Han	Henan	unknown	HANN	Lu et al., 2016
SAMC006401	NGS	Han	Shandong	unknown	HANN	Lu et al., 2016
SAMC006402	NGS	Han	Jiangsu	unknown	HANN	Lu et al., 2016
SAMC006403	NGS	Han	Jiangsu	unknown	HANN	Lu et al., 2016
SAMC006404	NGS	Han	Sichuan	unknown	HANN	Lu et al., 2016
SAMC006405	NGS	Han	Gansu	unknown	HANN	Lu et al., 2016
SAMC006406	NGS	Han	Sichuan	unknown	HANN	Lu et al., 2016
SAMC006407	NGS	Han	Henan	unknown	HANN	Lu et al., 2016
SAMC006408	NGS	Han	Jiangsu	unknown	HANN	Lu et al., 2016
SAMC006409	NGS	Han	Gansu	unknown	HANN	Lu et al., 2016
SAMC006410	NGS	Han	Shandong	unknown	HANN	Lu et al., 2016
SAMC006411	NGS	Han	Anhui	unknown	HANN	Lu et al., 2016
SAMC006412	NGS	Han	Henan	unknown	HANN	Lu et al., 2016
SAMC006413	NGS	Han	Henan	unknown	HANN	Lu et al., 2016
SAMC006414	NGS	Han	Sichuan	unknown	HANN	Lu et al., 2016
SAMC006415	NGS	Han	Henan	unknown	HANN	Lu et al., 2016
SAMC006416	NGS	Han	Shandong	unknown	HANN	Lu et al., 2016
SAMC006417	NGS	Han	Henan	unknown	HANN	Lu et al., 2016
SAMC006418	NGS	Han	Sichuan	unknown	HANN	Lu et al., 2016
SAMC006419	NGS	Han	Hubei	unknown	HANN	Lu et al., 2016
SAMC006421	NGS	Han	Sichuan	unknown	HANN	Lu et al., 2016
SAMC006422	NGS	Han	Xinjiang	unknown	HANN	Lu et al., 2016
SAMC006423	NGS	Han	Jiangsu	unknown	HANN	Lu et al., 2016
SAMC006424	NGS	Han	Gansu	unknown	HANN	Lu et al., 2016
SAMC006425	NGS	Han	Chongqing	unknown	HANN	Lu et al., 2016
SAMC006426	NGS	Han	Henan	unknown	HANN	Lu et al., 2016
SAMC006427	NGS	Han	Henan	unknown	HANN	Lu et al., 2016
SAMC006428	NGS	Han	Chongqing	unknown	HANN	Lu et al., 2016
SAMC006429	NGS	Han	Xinjiang	unknown	HANN	Lu et al., 2016
WGC025215D	NGS	Han	Nanning	100	HANS	This study
WGC025216D	NGS	Han	Nanning	100	HANS	This study
WGC025222D	NGS	Han	Nanning	100	HANS	This study
WGC025223D	NGS	Han	Nanning	100	HANS	This study
WGC025224D	NGS	Han	Nanning	100	HANS	This study
WGC025225D	NGS	Han	Nanning	100	HANS	This study
WGC025226D	NGS	Han	Nanning	100	HANS	This study
WGC025229D	NGS	Han	Nanning	100	HANS	This study
WGC025230D	NGS	Han	Nanning	100	HANS	This study
WGC025231D	NGS	Han	Nanning	100	HANS	This study
WGC025232D	NGS	Han	Nanning	100	HANS	This study
WGC025234D	NGS	Han	Nanning	100	HANS	This study
WGC025235D	NGS	Han	Nanning	100	HANS	This study
WGC025241D	NGS	Han	Nanning	100	HANS	This study
WGC025242D	NGS	Han	Nanning	100	HANS	This study
WGC025243D	NGS	Han	Nanning	100	HANS	This study
WGC025244D	NGS	Han	Nanning	100	HANS	This study
WGC025245D	NGS	Han	Nanning	100	HANS	This study
WGC025246D	NGS	Han	Nanning	100	HANS	This study
WGC025247D	NGS	Han	Nanning	100	HANS	This study
WGC025248D	NGS	Han	Nanning	100	HANS	This study
WGC025249D	NGS	Han	Nanning	100	HANS	This study
WGC025250D	NGS	Han	Nanning	100	HANS	This study
WGC025251D	NGS	Han	Nanning	100	HANS	This study
WGC025252D	NGS	Han	Nanning	100	HANS	This study
WGC025255D	NGS	Han	Nanning	100	HANS	This study
WGC025256D	NGS	Han	Nanning	100	HANS	This study
WGC025257D	NGS	Han	Nanning	100	HANS	This study
WGC025258D	NGS	Han	Nanning	100	HANS	This study
WGC025259D	NGS	Han	Nanning	100	HANS	This study
WGC025260D	NGS	Han	Nanning	100	HANS	This study
WGC025261D	NGS	Han	Nanning	100	HANS	This study
WGC025262D	NGS	Han	Nanning	100	HANS	This study
WGC025263D	NGS	Han	Nanning	100	HANS	This study
WGC025265D	NGS	Tibetan	Kangding	2500	TIBL	This study
WGC025267D	NGS	Tibetan	Dzongzhab	3300	TIBL	This study
WGC025268D	NGS	Tibetan	Dzongzhab	3300	TIBL	This study
WGC025270D	NGS	Tibetan	Dzongzhab	3300	TIBL	This study
WGC025271D	NGS	Tibetan	Dzongzhab	3300	TIBL	This study
WGC025274D	NGS	Tibetan	Dzongzhab	3300	TIBL	This study
WGC025275D	NGS	Tibetan	Dzongzhab	3300	TIBL	This study
WGC025276D	NGS	Tibetan	Dzongzhab	3300	TIBL	This study
WGC025277D	NGS	Tibetan	Dzongzhab	3300	TIBL	This study
WGC025278D	NGS	Tibetan	Dzongzhab	3300	TIBL	This study
WGC025279D	NGS	Tibetan	Dzongzhab	3300	TIBL	This study
WGC025280D	NGS	Tibetan	Dawu	3000	TIBL	This study
WGC025281D	NGS	Tibetan	Dawu	3000	TIBL	This study
WGC025282D	NGS	Tibetan	Dawu	3000	TIBL	This study
WGC025283D	NGS	Tibetan	Dawu	3000	TIBL	This study
WGC025284D	NGS	Tibetan	Dawu	3000	TIBL	This study
WGC025285D	NGS	Tibetan	Litang	4000	TIBG	This study
WGC025286D	NGS	Tibetan	Dawu	3000	TIBL	This study
WGC025287D	NGS	Tibetan	Dawu	3000	TIBL	This study
WGC025288D	NGS	Tibetan	Litang	4000	TIBG	This study
WGC025290D	NGS	Tibetan	Litang	4000	TIBG	This study
WGC025291D	NGS	Tibetan	Litang	4000	TIBG	This study
WGC025292D	NGS	Tibetan	Litang	4000	TIBG	This study
WGC025294D	NGS	Tibetan	Litang	4000	TIBG	This study
WGC025295D	NGS	Tibetan	Litang	4000	TIBG	This study
WGC025296D	NGS	Tibetan	Litang	4000	TIBG	This study
WGC025297D	NGS	Tibetan	Litang	4000	TIBG	This study
WGC025298D	NGS	Tibetan	Litang	4000	TIBG	This study
WGC025299D	NGS	Tibetan	Litang	4000	TIBG	This study
WGC025300D	NGS	Tibetan	Litang	4000	TIBG	This study
WGC025301D	NGS	Tibetan	Litang	4000	TIBG	This study
WGC025302D	NGS	Tibetan	Litang	4000	TIBG	This study
WGC025304D	NGS	Tibetan	Litang	4000	TIBG	This study
WGC025307D	NGS	Tibetan	Litang	4000	TIBG	This study
WGC025308D	NGS	Tibetan	Batang	3000	TIBL	This study
WGC025310D	NGS	Tibetan	Batang	3000	TIBL	This study
WGC025311D	NGS	Tibetan	Batang	3000	TIBL	This study
WGC025312D	NGS	Tibetan	Batang	3000	TIBL	This study
WGC025313D	NGS	Tibetan	Batang	3000	TIBL	This study
WGC025314D	NGS	Tibetan	Batang	3000	TIBL	This study
WGC026449D	NGS	Han	Nanning	100	HANS	This study
WGC026450D	NGS	Han	Nanning	100	HANS	This study
WGC026451D	NGS	Han	Nanning	100	HANS	This study
WGC026453D	NGS	Han	Nanning	100	HANS	This study
WGC026454D	NGS	Han	Nanning	100	HANS	This study
WGC026456D	NGS	Han	Nanning	100	HANS	This study
WGC026457D	NGS	Han	Nanning	100	HANS	This study
WGC026460D	NGS	Han	Nanning	100	HANS	This study
WGC029399D	NGS	Han	Nanning	100	HANS	This study
WGC029400D	NGS	Han	Nanning	100	HANS	This study
WGC029402D	NGS	Han	Nanning	100	HANS	This study
WGC029411D	NGS	Han	Nanning	100	HANS	This study
HG00418	NGS	Han	South China	unknown	HANS	Lan et al., 2017
HG00421	NGS	Han	South China	unknown	HANS	Lan et al., 2017
HG00422	NGS	Han	South China	unknown	HANS	Lan et al., 2017
HG00427	NGS	Han	South China	unknown	HANS	Lan et al., 2017
HG00428	NGS	Han	South China	unknown	HANS	Lan et al., 2017
HG00436	NGS	Han	South China	unknown	HANS	Lan et al., 2017
HG00437	NGS	Han	South China	unknown	HANS	Lan et al., 2017
HG00442	NGS	Han	South China	unknown	HANS	Lan et al., 2017
HG00443	NGS	Han	South China	unknown	HANS	Lan et al., 2017
HG00448	NGS	Han	South China	unknown	HANS	Lan et al., 2017
HG00472	NGS	Han	South China	unknown	HANS	Lan et al., 2017
HG00473	NGS	Han	South China	unknown	HANS	Lan et al., 2017
HG00475	NGS	Han	South China	unknown	HANS	Lan et al., 2017
HG00476	NGS	Han	South China	unknown	HANS	Lan et al., 2017
HG00478	NGS	Han	South China	unknown	HANS	Lan et al., 2017
HG00479	NGS	Han	South China	unknown	HANS	Lan et al., 2017
HG00500	NGS	Han	South China	unknown	HANS	Lan et al., 2017
HG00513	NGS	Han	South China	unknown	HANS	Lan et al., 2017
HG00524	NGS	Han	South China	unknown	HANS	Lan et al., 2017
HG00525	NGS	Han	South China	unknown	HANS	Lan et al., 2017
HG00530	NGS	Han	South China	unknown	HANS	Lan et al., 2017
HG00531	NGS	Han	South China	unknown	HANS	Lan et al., 2017
HG00533	NGS	Han	South China	unknown	HANS	Lan et al., 2017
HG00534	NGS	Han	South China	unknown	HANS	Lan et al., 2017
HG00536	NGS	Han	South China	unknown	HANS	Lan et al., 2017
HG00537	NGS	Han	South China	unknown	HANS	Lan et al., 2017
HG00542	NGS	Han	South China	unknown	HANS	Lan et al., 2017
HG00556	NGS	Han	South China	unknown	HANS	Lan et al., 2017
HG00557	NGS	Han	South China	unknown	HANS	Lan et al., 2017
HG00580	NGS	Han	South China	unknown	HANS	Lan et al., 2017
HG00583	NGS	Han	South China	unknown	HANS	Lan et al., 2017
HG00584	NGS	Han	South China	unknown	HANS	Lan et al., 2017
HG00619	NGS	Han	South China	unknown	HANS	Lan et al., 2017
HG00620	NGS	Han	South China	unknown	HANS	Lan et al., 2017
HG00653	NGS	Han	South China	unknown	HANS	Lan et al., 2017
HG00656	NGS	Han	South China	unknown	HANS	Lan et al., 2017
HG00657	NGS	Han	South China	unknown	HANS	Lan et al., 2017
HG00663	NGS	Han	South China	unknown	HANS	Lan et al., 2017
HG00671	NGS	Han	South China	unknown	HANS	Lan et al., 2017
HG00672	NGS	Han	South China	unknown	HANS	Lan et al., 2017
HG00683	NGS	Han	South China	unknown	HANS	Lan et al., 2017
HG00684	NGS	Han	South China	unknown	HANS	Lan et al., 2017
HG00690	NGS	Han	South China	unknown	HANS	Lan et al., 2017
HG00698	NGS	Han	South China	unknown	HANS	Lan et al., 2017
HG00699	NGS	Han	South China	unknown	HANS	Lan et al., 2017
NA18524	NGS	Han	Beijing	100	HANS	Lan et al., 2017
NA18526	NGS	Han	Beijing	100	HANS	Lan et al., 2017
NA18529	NGS	Han	Beijing	100	HANS	Lan et al., 2017
NA18532	NGS	Han	Beijing	100	HANS	Lan et al., 2017
NA18537	NGS	Han	Beijing	100	HANS	Lan et al., 2017
NA18540	NGS	Han	Beijing	100	HANS	Lan et al., 2017
NA18542	NGS	Han	Beijing	100	HANS	Lan et al., 2017
NA18545	NGS	Han	Beijing	100	HANS	Lan et al., 2017
NA18547	NGS	Han	Beijing	100	HANS	Lan et al., 2017
NA18550	NGS	Han	Beijing	100	HANS	Lan et al., 2017
NA18552	NGS	Han	Beijing	100	HANS	Lan et al., 2017
NA18555	NGS	Han	Beijing	100	HANS	Lan et al., 2017
NA18558	NGS	Han	Beijing	100	HANS	Lan et al., 2017
NA18561	NGS	Han	Beijing	100	HANS	Lan et al., 2017
NA18562	NGS	Han	Beijing	100	HANS	Lan et al., 2017
NA18563	NGS	Han	Beijing	100	HANS	Lan et al., 2017
NA18564	NGS	Han	Beijing	100	HANS	Lan et al., 2017
NA18566	NGS	Han	Beijing	100	HANS	Lan et al., 2017
NA18570	NGS	Han	Beijing	100	HANS	Lan et al., 2017
NA18571	NGS	Han	Beijing	100	HANS	Lan et al., 2017
NA18572	NGS	Han	Beijing	100	HANS	Lan et al., 2017
NA18573	NGS	Han	Beijing	100	HANS	Lan et al., 2017
NA18576	NGS	Han	Beijing	100	HANS	Lan et al., 2017
NA18577	NGS	Han	Beijing	100	HANS	Lan et al., 2017
NA18579	NGS	Han	Beijing	100	HANS	Lan et al., 2017
NA18582	NGS	Han	Beijing	100	HANS	Lan et al., 2017
NA18592	NGS	Han	Beijing	100	HANS	Lan et al., 2017
NA18593	NGS	Han	Beijing	100	HANS	Lan et al., 2017
NA18594	NGS	Han	Beijing	100	HANS	Lan et al., 2017
NA18603	NGS	Han	Beijing	100	HANS	Lan et al., 2017
NA18605	NGS	Han	Beijing	100	HANS	Lan et al., 2017
NA18608	NGS	Han	Beijing	100	HANS	Lan et al., 2017
NA18609	NGS	Han	Beijing	100	HANS	Lan et al., 2017
NA18611	NGS	Han	Beijing	100	HANS	Lan et al., 2017
NA18612	NGS	Han	Beijing	100	HANS	Lan et al., 2017
NA18620	NGS	Han	Beijing	100	HANS	Lan et al., 2017
NA18621	NGS	Han	Beijing	100	HANS	Lan et al., 2017
NA18622	NGS	Han	Beijing	100	HANS	Lan et al., 2017
NA18623	NGS	Han	Beijing	100	HANS	Lan et al., 2017
NA18624	NGS	Han	Beijing	100	HANS	Lan et al., 2017
NA18632	NGS	Han	Beijing	100	HANS	Lan et al., 2017
NA18633	NGS	Han	Beijing	100	HANS	Lan et al., 2017
NA18635	NGS	Han	Beijing	100	HANS	Lan et al., 2017
NA18636	NGS	Han	Beijing	100	HANS	Lan et al., 2017
NA18637	NGS	Han	Beijing	100	HANS	Lan et al., 2017
Abbreviations: NGS, Next-generation sequencing; HANN, Hans in North China; HANS, Hans in South China; TIBG, Tibetans living above 4,000 meters; TIBL, Tibetans living below 4,000 meters; HGDP, the Human Genome Diversity Project.
