# Supplementary material for: Characterization of structural variation in Tibetans reveals new evidence of high-altitude adaptation and introgression
Source: Genome Biol. 2021 May 25;22:159. doi: 10.1186/s13059-021-02382-3 (PMC8146648; doi:10.1186/s13059-021-02382-3)
Supplement: Supplementary file 4 — Additional file 4: Table S8 [file 13059_2021_2382_MOESM4_ESM.xlsx]

## Sheet: Table S8
Table S8. Tibetan-Han stratified SVs, candidate affected genes, and signatures of adaptive introgression from Neandertals (NDL) and Denisovans (DNS).
SVID	FST (Tibetans vs. Hans)	AF_Tibetans	AF_Hans	AF_Biaka	AF_NDL	AF_DNS	Consequence Type	Linear overlapping/nearest genes	Three-dimensional affected genes	LD-linked eQTL genes	Anchaic Introgression Signatures	S*-like statistic (score T > 15,000)	Tag SNPs in strong LD (r2 > 0.8)	Assessment of Batch effect	Reported in Ouzhuluobu, et al. (2019)
2_46694272_46697680_DEL	0.585073	0.602564	0.0178571	0	0	0	regulatory_region_variant	TMEM247	EPAS1;CRIPT;TMEM247;ATP6V1E2;PIGF;RHOQ;SOCS5;PRKCE	PIGF;TTC7A	Introgression	T=26,863, p<0.001	chr2:46732044	Homozygous genotype (1/1) enriched in Lu et al., 2016 (Tibetan)	VST=0.7249
1_158488405_158488672_DEL	0.244465	0.858974	0.505952	0.5625	0.5	0	intergenic	OR10Z1;OR10R1P;RP11-144L1.8		RP11-404O13.4	Introgression (NDL)	T=15,380, p=0.007	chr1:158444925		VST=0.2213
22_40935457_40935620_DEL	0.2181	0.50641	0.172619	0	0	0	intron	MRTFA		EP300;MRTFA;RP4-591N18.2;RP3-370M22.8	n.s.	T=46,801, p<0.001	chr22:40924662		VST=0.1056
9_81725770_81726090_DEL	0.193364	0.628205	0.297619	0.5625	0	0	intergenic	TLE4			Selection		chr9:81726108		VST=0.1798
7_1185068_1187658_DEL	0.191226	0.775641	0.452381	0.916667	0.5	1	intergenic	C7orf50;ZFAND2A		ZFAND2A;GPER1;AC091729.9	Adaptive introgression	T=15,239, p<0.001	chr7:1210745
18_45099900_45100212_DEL	0.187265	0.24359	0.0238095	0.479167	0	0	intron	SKOR2;CTD-2130O13.1			Adaptive introgression (NDL)	T=79,475, p<0.001	chr18:45084397
7_127766419_127766732_DEL	0.18499	0.621795	0.297619	1	0	0.5	intergenic	LRRC4			n.s.		chr7:127767939	Heterozygous genotype (0/1) enriched in Lan et al., 2017 (Han)
12_52354758_52354891_DEL	0.181276	0.608974	0.279762	0.0416667	0	0	regulatory_region_variant	ACVR1B		ACVR1B	Selection		chr12:52368428
21_42402890_42403212_DEL	0.180341	0.705128	0.386905	1	0.25	0	intergenic	BACE2			Adaptive introgression (NDL)	T=152,915, p<0.001	chr21:42410407
5_52231784_52232117_DEL	0.172109	0.628205	0.892857	0.895833	0.5	1	intron	ITGA1;CTD-2175A23.1			Introgression (NDL)	T=26,602, p<0.001	chr5:52221562
20_15435298_15435464_DEL	0.16309	0.467949	0.761905	0.375	0	0.5	intron	MACROD2			Introgression	T=54,401, p<0.001	chr20:15435619	Reference genotype (0/0) enriched in Lan et al., 2017 (Han)
7_13250262_13250263_INS	0.15267	0.25641	0.047619	0.125	0	0	intron	VWDE;AC011288.2	SCIN		Introgression (NDL)	T=16,677, p<0.001
10_99804148_99804149_INS	0.152509	0.551282	0.833333	0.6875	0.5	0.5	intergenic	CRTAC1	CRTAC1	R3HCC1L	Selection	T=25,698, p<0.001	chr10:99803197	Heterozygous genotype (0/1) enriched in Lan et al., 2017 (Han)
14_22881662_22882256_DEL	0.150279	0.769231	0.964286	0.5625	0	0	regulatory_region_variant	ABHD4;AE000661.37;AE000661.50			Introgression	T=38,206, p<0.001	chr14:22876816		VST=0.2067
11_14348320_14348635_DEL	0.149145	0.320513	0.60119	0.625	0	0	regulatory_region_variant	RRAS2		RRAS2	n.s.		chr11:14360435
11_58165356_58165357_INS	0.146315	0.326923	0.10119	0.145833	0	0	intergenic	OR5B17		ZFP91;RP11-1036E20.9;CNTF	n.s.		chr11:58116532	Reference genotype (0/0) enriched in Lan et al., 2017 (Han)
18_32661965_32662281_DEL	0.143511	0.301282	0.583333	0.8125	0	0	intron	MAPRE2		MAPRE2;RP11-158H5.8	n.s.		chr18:32650967
2_16251112_16251436_DEL	0.139517	0.833333	0.577381	0.604167	0	0	intergenic	NBAS			n.s.
2_40882494_40882557_DEL	0.138356	0.50641	0.238095	0.4375	0	0	intergenic	SLC8A1		LINC01794	n.s.		chr2:40873538
11_48600854_48604281_DEL	0.136805	0.685897	0.410714	0.520833	0	0	transcript_ablation	OR4C5;OR4A45P		FAM180B	n.s.		chr11:48462066	Reference genotype (0/0) enriched in our study (Han)
10_79136314_79136397_DEL	0.136343	0.608974	0.333333	0.25	0	0	intron	KCNMA1;RP11-619F23.2			Selection		chr10:79128571
11_48928944_48929254_DEL	0.135218	0.666667	0.392857	0.229167	0	0	intron	TRIM49B;RP11-56P9.4		FAM180B	n.s.		chr11:48925885	Reference genotype (0/0) depleted in our study (Han)
5_1941152_1941462_DEL	0.134431	0.474359	0.214286	0.333333	0.5	1	intron	IRX4;RP11-259O2.1		RP11-259O2.1	Introgression	T=39,360, p<0.001	chr5:1939989	Reference genotype (0/0) enriched in our study (Han)
11_58166993_58168161_DEL	0.133662	0.365385	0.130952	0.166667	1	0.5	regulatory_region_variant	OR5B17;OR5B3		OR10Q1;ZFP91;RP11-1036E20.9;CNTF	n.s.		chr11:58116532	Heterozygous genotype (0/1) enriched in Lu et al., 2016 (Han)
8_103880129_103880130_INS	0.133607	0.320513	0.10119	0.0833333	0	0	intron	AZIN1;KB-1507C5.2			Adaptive introgression	T=29,755, p<0.001	chr8:103877434
4_83179785_83180097_DEL	0.131574	0.49359	0.755952	0.333333	0.75	0.5	regulatory_region_variant	ENOPH1			n.s.		chr4:83180585
10_54783541_54788828_DEL	0.131087	0.134615	0.369048	0.0625	0	0	regulatory_region_variant	MBL2		RP11-319F12.2	Introgression (DNS)	T=38,158, p<0.001	chr10:54783189
6_100066805_100066874_DEL	0.129047	0.326923	0.107143	0	0	0	regulatory_region_variant	CCNC;PRDM13		RP1-199J3.7	Introgression (DNS)	T=18,727, p<0.001	chr6:100079180
2_154411698_154412012_DEL	0.128886	0.352564	0.125	0.125	0	0	intron	RPRM;AC012501.2			Introgression (NDL)	T=24,545, p<0.001	chr2:154411615
2_28661655_28661709_DEL	0.127472	0.891026	0.666667	0.104167	0	0	regulatory_region_variant	PLB1		RP11-373D23.3	Introgression	T=25,517, p<0.001	chr2:28662264
17_407306_407376_DEL	0.126958	0.49359	0.238095	0	0	0	intron	RFLNB;VPS53;RP5-1029F21.3			Introgression (NDL)	T=266,088, p<0.001	chr17:402800
9_8081800_8082494_DEL	0.126533	0.0897436	0.303571	0.145833	0	0	intergenic	DMAC1			Selection		chr9:8084692
14_73953722_73954021_DEL	0.124925	0.0961538	0.309524	0	0	0	intron	AC005280.1;HEATR4;C14orf169			n.s.		chr14:73944409
1_204440190_204440290_DEL	0.122117	0.570513	0.827381	0.416667	0.75	1	intron	PIK3C2B			n.s.	T=53,785, p<0.001
1_1142712_1143131_DEL	0.119752	0.384615	0.642857	0	0	0	regulatory_region_variant	TNFRSF18;TNFRSF4			Introgression	T=33,094, p<0.001	chr1:1121794
1_75136841_75136941_DEL	0.118935	0.442308	0.202381	0.0625	0	0	intron	ERICH3;C1orf173			n.s.		chr1:75135142
1_182952015_182952316_DEL	0.118586	0.551282	0.297619	0.645833	0	1	intergenic	SHCBP1L;RNU6-41P			n.s.	T=35,145, p<0.001	chr1:182942152
8_110510316_110510638_DEL	0.117503	0.570513	0.315476	0.6875	0.5	0.5	intron	PKHD1L1		ENY2;EBAG9;PKHD1L1;RP11-422N16.3	n.s.		chr8:110486627
4_66011055_66011155_DEL	0.117161	0.410256	0.178571	0.0625	0	0	intron	TECRL;EFTUD1P2			n.s.		chr4:66039644
1_198304653_198310278_DEL	0.116543	0.397436	0.172619	0.0625	0	0	intergenic	PTPRC			n.s.	T=39,091, p<0.001	chr1:198273513
1_2919030_2919365_DEL	0.115673	0.060241	0.22619	0	0.5	0.5	intergenic	ACTRT2;PRDM16			Adaptive introgression (NDL)	T=66,132, p<0.001	chr1:2909737
6_103762968_103763129_DEL	0.115603	0.294872	0.0952381	0.25	0	0	intergenic	LIN28B			n.s.	T=18,813, p<0.001	chr6:103727472	Heterozygous genotype (0/1) depleted in our study (Han)
7_110542695_110543021_DEL	0.115515	0.621795	0.845238	0.625	0.5	0.5	intron	IMMP2L			n.s.		chr7:110548594
13_85719840_85719841_INS	0.11491	0.365385	0.619048	0.520833	0.5	0.5	intergenic	SLITRK1			n.s.		chr13:85700385
9_85524708_85524761_DEL	0.11452	0.173077	0.0238095	0	0	0	intergenic	IDNK			n.s.		chr9:85526277
2_174151734_174152049_DEL	0.113493	0.25641	0.0714286	0.166667	0	1	intergenic	CDCA7;MLK7-AS1		CDCA7	Introgression	T=27,223, p<0.001	chr2:174150665
17_693876_694043_DEL	0.113396	0.564103	0.315476	0.583333	0.25	0	regulatory_region_variant	MRM3;RNMTL1;RP11-676J12.8			Introgression (NDL)	T=216,521, p<0.001		Heterozygous genotype (0/1) enriched in Lan et al., 2017 (Han)
5_9990093_9990307_DEL	0.112041	0.967949	0.809524	0.5625	0.5	0.5	intergenic	CCT5			Introgression	T=19,230, p<0.001	chr5:9988945
6_48286293_48286346_DEL	0.111715	0.192308	0.0357143	0.0416667	0	0	intergenic	PTCHD4			n.s.		chr6:48305581
11_26322470_26322714_DEL	0.111656	0.00641026	0.136905	0.208333	0.5	0.5	intron	ANO3			Introgression	T=91,428, p<0.001	chr11:26281752
16_1290146_1295289_DEL	0.111566	0.025641	0.178571	0	0	0	transcript_ablation	TPSAB1			Selection
10_119979200_119979514_DEL	0.111516	0.224359	0.0535714	0.625	0	0	intergenic	RAB11FIP2		NANOS1	Selection		chr10:119977742
1_240184920_240184921_INS	0.111322	0.0320513	0.190476	0.375	0	0.5	intron	FMN2			Selection	T=60,743, p<0.001	chr1:240184739
12_79164348_79164403_DEL	0.111179	0.025641	0.178571	0.375	1	0	intergenic	SYT1			n.s.		chr12:79129762
6_62278880_62278956_DEL	0.110628	0.307692	0.553571	0.458333	0	1	intergenic	FKBP1C		RP1-240B8.3	n.s.		chr6:62260098
1_24804545_24807449_DEL	0.110586	0.224359	0.0535714	0.0625	0	0	regulatory_region_variant	RCAN3			n.s.
3_6700868_6701250_DEL	0.108863	0.198718	0.428571	0.125	0	0	intron	AC069277.2;GRM7			n.s.		chr3:6689638
12_127579402_127585798_DEL	0.108766	0.0641026	0.244048	0	0	0	intergenic	TMEM132C			Introgression	T=17,623, p<0.001	chr12:127553018	Reference genotype (0/0) enriched in Lan et al., 2017 (Han)
1_229373386_229373760_DEL	0.108203	0.134615	0.345238	0	0	0	regulatory_region_variant	RAB4A			n.s.			Reference genotype (0/0) enriched in Lan et al., 2017 (Han)
7_116842007_116842319_DEL	0.107461	0.730769	0.916667	0.729167	0	0	intron	ST7			n.s.		chr7:116838311
6_24879112_24879410_DEL	0.105891	0.275641	0.0892857	0.25	0	0	regulatory_region_variant	RIPOR2;FAM65B			Introgression (NDL)	T=47,062, p<0.001	chr6:24875780
15_83275279_83275590_DEL	0.104325	0.275641	0.511905	0.75	1	0.5	intron	CPEB1		RPS17;CPEB1;GOLGA2P10;RP11-752G15.8;RP11-382A20.5;CSPG4P10;GOLGA6L17P;EFL1;GOLGA6L9;GOLGA6L10	Selection		chr15:83223425
3_17948542_17948862_DEL	0.104304	0.0128205	0.14881	0.520833	0.5	0	intron	TBC1D5			n.s.		chr3:17931853	Homozygous genotype (1/1) enriched in our study (Han)
7_70447676_70447989_DEL	0.103596	0.147436	0.357143	0.4375	0.75	0	intergenic	GALNT17			n.s.		chr7:70448027
6_95400827_95400920_DEL	0.102704	0.929487	0.744048	0.1875	0	0	intergenic	MANEA			Adaptive introgression (NDL)	T=20,001, p<0.001	chr6:95377376
1_231897923_231897975_DEL	0.101796	0.737179	0.505952	0.458333	0	0	intron	DISC1			n.s.
3_33300942_33301249_DEL	0.101163	0.185897	0.404762	0.375	0.5	0	intergenic	FBXL2		UBP1	n.s.		chr3:33298590
7_134605007_134605095_DEL	0.100857	0.25	0.482143	0	0	0	regulatory_region_variant	CALD1	CALD1		n.s.		chr7:134590076
1_217457970_217458401_DEL	0.10021	0.224359	0.0595238	0.166667	0	0	intergenic	ESRRG			n.s.		chr1:217454350
FST, Fixation index. LD, linkage disequilibrium. Consequence Type, Consequnce type of SVs on transcripts and regulatory regions in the linear genome were predicted by the Ensembl Variant Effect Predictor. Archaic introgression Signatures, SVs that show signatures of both selection and introgression were marked as adaptive introgression. score T, a S*-like method for detecting archaic introgression
