# Supplementary material for: Characterization of structural variation in Tibetans reveals new evidence of high-altitude adaptation and introgression
Source: Genome Biol. 2021 May 25;22:159. doi: 10.1186/s13059-021-02382-3 (PMC8146648; doi:10.1186/s13059-021-02382-3)
Supplement: Supplementary file 5 — Additional file 5: Table S10 [file 13059_2021_2382_MOESM5_ESM.xlsx]

## Sheet: Table S10
Table S10. LD-linked expression quantitative trait locus (eQTL) with casual variants.
Chrom	Position	END	ID_eQTL_GTEx	eGene	eGene Symbol	Tissue	SVID	Effect	Effect Rank	Causal Posterior Probability
chr7	1174367	1174368	chr7_1174367_T_C_b38	ENSG00000178381.11	ZFAND2A	Adipose_Subcutaneous	chr7_1185068_1187658_DEL	-0.52273	2/561	0.711667
chr7	1174695	1174696	chr7_1174695_T_C_b38	ENSG00000178381.11	ZFAND2A	Adipose_Subcutaneous	chr7_1185068_1187658_DEL	-0.521878	3/561	0.51637
chr15	82705191	82705192	chr15_82705191_C_G_b38	ENSG00000214575.9	CPEB1	Adipose_Visceral_Omentum	chr15_83275279_83275590_DEL	0.189926	10/92	0.101125
chr15	82545404	82545405	chr15_82545404_C_T_b38	ENSG00000276710.4	CSPG4P10	Artery_Aorta	chr15_83275279_83275590_DEL	0.25932	6/92	0.411755
chr15	82642084	82642085	chr15_82642084_A_G_b38	ENSG00000197978.9	GOLGA6L9	Artery_Aorta	chr15_83275279_83275590_DEL	0.610783	2/314	0.1129
chr2	46551129	46551130	chr2_46551129_C_T_b38	ENSG00000151665.12	PIGF	Artery_Aorta	chr2_46694272_46697680_DEL	0.326668	1/38	0.112906
chr7	1174367	1174368	chr7_1174367_T_C_b38	ENSG00000229043.2	AC091729.9	Artery_Coronary	chr7_1185068_1187658_DEL	-1.00731	10/337	0.173501
chr7	1174695	1174696	chr7_1174695_T_C_b38	ENSG00000229043.2	AC091729.9	Artery_Coronary	chr7_1185068_1187658_DEL	-1.00731	11/337	0.173501
chr2	28438504	28438505	chr2_28438504_G_A_b38	ENSG00000270210.1	RP11-373D23.3	Artery_Coronary	chr2_28661655_28661709_DEL	0.309928	1/2	0.144016
chr7	1171109	1171110	chr7_1171109_A_G_b38	ENSG00000229043.2	AC091729.9	Artery_Tibial	chr7_1185068_1187658_DEL	-1.02049	11/751	0.295219
chr7	1174367	1174368	chr7_1174367_T_C_b38	ENSG00000178381.11	ZFAND2A	Artery_Tibial	chr7_1185068_1187658_DEL	-0.336691	4/527	0.142335
chr7	1174695	1174696	chr7_1174695_T_C_b38	ENSG00000178381.11	ZFAND2A	Artery_Tibial	chr7_1185068_1187658_DEL	-0.336691	5/527	0.142335
chr15	82554675	82554676	chr15_82554675_A_G_b38	ENSG00000276710.4	CSPG4P10	Brain_Caudate_basal_ganglia	chr15_83275279_83275590_DEL	0.432931	10/128	0.108449
chr15	82554866	82554867	chr15_82554866_T_C_b38	ENSG00000276710.4	CSPG4P10	Brain_Caudate_basal_ganglia	chr15_83275279_83275590_DEL	0.432931	7/128	0.108449
chr15	82545404	82545405	chr15_82545404_C_T_b38	ENSG00000276710.4	CSPG4P10	Brain_Cerebellar_Hemisphere	chr15_83275279_83275590_DEL	0.543188	4/208	0.325314
chr7	1171109	1171110	chr7_1171109_A_G_b38	ENSG00000229043.2	AC091729.9	Brain_Cerebellum	chr7_1185068_1187658_DEL	-1.2123	7/480	0.202496
chr15	82554675	82554676	chr15_82554675_A_G_b38	ENSG00000276710.4	CSPG4P10	Brain_Cerebellum	chr15_83275279_83275590_DEL	0.484773	8/195	0.109815
chr15	82554866	82554867	chr15_82554866_T_C_b38	ENSG00000276710.4	CSPG4P10	Brain_Cerebellum	chr15_83275279_83275590_DEL	0.484773	9/195	0.109815
chr15	82569019	82569020	chr15_82569019_T_C_b38	ENSG00000182774.10	RPS17	Brain_Frontal_Cortex_BA9	chr15_83275279_83275590_DEL	-0.216687	1/163	0.187596
chr10	118232246	118232247	chr10_118232246_G_A_b38	ENSG00000188613.6	NANOS1	Brain_Hypothalamus	chr10_119979200_119979514_DEL	-1.30506	1/1	0.212747
chr15	82722785	82722786	chr15_82722785_G_A_b38	ENSG00000255769.7	GOLGA2P10	Brain_Putamen_basal_ganglia	chr15_83275279_83275590_DEL	-0.437027	73/107	0.191748
chr15	82706505	82706506	chr15_82706505_A_G_b38	ENSG00000255769.7	GOLGA2P10	Brain_Putamen_basal_ganglia	chr15_83275279_83275590_DEL	-0.452119	71/107	0.128557
chr15	82695186	82695187	chr15_82695186_A_G_b38	ENSG00000255769.7	GOLGA2P10	Brain_Putamen_basal_ganglia	chr15_83275279_83275590_DEL	-0.452119	70/107	0.1113
chr7	1171109	1171110	chr7_1171109_A_G_b38	ENSG00000229043.2	AC091729.9	Breast_Mammary_Tissue	chr7_1185068_1187658_DEL	-0.829508	6/596	0.404139
chr10	98034108	98034109	chr10_98034108_C_T_b38	ENSG00000166024.13	R3HCC1L	Breast_Mammary_Tissue	chr10_99804148_99804149_INS	0.156669	1/9	0.227234
chr10	98038477	98038478	chr10_98038477_G_C_b38	ENSG00000166024.13	R3HCC1L	Breast_Mammary_Tissue	chr10_99804148_99804149_INS	0.151215	2/9	0.1394
chr8	109540348	109540349	chr8_109540348_T_C_b38	ENSG00000147654.14	EBAG9	Cells_Cultured_fibroblasts	chr8_110510316_110510638_DEL	-0.205751	4/72	0.334669
chr8	109544654	109544655	chr8_109544654_G_C_b38	ENSG00000147654.14	EBAG9	Cells_Cultured_fibroblasts	chr8_110510316_110510638_DEL	0.200891	5/233	0.194851
chr8	109552899	109552900	chr8_109552899_C_T_b38	ENSG00000147654.14	EBAG9	Cells_Cultured_fibroblasts	chr8_110510316_110510638_DEL	0.200891	4/233	0.194707
chr11	58633213	58633214	chr11_58633213_G_A_b38	ENSG00000186660.14	ZFP91	Cells_Cultured_fibroblasts	chr11_58166993_58168161_DEL	-0.227851	14/551	0.16709
chr11	58646437	58646438	chr11_58646437_T_C_b38	ENSG00000186660.14	ZFP91	Cells_Cultured_fibroblasts	chr11_58166993_58168161_DEL	-0.227809	18/551	0.166458
chr11	58634778	58634779	chr11_58634778_T_C_b38	ENSG00000186660.14	ZFP91	Cells_Cultured_fibroblasts	chr11_58166993_58168161_DEL	-0.227809	15/551	0.158302
chr11	58636994	58636995	chr11_58636994_C_T_b38	ENSG00000186660.14	ZFP91	Cells_Cultured_fibroblasts	chr11_58166993_58168161_DEL	-0.227809	17/551	0.158302
chr11	58638201	58638202	chr11_58638201_C_T_b38	ENSG00000186660.14	ZFP91	Cells_Cultured_fibroblasts	chr11_58166993_58168161_DEL	-0.226633	19/551	0.121599
chr11	58640267	58640268	chr11_58640267_C_G_b38	ENSG00000186660.14	ZFP91	Cells_Cultured_fibroblasts	chr11_58166993_58168161_DEL	-0.226633	20/551	0.121599
chr11	58641214	58641215	chr11_58641214_G_T_b38	ENSG00000186660.14	ZFP91	Cells_Cultured_fibroblasts	chr11_58166993_58168161_DEL	-0.226633	21/551	0.121599
chr8	109538152	109538153	chr8_109538152_G_A_b38	ENSG00000205038.11	PKHD1L1	Cells_EBV-transformed_lymphocytes	chr8_110510316_110510638_DEL	-1.04963	7/24	0.17223
chr8	109522546	109522547	chr8_109522546_T_C_b38	ENSG00000205038.11	PKHD1L1	Cells_EBV-transformed_lymphocytes	chr8_110510316_110510638_DEL	1.09391	60/858	0.125627
chr8	109534153	109534154	chr8_109534153_G_A_b38	ENSG00000205038.11	PKHD1L1	Cells_EBV-transformed_lymphocytes	chr8_110510316_110510638_DEL	-1.08163	3/24	0.101979
chr8	109535283	109535284	chr8_109535283_C_T_b38	ENSG00000205038.11	PKHD1L1	Cells_EBV-transformed_lymphocytes	chr8_110510316_110510638_DEL	-1.08163	4/24	0.101979
chr15	82545404	82545405	chr15_82545404_C_T_b38	ENSG00000276710.4	CSPG4P10	Colon_Sigmoid	chr15_83275279_83275590_DEL	0.403988	3/124	0.875698
chr15	82576576	82576577	chr15_82576576_T_C_b38	ENSG00000276710.4	CSPG4P10	Colon_Sigmoid	chr15_83275279_83275590_DEL	0.389701	6/124	0.136465
chr6	99711013	99711014	chr6_99711013_T_C_b38	ENSG00000272017.1	RP1-199J3.7	Colon_Sigmoid	chr6_100066805_100066874_DEL	-0.349634	4/12	0.130706
chr6	99702549	99702550	chr6_99702549_G_T_b38	ENSG00000272017.1	RP1-199J3.7	Colon_Sigmoid	chr6_100066805_100066874_DEL	-0.34894	5/12	0.106506
chr8	109544654	109544655	chr8_109544654_G_C_b38	ENSG00000147654.14	EBAG9	Colon_Transverse	chr8_110510316_110510638_DEL	0.16203	1/2	0.130818
chr8	109552899	109552900	chr8_109552899_C_T_b38	ENSG00000147654.14	EBAG9	Colon_Transverse	chr8_110510316_110510638_DEL	0.16203	2/2	0.130777
chr8	109540348	109540349	chr8_109540348_T_C_b38	ENSG00000147654.14	EBAG9	Colon_Transverse	chr8_110510316_110510638_DEL	-0.16203	1/1	0.130666
chr7	1171109	1171110	chr7_1171109_A_G_b38	ENSG00000229043.2	AC091729.9	Esophagus_Gastroesophageal_Junction	chr7_1185068_1187658_DEL	-1.09096	11/573	0.12663
chr15	82613445	82613446	chr15_82613445_C_T_b38	ENSG00000197978.9	GOLGA6L9	Esophagus_Gastroesophageal_Junction	chr15_83275279_83275590_DEL	-0.552118	20/372	0.321594
chr15	82637696	82637697	chr15_82637696_C_G_b38	ENSG00000197978.9	GOLGA6L9	Esophagus_Gastroesophageal_Junction	chr15_83275279_83275590_DEL	-0.552118	21/372	0.319851
chr15	82642084	82642085	chr15_82642084_A_G_b38	ENSG00000197978.9	GOLGA6L9	Esophagus_Mucosa	chr15_83275279_83275590_DEL	0.47089	65/364	0.110856
chr5	1938512	1938513	chr5_1938512_A_G_b38	ENSG00000248994.1	RP11-259O2.1	Esophagus_Mucosa	chr5_1941152_1941462_DEL	-0.251229	64/108	0.13222
chr2	46366397	46366398	chr2_46366397_G_A_b38	ENSG00000068724.15	TTC7A	Esophagus_Mucosa	chr2_46694272_46697680_DEL	0.322703	5/39	0.132214
chr7	1171109	1171110	chr7_1171109_A_G_b38	ENSG00000229043.2	AC091729.9	Esophagus_Muscularis	chr7_1185068_1187658_DEL	-1.11893	14/707	0.100906
chr15	82576576	82576577	chr15_82576576_T_C_b38	ENSG00000276710.4	CSPG4P10	Esophagus_Muscularis	chr15_83275279_83275590_DEL	0.385773	18/346	0.7029
chr15	82545404	82545405	chr15_82545404_C_T_b38	ENSG00000276710.4	CSPG4P10	Esophagus_Muscularis	chr15_83275279_83275590_DEL	0.371381	25/346	0.146871
chr15	82697544	82697545	chr15_82697544_A_C_b38	ENSG00000255769.7	GOLGA2P10	Esophagus_Muscularis	chr15_83275279_83275590_DEL	-0.449137	525/679	0.187823
chr15	82576576	82576577	chr15_82576576_T_C_b38	ENSG00000140598.13	EFL1	Heart_Atrial_Appendage	chr15_83275279_83275590_DEL	0.204153	57/223	0.188449
chr18	35069389	35069390	chr18_35069389_T_A_b38	ENSG00000166974.12	MAPRE2	Heart_Atrial_Appendage	chr18_32661965_32662281_DEL	0.191781	10/123	0.887779
chr18	35152051	35152052	chr18_35152051_C_G_b38	ENSG00000274184.1	RP11-158H5.8	Heart_Atrial_Appendage	chr18_32661965_32662281_DEL	-0.252848	1/11	0.148452
chr10	53034019	53034020	chr10_53034019_T_G_b38	ENSG00000227121.1	RP11-319F12.2	Kidney_Cortex	chr10_54783541_54788828_DEL	-1.17861	1/35	0.981629
chr10	53034448	53034449	chr10_53034448_C_A_b38	ENSG00000227121.1	RP11-319F12.2	Kidney_Cortex	chr10_54783541_54788828_DEL	1.17861	1/62	0.970002
chr22	40577608	40577609	chr22_40577608_G_A_b38	ENSG00000225528.3	RP3-370M22.8	Liver	chr22_40935457_40935620_DEL	0.523113	1/2	0.145237
chr7	1171109	1171110	chr7_1171109_A_G_b38	ENSG00000229043.2	AC091729.9	Lung	chr7_1185068_1187658_DEL	-0.794255	10/681	0.124852
chr15	82642084	82642085	chr15_82642084_A_G_b38	ENSG00000197978.9	GOLGA6L9	Lung	chr15_83275279_83275590_DEL	0.37229	52/233	0.1857
chr12	51949586	51949587	chr12_51949586_T_C_b38	ENSG00000135503.12	ACVR1B	Muscle_Skeletal	chr12_52354758_52354891_DEL	0.11496	3/12	0.121946
chr15	82545404	82545405	chr15_82545404_C_T_b38	ENSG00000276710.4	CSPG4P10	Muscle_Skeletal	chr15_83275279_83275590_DEL	0.564428	8/526	0.925834
chr18	35069389	35069390	chr18_35069389_T_A_b38	ENSG00000166974.12	MAPRE2	Muscle_Skeletal	chr18_32661965_32662281_DEL	0.172918	3/75	0.129782
chr18	35084890	35084891	chr18_35084890_G_T_b38	ENSG00000166974.12	MAPRE2	Muscle_Skeletal	chr18_32661965_32662281_DEL	0.16582	1/75	0.123232
chr18	35084890	35084891	chr18_35084890_G_T_b38	ENSG00000166974.12	MAPRE2	Nerve_Tibial	chr18_32661965_32662281_DEL	0.119451	21/84	0.181215
chr2	173308936	173308937	chr2_173308936_A_T_b38	ENSG00000144354.13	CDCA7	Pancreas	chr2_174151734_174152049_DEL	-0.795539	2/22	0.216091
chr2	173288329	173288330	chr2_173288329_T_C_b38	ENSG00000144354.13	CDCA7	Pancreas	chr2_174151734_174152049_DEL	1.3079	1/70	0.165566
chr2	173288382	173288383	chr2_173288382_A_G_b38	ENSG00000144354.13	CDCA7	Pancreas	chr2_174151734_174152049_DEL	1.3079	1/70	0.165566
chr2	173289022	173289023	chr2_173289022_T_A_b38	ENSG00000144354.13	CDCA7	Pancreas	chr2_174151734_174152049_DEL	1.3079	1/70	0.165566
chr2	173289398	173289399	chr2_173289398_T_C_b38	ENSG00000144354.13	CDCA7	Pancreas	chr2_174151734_174152049_DEL	1.3079	1/70	0.165566
chr2	173289534	173289535	chr2_173289534_C_T_b38	ENSG00000144354.13	CDCA7	Pancreas	chr2_174151734_174152049_DEL	1.3079	1/70	0.165566
chr2	173289535	173289536	chr2_173289535_A_G_b38	ENSG00000144354.13	CDCA7	Pancreas	chr2_174151734_174152049_DEL	1.3079	1/70	0.165566
chr2	173289694	173289695	chr2_173289694_A_G_b38	ENSG00000144354.13	CDCA7	Pancreas	chr2_174151734_174152049_DEL	1.3079	1/70	0.165566
chr2	173289892	173289893	chr2_173289892_C_T_b38	ENSG00000144354.13	CDCA7	Pancreas	chr2_174151734_174152049_DEL	1.3079	1/70	0.165566
chr2	173289896	173289897	chr2_173289896_G_A_b38	ENSG00000144354.13	CDCA7	Pancreas	chr2_174151734_174152049_DEL	1.3079	1/70	0.165566
chr2	173289899	173289900	chr2_173289899_T_C_b38	ENSG00000144354.13	CDCA7	Pancreas	chr2_174151734_174152049_DEL	1.3079	1/70	0.165566
chr2	173285937	173285938	chr2_173285937_A_C_b38	ENSG00000144354.13	CDCA7	Pancreas	chr2_174151734_174152049_DEL	1.3079	1/70	0.155092
chr2	173285949	173285950	chr2_173285949_C_T_b38	ENSG00000144354.13	CDCA7	Pancreas	chr2_174151734_174152049_DEL	1.3079	1/70	0.155092
chr2	173286113	173286114	chr2_173286113_G_A_b38	ENSG00000144354.13	CDCA7	Pancreas	chr2_174151734_174152049_DEL	1.3079	1/70	0.155092
chr2	173286474	173286475	chr2_173286474_A_G_b38	ENSG00000144354.13	CDCA7	Pancreas	chr2_174151734_174152049_DEL	1.3079	1/70	0.155092
chr2	173287400	173287401	chr2_173287400_A_G_b38	ENSG00000144354.13	CDCA7	Pancreas	chr2_174151734_174152049_DEL	1.3079	1/70	0.155092
chr2	173287401	173287402	chr2_173287401_G_A_b38	ENSG00000144354.13	CDCA7	Pancreas	chr2_174151734_174152049_DEL	1.3079	1/70	0.155092
chr2	173287481	173287482	chr2_173287481_C_T_b38	ENSG00000144354.13	CDCA7	Pancreas	chr2_174151734_174152049_DEL	1.3079	1/70	0.155092
chr2	173287614	173287615	chr2_173287614_C_A_b38	ENSG00000144354.13	CDCA7	Pancreas	chr2_174151734_174152049_DEL	1.3079	1/70	0.155092
chr2	173287615	173287616	chr2_173287615_A_G_b38	ENSG00000144354.13	CDCA7	Pancreas	chr2_174151734_174152049_DEL	1.3079	1/70	0.155092
chr2	173287698	173287699	chr2_173287698_A_G_b38	ENSG00000144354.13	CDCA7	Pancreas	chr2_174151734_174152049_DEL	1.3079	1/70	0.155092
chr15	82545404	82545405	chr15_82545404_C_T_b38	ENSG00000276710.4	CSPG4P10	Pancreas	chr15_83275279_83275590_DEL	0.531522	22/205	0.316632
chr7	1171109	1171110	chr7_1171109_A_G_b38	ENSG00000229043.2	AC091729.9	Pituitary	chr7_1185068_1187658_DEL	-1.15444	7/455	0.153405
chr15	82576576	82576577	chr15_82576576_T_C_b38	ENSG00000276710.4	CSPG4P10	Pituitary	chr15_83275279_83275590_DEL	0.423069	19/300	0.254561
chr15	82702846	82702847	chr15_82702846_T_C_b38	ENSG00000255769.7	GOLGA2P10	Pituitary	chr15_83275279_83275590_DEL	-0.598919	206/368	0.192666
chr15	82697544	82697545	chr15_82697544_A_C_b38	ENSG00000255769.7	GOLGA2P10	Pituitary	chr15_83275279_83275590_DEL	-0.588078	207/368	0.120448
chr2	40744805	40744806	chr2_40744805_G_A_b38	ENSG00000233128.1	LINC01794	Skin_Not_Sun_Exposed_Suprapubic	chr2_40882494_40882557_DEL	-0.526263	18/235	0.152185
chr2	40725724	40725725	chr2_40725724_A_G_b38	ENSG00000233128.1	LINC01794	Skin_Not_Sun_Exposed_Suprapubic	chr2_40882494_40882557_DEL	-0.524096	41/235	0.132329
chr7	1174367	1174368	chr7_1174367_T_C_b38	ENSG00000178381.11	ZFAND2A	Skin_Not_Sun_Exposed_Suprapubic	chr7_1185068_1187658_DEL	-0.640192	9/585	0.100622
chr7	1174695	1174696	chr7_1174695_T_C_b38	ENSG00000178381.11	ZFAND2A	Skin_Not_Sun_Exposed_Suprapubic	chr7_1185068_1187658_DEL	-0.640192	10/585	0.100622
chr2	40753005	40753006	chr2_40753005_G_A_b38	ENSG00000233128.1	LINC01794	Skin_Sun_Exposed_Lower_leg	chr2_40882494_40882557_DEL	-0.601472	4/238	0.152983
chr2	40752844	40752845	chr2_40752844_G_A_b38	ENSG00000233128.1	LINC01794	Skin_Sun_Exposed_Lower_leg	chr2_40882494_40882557_DEL	-0.601283	3/238	0.12913
chr15	82642084	82642085	chr15_82642084_A_G_b38	ENSG00000278662.4	GOLGA6L10	Spleen	chr15_83275279_83275590_DEL	-0.856163	331/457	0.191827
chr2	40725621	40725622	chr2_40725621_A_T_b38	ENSG00000233128.1	LINC01794	Testis	chr2_40882494_40882557_DEL	-1.00511	1/257	0.270249
chr2	40753005	40753006	chr2_40753005_G_A_b38	ENSG00000233128.1	LINC01794	Testis	chr2_40882494_40882557_DEL	-0.998354	2/257	0.238323
chr2	40722028	40722029	chr2_40722028_T_C_b38	ENSG00000233128.1	LINC01794	Testis	chr2_40882494_40882557_DEL	-0.997208	5/257	0.175026
chr2	40722978	40722979	chr2_40722978_T_C_b38	ENSG00000233128.1	LINC01794	Testis	chr2_40882494_40882557_DEL	-0.997208	6/257	0.175026
chr2	40753931	40753932	chr2_40753931_T_C_b38	ENSG00000233128.1	LINC01794	Testis	chr2_40882494_40882557_DEL	-0.997449	7/257	0.129367
chr2	40753210	40753211	chr2_40753210_A_C_b38	ENSG00000233128.1	LINC01794	Testis	chr2_40882494_40882557_DEL	-0.990262	17/257	0.107594
chr2	40675114	40675115	chr2_40675114_T_G_b38	ENSG00000233128.1	LINC01794	Testis	chr2_40882494_40882557_DEL	-1.01134	1/257	0.101809
chr7	1174367	1174368	chr7_1174367_T_C_b38	ENSG00000178381.11	ZFAND2A	Testis	chr7_1185068_1187658_DEL	-0.934473	5/553	0.336524
chr7	1174695	1174696	chr7_1174695_T_C_b38	ENSG00000178381.11	ZFAND2A	Testis	chr7_1185068_1187658_DEL	-0.934473	6/553	0.336524
chr7	1171109	1171110	chr7_1171109_A_G_b38	ENSG00000229043.2	AC091729.9	Thyroid	chr7_1185068_1187658_DEL	-0.980691	6/743	0.161579
chr15	82545404	82545405	chr15_82545404_C_T_b38	ENSG00000276710.4	CSPG4P10	Thyroid	chr15_83275279_83275590_DEL	0.48778	8/383	0.250034
chr7	1171109	1171110	chr7_1171109_A_G_b38	ENSG00000178381.11	ZFAND2A	Thyroid	chr7_1185068_1187658_DEL	-0.727347	7/690	0.180661
chr7	1174367	1174368	chr7_1174367_T_C_b38	ENSG00000178381.11	ZFAND2A	Thyroid	chr7_1185068_1187658_DEL	-0.714565	19/690	0.110671
chr7	1174695	1174696	chr7_1174695_T_C_b38	ENSG00000178381.11	ZFAND2A	Thyroid	chr7_1185068_1187658_DEL	-0.714565	20/690	0.110671
chr7	1171109	1171110	chr7_1171109_A_G_b38	ENSG00000229043.2	AC091729.9	Whole_Blood	chr7_1185068_1187658_DEL	-0.912319	8/740	0.187899
chr11	14338889	14338890	chr11_14338889_G_A_b38	ENSG00000133818.13	RRAS2	Whole_Blood	chr11_14348320_14348635_DEL	0.098001	5/9	0.15049
Only the population-stratified SVs were included. Causal Posterior Probability (CPP), fine-mapping results from CAVIAR, CPP > 0.1 indicates high causal variants eGene, LD-linked eQTL genes
