# Supplementary material for: Characterization of structural variation in Tibetans reveals new evidence of high-altitude adaptation and introgression
Source: Genome Biol. 2021 May 25;22:159. doi: 10.1186/s13059-021-02382-3 (PMC8146648; doi:10.1186/s13059-021-02382-3)
Supplement: Supplementary file 6 — Additional file 6: Table S11 [file 13059_2021_2382_MOESM6_ESM.xlsx]

## Sheet: Table S11
Table S11. LD-linked expression quantitative trait locus (eQTL) with the most significant variants.
Chrom	Position	END	ID_eQTL_GTEx	eGene Symbol	Tissue	SVID	Effect	Causal Posterior Probability
chr7	1174367	1174368	chr7_1174367_T_C_b38	ZFAND2A	Adipose_Subcutaneous	chr7_1185068_1187658_DEL	-0.373757	0.711667
chr11	58223621	58223622	chr11_58223621_G_A_b38	OR10Q1	Adipose_Visceral_Omentum	chr11_58166993_58168161_DEL	0.741686	0.0301645
chr11	58341899	58341900	chr11_58341899_C_A_b38	CNTF	Adrenal_Gland	chr11_58165356_58165357_INS	0.407614	0.0483077
chr11	58341899	58341900	chr11_58341899_C_A_b38	CNTF	Adrenal_Gland	chr11_58166993_58168161_DEL	0.407614	0.0483077
chr2	46551129	46551130	chr2_46551129_C_T_b38	PIGF	Artery_Aorta	chr2_46694272_46697680_DEL	0.149509	0.112906
chr11	48435081	48435082	chr11_48435081_G_A_b38	FAM180B	Artery_Tibial	chr11_48600854_48604281_DEL	0.371498	0.0221183
chr11	48435081	48435082	chr11_48435081_G_A_b38	FAM180B	Artery_Tibial	chr11_48928944_48929254_DEL	0.371498	0.0221183
chr15	82554675	82554676	chr15_82554675_A_G_b38	CSPG4P10	Brain_Caudate_basal_ganglia	chr15_83275279_83275590_DEL	0.603172	0.108449
chr15	82545404	82545405	chr15_82545404_C_T_b38	CSPG4P10	Brain_Cerebellar_Hemisphere	chr15_83275279_83275590_DEL	0.665895	0.325314
chr15	82642084	82642085	chr15_82642084_A_G_b38	CPEB1	Brain_Cerebellum	chr15_83275279_83275590_DEL	0.077662	0.0896282
chr15	82554675	82554676	chr15_82554675_A_G_b38	CSPG4P10	Brain_Cerebellum	chr15_83275279_83275590_DEL	0.503988	0.109815
chr15	82569019	82569020	chr15_82569019_T_C_b38	RPS17	Brain_Frontal_Cortex_BA9	chr15_83275279_83275590_DEL	-0.168633	0.187596
chr15	82722785	82722786	chr15_82722785_G_A_b38	GOLGA2P10	Brain_Putamen_basal_ganglia	chr15_83275279_83275590_DEL	-0.453479	0.191748
chr10	98034108	98034109	chr10_98034108_C_T_b38	R3HCC1L	Breast_Mammary_Tissue	chr10_99804148_99804149_INS	0.074305	0.227234
chr3	33242663	33242664	chr3_33242663_C_T_b38	UBP1	Breast_Mammary_Tissue	chr3_33300942_33301249_DEL	0.094512	0.0438016
chr8	109540348	109540349	chr8_109540348_T_C_b38	EBAG9	Cells_Cultured_fibroblasts	chr8_110510316_110510638_DEL	-0.094304	0.334669
chr11	58633213	58633214	chr11_58633213_G_A_b38	ZFP91	Cells_Cultured_fibroblasts	chr11_58166993_58168161_DEL	-0.142865	0.16709
chr15	82545404	82545405	chr15_82545404_C_T_b38	CSPG4P10	Colon_Sigmoid	chr15_83275279_83275590_DEL	0.564072	0.875698
chr6	99711013	99711014	chr6_99711013_T_C_b38	RP1-199J3.7	Colon_Sigmoid	chr6_100066805_100066874_DEL	-0.663983	0.130706
chr8	109540348	109540349	chr8_109540348_T_C_b38	EBAG9	Colon_Transverse	chr8_110510316_110510638_DEL	-0.076356	0.130666
chr15	82649451	82649452	chr15_82649451_T_C_b38	RPS17	Colon_Transverse	chr15_83275279_83275590_DEL	0.087221	0.079966
chr2	173285937	173285938	chr2_173285937_A_C_b38	CDCA7	Esophagus_Gastroesophageal_Junction	chr2_174151734_174152049_DEL	-1.45592	0.045211
chr15	82545404	82545405	chr15_82545404_C_T_b38	CSPG4P10	Esophagus_Gastroesophageal_Junction	chr15_83275279_83275590_DEL	0.468222	0.0653342
chr15	82638312	82638313	chr15_82638312_T_A_b38	GOLGA6L17P	Esophagus_Mucosa	chr15_83275279_83275590_DEL	-0.62109	0.0281255
chr15	82576576	82576577	chr15_82576576_T_C_b38	CSPG4P10	Esophagus_Muscularis	chr15_83275279_83275590_DEL	0.56526	0.7029
chr15	82697544	82697545	chr15_82697544_A_C_b38	GOLGA2P10	Esophagus_Muscularis	chr15_83275279_83275590_DEL	-0.505421	0.187823
chr15	82694571	82694572	chr15_82694571_G_A_b38	CPEB1	Heart_Atrial_Appendage	chr15_83275279_83275590_DEL	0.242419	0.0489666
chr22	40536529	40536530	chr22_40536529_G_A_b38	EP300	Heart_Atrial_Appendage	chr22_40935457_40935620_DEL	-0.106889	0.0417557
chr18	35152051	35152052	chr18_35152051_C_G_b38	RP11-158H5.8	Heart_Atrial_Appendage	chr18_32661965_32662281_DEL	-0.514337	0.148452
chr11	58506682	58506683	chr11_58506682_T_C_b38	ZFP91	Heart_Atrial_Appendage	chr11_58166993_58168161_DEL	0.076623	0.0416325
chr15	82638312	82638313	chr15_82638312_T_A_b38	RPS17	Hippocampus	chr15_83275279_83275590_DEL	-0.136755	0.0671673
chr10	53034019	53034020	chr10_53034019_T_G_b38	RP11-319F12.2	Kidney_Cortex	chr10_54783541_54788828_DEL	-5.72327	0.981629
chr18	35075249	35075250	chr18_35075249_G_A_b38	MAPRE2	Liver	chr18_32661965_32662281_DEL	-0.450757	0.0920353
chr11	58408913	58408914	chr11_58408913_C_T_b38	RP11-1036E20.9	Lung	chr11_58165356_58165357_INS	-0.733309	0.0330178
chr11	58408913	58408914	chr11_58408913_C_T_b38	RP11-1036E20.9	Lung	chr11_58166993_58168161_DEL	-0.733309	0.0330178
chr6	61671867	61671868	chr6_61671867_C_T_b38	RP1-240B8.3	Lung	chr6_62278880_62278956_DEL	-0.407713	0.038588
chr12	51949586	51949587	chr12_51949586_T_C_b38	ACVR1B	Muscle_Skeletal	chr12_52354758_52354891_DEL	0.078085	0.121946
chr15	82545404	82545405	chr15_82545404_C_T_b38	CSPG4P10	Muscle_Skeletal	chr15_83275279_83275590_DEL	0.989735	0.925834
chr18	35084890	35084891	chr18_35084890_G_T_b38	MAPRE2	Muscle_Skeletal	chr18_32661965_32662281_DEL	0.261218	0.123232
chr11	58420784	58420785	chr11_58420784_T_C_b38	ZFP91	Muscle_Skeletal	chr11_58165356_58165357_INS	-0.076782	0.0295292
chr11	58420784	58420785	chr11_58420784_T_C_b38	ZFP91	Muscle_Skeletal	chr11_58166993_58168161_DEL	-0.076782	0.0295292
chr22	40475247	40475248	chr22_40475247_T_C_b38	MRTFA	Muscle_Skeletal	chr22_40935457_40935620_DEL	-0.168126	0.032562
chr8	109483939	109483940	chr8_109483939_G_T_b38	ENY2	Nerve_Tibial	chr8_110510316_110510638_DEL	-0.067506	0.0308105
chr18	35084890	35084891	chr18_35084890_G_T_b38	MAPRE2	Nerve_Tibial	chr18_32661965_32662281_DEL	0.147396	0.181215
chr8	109555545	109555546	chr8_109555545_G_A_b38	RP11-422N16.3	Nerve_Tibial	chr8_110510316_110510638_DEL	-0.348672	0.0868323
chr15	82706505	82706506	chr15_82706505_A_G_b38	RP11-752G15.8	Nerve_Tibial	chr15_83275279_83275590_DEL	-0.233846	0.0428606
chr15	82576576	82576577	chr15_82576576_T_C_b38	CSPG4P10	Pituitary	chr15_83275279_83275590_DEL	0.505948	0.254561
chr8	109540348	109540349	chr8_109540348_T_C_b38	EBAG9	Skin_Sun_Exposed_Lower_leg	chr8_110510316_110510638_DEL	-0.073259	0.0856491
chr8	109511857	109511858	chr8_109511857_C_T_b38	PKHD1L1	Spleen	chr8_110510316_110510638_DEL	0.887885	0.0307288
chr15	82638312	82638313	chr15_82638312_T_A_b38	CPEB1	Testis	chr15_83275279_83275590_DEL	-0.069956	0.0383284
chr15	82722785	82722786	chr15_82722785_G_A_b38	RP11-382A20.5	Testis	chr15_83275279_83275590_DEL	0.680475	0.0486408
chr1	158581539	158581540	chr1_158581539_T_C_b38	RP11-404O13.4	Testis	chr1_158488405_158488672_DEL	0.38879	0.0558439
chr22	40653398	40653399	chr22_40653398_G_T_b38	RP4-591N18.2	Testis	chr22_40935457_40935620_DEL	-0.539225
chr7	1174287	1174288	chr7_1174287_T_C_b38	GPER1	Thyroid	chr7_1185068_1187658_DEL	-0.213378	0.0477153
chr10	53022325	53022326	chr10_53022325_G_T_b38	RP11-319F12.2	Thyroid	chr10_54783541_54788828_DEL	6.64386	0.0419732
Only the population-stratified SVs were included. Causal Posterior Probability (CPP), fine-mapping results from CAVIAR, CPP > 0.1 indicates high causal variants eGene, LD-linked eQTL genes
