# Supplementary material for: Characterization of structural variation in Tibetans reveals new evidence of high-altitude adaptation and introgression
Source: Genome Biol. 2021 May 25;22:159. doi: 10.1186/s13059-021-02382-3 (PMC8146648; doi:10.1186/s13059-021-02382-3)
Supplement: Supplementary file 7 — Additional file 7: Table S12 [file 13059_2021_2382_MOESM7_ESM.xlsx]

## Sheet: Table S12
Table S12. List of candidate adaptive genes and their traits related to hypoxia.
Gene Label	Gene ID	Description	Biological Process (GO)	Reported in high-altitude adaptation studies	Related traits in literatures
					Traits directly related to hypoxia	Traits indirectly related to hypoxia	References/Databases
ACTRT2	140625	actin related protein T2		Peng, et al. 2010	It is required to maintain flagellum stability under hypoxic conditions; cytoskeletal proteins localized in the sperm flagella exhibited a higher expression profile in HT pigs: actin-related proteins (ACTL7B, ACTRT2); the upregulated actin-related proteins (e.g., ACTL7B and ACTRT2) could be a compensation mechanism to counteract hypoxic injury	Target gene of the EP300 transcription factor	Zhao, et al. 2019
ACVR1B	91	activin A receptor type 1B	GO:1901165 positive regulation of trophoblast cell migration;GO:1901163 regulation of trophoblast cell migration;GO:0032927 positive regulation of activin receptor signaling pathway	Yi, et al. 2010	Hypoxia-modulated genes in primary peripheral blood monocytes; hypoxia-inducible miR-210 down-regulates ACVR1B, shutting down Smad 2/3 signaling, and promoting Smad 1/5/8-dependent osteoblastic differentiation	ACVR1b is yet another confirmed miR-210 target in primary osteoblasts that may influence proliferation and differentiation	Chan Y C, et al. 2012; Chan S Y, et al. 2010
ANO3	63982	anoctamin 3	GO:0061590 calcium activated phosphatidylcholine scrambling;GO:0061591 calcium activated galactosylceramide scrambling;GO:0061588 calcium activated phospholipid scrambling	Deng, et al. 2019		Exhaled nitric oxide levels; Exhaled nitric oxide output	Fuchs, et al. 2017
ATP6V1E2	90423	ATPase H+ transporting V1 subunit E2	GO:0090383 phagosome acidification;GO:0015682 ferric iron transport;GO:0033572 transferrin transport	Yi, et al. 2010	Highly differentiated between lowland Han and Tibetans		Yi, et al. 2010
CRIPT	9419	CXXC repeat containing interactor of PDZ3 domain	GO:1902897 regulation of postsynaptic density protein 95 clustering;GO:0097119 postsynaptic density protein 95 clustering;GO:1905874 regulation of postsynaptic density organization	Peng, et al. 2010	Highly differentiated genomic regions between lowland Han and Tibetans identified by xpclr		Peng, et al. 2010
CRTAC1	55118	cartilage acidic protein 1	GO:1900121 negative regulation of receptor binding;GO:0021772 olfactory bulb development;GO:0007413 axonal fasciculation	Deng, et al. 2019	Highly differentiated between lowland Han and Tibetansidentified by FST		Deng, et al. 2019
DISC1	27185	DISC1 scaffold protein	GO:0021852 pyramidal neuron migration;GO:0021860 pyramidal neuron development;GO:0021859 pyramidal neuron differentiation	Yi, et al. 2010	Alteration of DISC1 stability may be involved in hypoxia stress-mediated pathological conditions, such as ischemic stroke.		Barodia, 2015
EP300	2033	E1A binding protein p300	GO:0006977 DNA damage response, signal transduction by p53 class mediator resulting in cell cycle arrest;GO:0072431 signal transduction involved in mitotic G1 DNA damage checkpoint;GO:0043969 histone H2B acetylation	Peng, et al. 2010	The Candidate Genes in the Hypoxic Pathway Undergone Positive Selection in Tibetans.		Peng, et al. 2010
EPAS1	2034	endothelial PAS domain protein 1	GO:0043129 surfactant homeostasis;GO:0042415 norepinephrine metabolic process;GO:0043619 regulation of transcription from RNA polymerase II promoter in response to oxidative stress	Yang, et al. 2017	The alleles under natural selection at two of these loci [methylenetetrahydrofolate reductase (MTHFR) and EPAS1] are strongly associated with blood-related phenotypes, such as hemoglobin, homocysteine, and folate in Tibetans.		Yang, et al. 2017
GPER1	2852	G protein-coupled estrogen receptor 1	GO:0051281 positive regulation of release of sequestered calcium ion into cytosol;GO:2000724 positive regulation of cardiac vascular smooth muscle cell differentiation;GO:0030264 nuclear fragmentation involved in apoptotic nuclear change	Deng, et al. 2019	Activation of GPER1 by 17β-estradiol (E2) and the specific agonist G-1 will trigger a GPER1-EGFR-MAPK1-FOS signaling pathway, leading to the increased expression level of VEGF through upregulation of HIF-1α		Francesco, et al. 2014; Xiang, et al 2018
KCNMA1	3778	potassium calcium-activated channel subfamily M alpha 1	GO:0060083 smooth muscle contraction involved in micturition;GO:0060087 relaxation of vascular smooth muscle;GO:0014832 urinary bladder smooth muscle contraction	Simonson, et al. 2010		KCNMA1 Encoded Cardiac BK Channels Afford Protection against Ischemia-Reperfusion Injury. In the absence of BK, post-anoxic reactive oxygen species (ROS) production from cardiomyocyte mitochondria was elevated indicating that mitoBK fine-tune the oxidative state at hypoxia and re-oxygenation.	Soltysinska, et al. 2014
LRRC4	64101	leucine rich repeat containing 4	GO:0097119 postsynaptic density protein 95 clustering;GO:0097106 postsynaptic density organization;GO:0099560 synaptic membrane adhesion	Deng, et al. 2019		LRRC4 Inhibits Glioblastoma Cell Proliferation, Migration, and Angiogenesis by Downregulating Pleiotropic Cytokine Expression and Responses	WU, et al. 2007
MBL2	4153	mannose binding lectin 2	GO:0003429 growth plate cartilage chondrocyte morphogenesis;GO:0003414 chondrocyte morphogenesis involved in endochondral bone morphogenesis;GO:0003422 growth plate cartilage morphogenesis	Simonson, et al. 2010	Highly differentiated between lowland Han and Tibetans identified by XP-EHH		Simonson, et al. 2010
MRTFA	57591	myocardin related transcription factor A	GO:0010735 positive regulation of transcription via serum response element binding;GO:0044319 wound healing, spreading of cells;GO:0090505 epiboly involved in wound healing	Bigham, et al. 2010		MKL1 is associated with lower systolic pulmonary arterial pressure in Tibetans	Ouzhuluobu, et al. 2019
PIGF	5281	phosphatidylinositol glycan anchor biosynthesis class F	GO:0016254 preassembly of GPI anchor in ER membrane;GO:0006506 GPI anchor biosynthetic process;GO:0006505 GPI anchor metabolic process	Bigham, et al. 2010	PIGF is an essential member of the VEGF family and facilitates angiogenesis in Tibetans		Deng, et al. 2019
PIK3C2B	5287	phosphatidylinositol-4-phosphate 3-kinase catalytic subunit type 2 beta	GO:0036092 phosphatidylinositol-3-phosphate biosynthetic process;GO:0046854 phosphatidylinositol phosphorylation;GO:0006661 phosphatidylinositol biosynthetic process	Deng, et al. 2019		VEGF signaling pathway; MAPK signaling pathway; mTOR signaling pathway; Hypoxia-related genes	PathCards
PRDM13	59336	PR/SET domain 13	GO:0016571 histone methylation;GO:0006479 protein methylation;GO:0000122 negative regulation of transcription by RNA polymerase II	Deng, et al. 2019	Hypoxia-induced miR-214 inhibits PRDM16 expression, thus promoting both cell proliferation and migration and enhancing the Warburg effect		Casamassimi, et al. 2020
PRKCE	5581	protein kinase C epsilon	GO:0035669 TRAM-dependent toll-like receptor 4 signaling pathway;GO:2001031 positive regulation of cellular glucuronidation;GO:0035668 TRAM-dependent toll-like receptor signaling pathway	Simonson, et al. 2010	Highly differentiated between lowland Han and Tibetans identified by XP-EHH		Simonson, et al. 2010
RHOQ	23433	ras homolog family member Q	GO:0046326 positive regulation of glucose import;GO:0010828 positive regulation of glucose transmembrane transport;GO:0046324 regulation of glucose import	Peng, et al. 2010	The Candidate Genes in the Hypoxic Pathway Undergone Positive Selection in Tibetans.		Peng, et al. 2010
RNMTL1	55178	mitochondrial rRNA methyltransferase 3	GO:0000451 rRNA 2'-O-methylation;GO:0031167 rRNA methylation;GO:0000154 rRNA modification	Deng, et al. 2019	Genes up-regulated in myeloid dendritic cells: hypoxia versus normoxia.		Bosco, et al. 2011
RRAS2	22800	RAS related 2	GO:0001649 osteoblast differentiation;GO:0030335 positive regulation of cell migration;GO:1901214 regulation of neuron death	Deng, et al. 2019		MAPK signaling pathway; Vitamin D levels	Anderson, et al. 2014; PathCards
SCIN	85477	scinderin	GO:0051127 positive regulation of actin nucleation;GO:0042989 sequestering of actin monomers;GO:0045654 positive regulation of megakaryocyte differentiation	Deng, et al. 2019	Genes downregulated with passage and subsequently upregulated in hypoxia in human articular chondrocytes.		Jérôme, et al. 2017
SLC8A1	6546	solute carrier family 8 member A1	GO:0010881 regulation of cardiac muscle contraction by regulation of the release of sequestered calcium ion;GO:0010880 regulation of release of sequestered calcium ion into cytosol by sarcoplasmic reticulum;GO:0014808 release of sequestered calcium ion into cytosol by sarcoplasmic reticulum	Deng, et al. 2019		Diastolic blood pressure; Calcium signaling pathway; Hypoxia-related genes; Obesity-related traits; Fractional exhaled nitric oxide levels	(Wang, et al. 2011; Comuzzie, et al. 2012; Bouzigon, et al. 2015; Warren, et al. 2017); PathCards
SOCS5	9655	suppressor of cytokine signaling 5	GO:0045629 negative regulation of T-helper 2 cell differentiation;GO:0045627 positive regulation of T-helper 1 cell differentiation;GO:0045625 regulation of T-helper 1 cell differentiation	Deng, et al. 2019
SYT1	6857	synaptotagmin 1	GO:1903235 positive regulation of calcium ion-dependent exocytosis of neurotransmitter;GO:0099502 calcium-dependent activation of synaptic vesicle fusion;GO:0098746 fast, calcium ion-dependent exocytosis of neurotransmitter	Deng, et al. 2019	Hypoxia induces the release of FGF1 and p40 Syt1 with similar kinetic and pharmacologic properties including the requirement for functional cysteine residues		Carreira, et al. 2000
TMEM247	388946	transmembrane protein 247		Deng, et al. 2019	TMEM247-rs116983452 shows greater effect size and better predicts the phenotypic outcome than any EPAS1 variants in association with adaptive traits in Tibetans.		Deng, et al. 2019
VPS53	55275	VPS53 subunit of GARP complex	GO:0032456 endocytic recycling;GO:0042147 retrograde transport, endosome to Golgi;GO:0007041 lysosomal transport	Deng, et al. 2019		Waist circumference adjusted for body mass index	Graff, et al. 2017
ZFAND2A	90637	zinc finger AN1-type containing 2A	GO:0032436 positive regulation of proteasomal ubiquitin-dependent protein catabolic process;GO:2000060 positive regulation of ubiquitin-dependent protein catabolic process;GO:1901800 positive regulation of proteasomal protein catabolic process	Deng, et al. 2019	ZFAND2A was reported to undergo positive selection and exhibit significant down-regulated expression in the Tibetan pig in a recent study		Wu, et al. 2019
AZIN1	51582	antizyme inhibitor 1	GO:0033387 putrescine biosynthetic process from ornithine;GO:1902269 positive regulation of polyamine transmembrane transport;GO:0009446 putrescine biosynthetic process		Hypoxic induction of the polyamine system was attenuated by RNA interference–mediated down-regulation of AZIN hypoxia triggers an increased AZIN/OAZ ratio by translational and/or posttranslational mechanisms		Svensson, 2008
BACE2	25825	beta-secretase 2	GO:0042985 negative regulation of amyloid precursor protein biosynthetic process;GO:0048143 astrocyte activation;GO:0010561 negative regulation of glycoprotein biosynthetic process			Hypoxia significantly increased BACE1 gene expression, resulting in increased β-secretase activity and Aβ production hypoxia treatment markedly increased Aβ deposition and potentiated the memory deficit in AD transgenic mice. While Bace1 initiates the amyloidogenic processing of AβPP that leads to Aβ, Bace2 actually prevents Aβ generation and may degrade Aβ.	Serrano-Pozo A, 2017
CALD1	800	caldesmon 1	GO:0006936 muscle contraction;GO:0003012 muscle system process;GO:0003008 system process		Eight genes (PTK2, GPNMB, CALD1, CBWD1, SLC25A1, SPRY2, NUPL2, and ST8SIA3) play important roles in hypoxic adaptation by regulating blood vessel development, energy metabolism through angiogenesis, vascular smooth muscle contraction, and various hypoxia-related signaling pathways (including VEGF and PI3K-Akt) in Tibetan chickens during embryonic development.		Zhang, 2020
CDCA7	83879	cell division cycle associated 7	GO:0006915 apoptotic process;GO:0042127 regulation of cell proliferation;GO:0012501 programmed cell death		Downregulated in the B16 (F10) murine melanoma cells cultured for 24 h under hypoxic.		Olbryt M, 2006
CNTF	1270	ciliary neurotrophic factor	GO:0048680 positive regulation of axon regeneration;GO:0046668 regulation of retinal cell programmed cell death;GO:0070572 positive regulation of neuron projection regeneration		CNTF protected neurons from hypoxic injury by promoting survival and neurite growth. CNTF can have differential effects on retinal angiogenesis under hypoxic conditions, improving capillary regrowth while at the same time inhibiting the aberrant formation of new vessels.		Gu Y L, 2016; Bucher F, 2016
CPEB1	64506	cytoplasmic polyadenylation element binding protein 1	GO:1900365 positive regulation of mRNA polyadenylation;GO:0031442 positive regulation of mRNA 3'-end processing;GO:2000766 negative regulation of cytoplasmic translation		Overexpression of CPEB1 and CPEB2 affected HIF-1α protein levels mediated by the 3′-UTR of HIF-1α mRNA. CPEB1 and CPEB2 are involved in the regulation of HIF-1α following insulin stimulation.		Hägele S, 2009
EBAG9	9166	estrogen receptor binding site associated antigen 9	GO:0001558 regulation of cell growth;GO:0016049 cell growth;GO:0040008 regulation of growth			VEGF interferes with the development of T cells at pathologically relevant concentrations in vivo. EBAG9 may stimulateangiogenesis by up-regulating growth factors or cytokines.	Ogushi T, 2005
ENY2	56943	ENY2 transcription and export complex 2 subunit	GO:0061179 negative regulation of insulin secretion involved in cellular response to glucose stimulus;GO:0016973 poly(A)+ mRNA export from nucleus;GO:0046676 negative regulation of insulin secretion
ERICH3	127254	glutamate rich 3
ESRRG	2104	estrogen related receptor gamma	GO:0048384 retinoic acid receptor signaling pathway;GO:0120162 positive regulation of cold-induced thermogenesis;GO:0043401 steroid hormone mediated signaling pathway		Deferoxamine-induced hypoxia-inducible factor-1α (HIF-1α) levels decreased ERRγ expression, whereas knockdown of endogenous HIF-1α prevented ERRγ suppression by hypoxia.		Kumar P, 2011
FAM180B	399888	family with sequence similarity 180 member B
FBXL2	25827	F-box and leucine rich repeat protein 2	GO:0044830 modulation by host of viral RNA genome replication;GO:0044827 modulation by host of viral genome replication;GO:0044788 modulation by host of viral process
FMN2	56776	formin 2	GO:0051758 homologous chromosome movement towards spindle pole involved in homologous chromosome segregation;GO:0016344 meiotic chromosome movement towards spindle pole;GO:0070649 formin-nucleated actin cable assembly		Hypoxia induce FMN2 transcription in a p53-independent manner		Yamada K, 2013
GALNT17	64409	polypeptide N-acetylgalactosaminyltransferase 17	GO:0006486 protein glycosylation;GO:0043413 macromolecule glycosylation;GO:0070085 glycosylation
GOLGA6L10	647042	golgin A6 family like 10				Target genes of the HIF1A transcription factor predicted using known transcription factor binding site motifs from the TRANSFAC Predicted Transcription Factor Targets dataset.	TRANSFAC
GOLGA6L9	440295	golgin A6 family like 9				Target genes of the HIF1A transcription factor predicted using known transcription factor binding site motifs from the TRANSFAC Predicted Transcription Factor Targets dataset.	TRANSFAC
GRM7	2917	glutamate metabotropic receptor 7	GO:0014050 negative regulation of glutamate secretion;GO:0014048 regulation of glutamate secretion;GO:0051956 negative regulation of amino acid transport		In hypoxia, PN had a large array of genes involved in neuronal specific functions that were down-regulated, including behavioral fear response and memory (Grm7). This gene expression profile is consistent with a suppression of neuronal function under hypoxic conditions.		Felfly H, 2011
HEATR4	399671	HEAT repeat containing 4	GO:0008612 peptidyl-lysine modification to peptidyl-hypusine;GO:0018215 protein phosphopantetheinylation;GO:0018205 peptidyl-lysine modification
IMMP2L	83943	inner mitochondrial membrane peptidase subunit 2	GO:0006627 protein processing involved in protein targeting to mitochondrion;GO:0061300 cerebellum vasculature development;GO:0001541 ovarian follicle development		Deficiency of IMMP2L in cells, cultured under hypoxia, high glucose and acidic conditions, exacerbated neuronal death under a condition that mimics in vivo cerebral ischemia in diabetic condition.		Ma Y, 2017
IRX4	50805	iroquois homeobox 4	GO:0048561 establishment of animal organ orientation;GO:0048560 establishment of anatomical structure orientation;GO:0009798 axis specification
ITGA1	3672	integrin subunit alpha 1	GO:0032516 positive regulation of phosphoprotein phosphatase activity;GO:0042311 vasodilation;GO:0042059 negative regulation of epidermal growth factor receptor signaling pathway		A large panel of breast cancer cell lines were used to validate that hypoxia induces the expression of integrin's that bind to collagen (ITGA1, ITGA11, ITGB1) and fibronectin (ITGA5, ITGB1). ITGA1, ITGA5, ITGA11, and ITGB1 were well correlated with a HIF meta-gene signature.		Ju J A, 2017
LIN28B	389421	lin-28 homolog B	GO:2000635 negative regulation of primary miRNA processing;GO:2000632 negative regulation of pre-miRNA processing;GO:2000631 regulation of pre-miRNA processing			Lin28A and Lin28B enhance, whereas let-7 suppresses, aerobic glycolysis via targeting pyruvate dehydrogenase kinase 1, or PDK1, in a hypoxia- or hypoxia-inducible factor-1 (HIF-1)-independent manner, illustrating a novel pathway to mediate aerobic glycolysis of cancer cells even in ambient oxygen levels	Ma X, 2014
MACROD2	140733	mono-ADP ribosylhydrolase 2	GO:0051725 protein de-ADP-ribosylation;GO:0042278 purine nucleoside metabolic process;GO:0009116 nucleoside metabolic process			up-regulation of miR-381 suppressed LRRC4, which activated the SDF-1/CXCR4 signaling pathway to reduce nerve injury and neuronal apoptosis SDF-1α is a small molecule that shows an increased expression under hypoxia and ischemia, and CXCR4 is its receptor	Piao J M, 2018
MANEA	79694	mannosidase endo-alpha
MAPRE2	10982	microtubule associated protein RP/EB family member 2	GO:0120183 positive regulation of focal adhesion disassembly;GO:0120182 regulation of focal adhesion disassembly;GO:1904825 protein localization to microtubule plus-end
NANOS1	340719	nanos C2HC-type zinc finger 1	GO:0098749 cerebellar neuron development;GO:1900153 positive regulation of nuclear-transcribed mRNA catabolic process, deadenylation-dependent decay;GO:1900151 regulation of nuclear-transcribed mRNA catabolic process, deadenylation-dependent decay		Genes that are specifically up- or down-regulated at 1% oxygen		Robert E, The endothelial genomic response to chronic hypoxia
OR10Q1	219960	olfactory receptor family 10 subfamily Q member 1	GO:0050911 detection of chemical stimulus involved in sensory perception of smell;GO:0050907 detection of chemical stimulus involved in sensory perception;GO:0050906 detection of stimulus involved in sensory perception
OR10Z1	128368	olfactory receptor family 10 subfamily Z member 1	GO:0050911 detection of chemical stimulus involved in sensory perception of smell;GO:0050907 detection of chemical stimulus involved in sensory perception;GO:0050906 detection of stimulus involved in sensory perception
OR5B3	441608	olfactory receptor family 5 subfamily B member 3	GO:0050911 detection of chemical stimulus involved in sensory perception of smell;GO:0050907 detection of chemical stimulus involved in sensory perception;GO:0050906 detection of stimulus involved in sensory perception
PKHD1L1	93035	PKHD1 like 1	GO:0006955 immune response;GO:0002376 immune system process;GO:0050896 response to stimulus			Target genes of the HIF1A transcription factor predicted using known transcription factor binding site motifs from the TRANSFAC Predicted Transcription Factor Targets dataset.	TRANSFAC
PLB1	151056	phospholipase B1	GO:2000344 positive regulation of acrosome reaction;GO:0060046 regulation of acrosome reaction;GO:0036151 phosphatidylcholine acyl-chain remodeling			Target genes of the HIF1A transcription factor predicted using known transcription factor binding site motifs from the TRANSFAC Predicted Transcription Factor Targets dataset.	TRANSFAC
PTCHD4	442213	patched domain containing 4	GO:0008150 biological_process			Target genes of the HIF1A transcription factor predicted using known transcription factor binding site motifs from the TRANSFAC Predicted Transcription Factor Targets dataset.	TRANSFAC
R3HCC1L	27291	R3H domain and coiled-coil containing 1 like
RAB11FIP2	22841	RAB11 family interacting protein 2	GO:0035669 TRAM-dependent toll-like receptor 4 signaling pathway;GO:0035668 TRAM-dependent toll-like receptor signaling pathway;GO:0002756 MyD88-independent toll-like receptor signaling pathway		Hypoxia could enhance the expression of Rab11-FIP2 through HIF-1α. Inactivation of Rab11-FIP2 dramatically decreased hypoxia-induced migration of gastric cancer cells		Dong W, 2016
RCAN3	11123	RCAN family member 3	GO:0070884 regulation of calcineurin-NFAT signaling cascade;GO:0106056 regulation of calcineurin-mediated signaling;GO:0033173 calcineurin-NFAT signaling cascade
RIPOR2	9750	RHO family interacting cell polarization regulator 2	GO:1903904 negative regulation of establishment of T cell polarity;GO:2000391 positive regulation of neutrophil extravasation;GO:0060088 auditory receptor cell stereocilium organization		Down regulated in hypoxia		Ye Y, 2019; Solari K A, 2018
PRDM16	63976	PR/SET Domain 16	GO:0003676 nucleic acid binding; GO:0003677 DNA binding; GO:0003712 transcription coregulator activity; GO:0005515 protein binding		Up regulated in the Tibetan Pig		Jun L, 2017
RPRM	56475	reprimo, TP53 dependent G2 arrest mediator homolog	GO:0007050 cell cycle arrest;GO:0045786 negative regulation of cell cycle;GO:0007346 regulation of mitotic cell cycle
RPS17	6218	ribosomal protein S17	GO:0006614 SRP-dependent cotranslational protein targeting to membrane;GO:0006613 cotranslational protein targeting to membrane;GO:0000184 nuclear-transcribed mRNA catabolic process, nonsense-mediated decay		Down regulated genes by hypoxia		Tasev D, 2018
SHCBP1L	81626	SHC binding and spindle associated 1 like	GO:0007112 male meiosis cytokinesis;GO:0033206 meiotic cytokinesis;GO:0007140 male meiotic nuclear division			Target genes of the HIF1A transcription factor predicted using known transcription factor binding site motifs from the TRANSFAC Predicted Transcription Factor Targets dataset.	TRANSFAC
SKOR2	652991	SKI family transcriptional corepressor 2	GO:0030512 negative regulation of transforming growth factor beta receptor signaling pathway;GO:0030514 negative regulation of BMP signaling pathway;GO:1903845 negative regulation of cellular response to transforming growth factor beta stimulus		Down expressed proteins in the fetal heart tissues of the sheep exposed to hypoxia		Li H, 2018
SLITRK1	114798	SLIT and NTRK like family member 1	GO:0050772 positive regulation of axonogenesis;GO:1905606 regulation of presynapse assembly;GO:0099560 synaptic membrane adhesion
ST7	7982	suppression of tumorigenicity 7	GO:0030198 extracellular matrix organization;GO:0043062 extracellular structure organization;GO:0045595 regulation of cell differentiation		the expression levels of several lncRNAs were found to be upregulated (ST7-AS1, ST7-AS2) when compared to normoxic control cells.		Brock M, 2017
TBC1D5	9779	TBC1 domain family member 5	GO:0002092 positive regulation of receptor internalization;GO:0002090 regulation of receptor internalization;GO:0048260 positive regulation of receptor-mediated endocytosis
TLE4	7091	TLE family member 4, transcriptional corepressor	GO:1904837 beta-catenin-TCF complex assembly;GO:0090090 negative regulation of canonical Wnt signaling pathway;GO:0030178 negative regulation of Wnt signaling pathway			Target genes of the HIF1A transcription factor predicted using known transcription factor binding site motifs from the TRANSFAC Predicted Transcription Factor Targets dataset.	TRANSFAC
TMEM132C	92293	transmembrane protein 132C	GO:0008150 biological_process			Several genes are highly correlated with the stage of breast cancer: MMRN1 (p-value = 1.83e-07), PLIN1 (p-value = 2.60e-05), PTGS2 (p-value = 4.40e-05), and TMEM132C (p-value = 1.67e-05). PTGS2 expression, which is undetectable in most normal tissues, is induced in response to hypoxia, inflammatory cytokines, tumor promoters, growth factors and other stressors This gene is a hypoxia-inducible fac…	Shi Y, 2017
TNFRSF18	8784	TNF receptor superfamily member 18	GO:0045589 regulation of regulatory T cell differentiation;GO:0045066 regulatory T cell differentiation;GO:0042531 positive regulation of tyrosine phosphorylation of STAT protein		hypoxia inhibited mRNAs coding for cytokines and/or receptors mainly involved in various components of the tumor necrosis factor (TNF) superfamily, such as TNFRSF18 (55–63). In a hypoxic microenvironment, the downregulation of genes coding for TNFRSF18 and IL1RL1 may be crucial, as these molecules act by enhancing IFNγ secretion and potentiating NK cell expansion and response to tumors (62, 63).		Parodi M, 2018
TNFRSF4	7293	TNF receptor superfamily member 4	GO:0051024 positive regulation of immunoglobulin secretion;GO:0051023 regulation of immunoglobulin secretion;GO:0030890 positive regulation of B cell proliferation			List of HIF-related genes	Vogel J, 2019
TPSAB1	7177	tryptase alpha/beta 1	GO:0022617 extracellular matrix disassembly;GO:0030198 extracellular matrix organization;GO:0043062 extracellular structure organization
TRIM49B	283116	tripartite motif containing 49B	GO:0016567 protein ubiquitination;GO:0032446 protein modification by small protein conjugation;GO:0045087 innate immune response
TTC7A	57217	tetratricopeptide repeat domain 7A	GO:0006879 cellular iron ion homeostasis;GO:0046854 phosphatidylinositol phosphorylation;GO:0055072 iron ion homeostasis		metabolic alteration including downregulation of hypoxia response, glycolysis, and mTORC1 complex activation		El-Daher, 2018
ZFP91	80829	ZFP91 zinc finger protein, atypical E3 ubiquitin ligase	GO:0007250 activation of NF-kappaB-inducing kinase activity;GO:0070534 protein K63-linked ubiquitination;GO:1901224 positive regulation of NIK/NF-kappaB signaling	Convergent genomic signatures of high altitude adaptation among domestic mammals	overexpression of ZFP91 increased the hypoxia-induced expression of HIF-1α protein and mRNA levels dose-dependently in HCT116 and KM12C cells, whereas the knockdown of ZFP91 by siRNA decreased the hypoxia-induced expression of HIF-1α protein and mRNA levels.		Ma J., 2016
Known adaptive genes are marked in red colour.
