# Supplementary material for: Characterization of structural variation in Tibetans reveals new evidence of high-altitude adaptation and introgression
Source: Genome Biol. 2021 May 25;22:159. doi: 10.1186/s13059-021-02382-3 (PMC8146648; doi:10.1186/s13059-021-02382-3)
Supplement: Supplementary file 8 — Additional file 8: Table S13 [file 13059_2021_2382_MOESM8_ESM.xlsx]

## Sheet: Table S13
Table S13. Enrichment analysis of candidate adaptive genes by Metascape.
GroupID	Category	Term	Description	LogP	Log(q-value)	InTerm_InList	Symbols
1_Summary	GO Biological Processes	GO:0071456	cellular response to hypoxia	-4.5929	-0.49784	6/206	EP300,EPAS1,PRKCE,SLC8A1,FMN2,CPEB1,KCNMA1,CNTF,GPER1,RIPOR2,MRTFA
1_Member	GO Biological Processes	GO:0071456	cellular response to hypoxia	-4.5929	-0.49784	6/206	EP300,EPAS1,PRKCE,SLC8A1,FMN2,CPEB1
1_Member	GO Biological Processes	GO:0036294	cellular response to decreased oxygen levels	-4.50012	-0.49784	6/214	EP300,EPAS1,PRKCE,SLC8A1,FMN2,CPEB1
1_Member	GO Biological Processes	GO:0071453	cellular response to oxygen levels	-4.31503	-0.49784	6/231	EP300,EPAS1,PRKCE,SLC8A1,FMN2,CPEB1
1_Member	GO Biological Processes	GO:0001666	response to hypoxia	-4.24904	-0.49784	7/348	EP300,EPAS1,KCNMA1,PRKCE,SLC8A1,FMN2,CPEB1
1_Member	GO Biological Processes	GO:0036293	response to decreased oxygen levels	-4.15675	-0.49784	7/360	EP300,EPAS1,KCNMA1,PRKCE,SLC8A1,FMN2,CPEB1
1_Member	GO Biological Processes	GO:0070482	response to oxygen levels	-3.97526	-0.462476	7/385	EP300,EPAS1,KCNMA1,PRKCE,SLC8A1,FMN2,CPEB1
1_Member	GO Biological Processes	GO:0061061	muscle structure development	-2.69857	-0.104102	7/632	CNTF,EP300,EPAS1,GPER1,SLC8A1,RIPOR2,MRTFA
2_Summary	GO Biological Processes	GO:0031346	positive regulation of cell projection organization	-3.99631	-0.462476	7/382	CNTF,EP300,SYT1,RIPOR2,RHOQ,DISC1,SLITRK1,TBC1D5,GPER1
2_Member	GO Biological Processes	GO:0031346	positive regulation of cell projection organization	-3.99631	-0.462476	7/382	CNTF,EP300,SYT1,RIPOR2,RHOQ,DISC1,SLITRK1
2_Member	GO Biological Processes	GO:0120035	regulation of plasma membrane bounded cell projection organization	-3.09675	-0.350914	8/703	CNTF,EP300,SYT1,RIPOR2,TBC1D5,RHOQ,DISC1,SLITRK1
2_Member	GO Biological Processes	GO:0031344	regulation of cell projection organization	-3.06111	-0.3367	8/712	CNTF,EP300,SYT1,RIPOR2,TBC1D5,RHOQ,DISC1,SLITRK1
2_Member	GO Biological Processes	GO:0010976	positive regulation of neuron projection development	-2.94746	-0.297703	5/278	CNTF,EP300,SYT1,DISC1,SLITRK1
2_Member	GO Biological Processes	GO:0050769	positive regulation of neurogenesis	-2.70708	-0.104102	6/464	CNTF,EP300,GPER1,SYT1,DISC1,SLITRK1
2_Member	GO Biological Processes	GO:0051962	positive regulation of nervous system development	-2.43793	0	6/526	CNTF,EP300,GPER1,SYT1,DISC1,SLITRK1
2_Member	GO Biological Processes	GO:0045666	positive regulation of neuron differentiation	-2.43438	0	5/365	CNTF,EP300,SYT1,DISC1,SLITRK1
2_Member	GO Biological Processes	GO:0010720	positive regulation of cell development	-2.35551	0	6/547	CNTF,EP300,GPER1,SYT1,DISC1,SLITRK1
3_Summary	GO Biological Processes	GO:0042311	vasodilation	-3.84671	-0.461443	3/36	GPER1,ITGA1,KCNMA1,SLC8A1,SOCS5,CALD1,EPAS1,IMMP2L,ATP6V1E2
3_Member	GO Biological Processes	GO:0042311	vasodilation	-3.84671	-0.461443	3/36	GPER1,ITGA1,KCNMA1
3_Member	GO Biological Processes	GO:0097755	positive regulation of blood vessel diameter	-3.6152	-0.461443	3/43	GPER1,ITGA1,KCNMA1
3_Member	GO Biological Processes	GO:0035296	regulation of tube diameter	-3.32622	-0.444547	4/128	GPER1,ITGA1,KCNMA1,SLC8A1
3_Member	GO Biological Processes	GO:0050880	regulation of blood vessel size	-3.32622	-0.444547	4/128	GPER1,ITGA1,KCNMA1,SLC8A1
3_Member	GO Biological Processes	GO:0097746	regulation of blood vessel diameter	-3.32622	-0.444547	4/128	GPER1,ITGA1,KCNMA1,SLC8A1
3_Member	GO Biological Processes	GO:0035150	regulation of tube size	-3.31346	-0.444547	4/129	GPER1,ITGA1,KCNMA1,SLC8A1
3_Member	GO Biological Processes	GO:0003018	vascular process in circulatory system	-2.98408	-0.298296	4/158	GPER1,ITGA1,KCNMA1,SLC8A1
3_Member	GO Biological Processes	GO:0042058	regulation of epidermal growth factor receptor signaling pathway	-2.65049	-0.083471	3/92	GPER1,ITGA1,SOCS5
3_Member	GO Biological Processes	GO:1901184	regulation of ERBB signaling pathway	-2.56003	-0.036759	3/99	GPER1,ITGA1,SOCS5
3_Member	GO Biological Processes	GO:0006939	smooth muscle contraction	-2.54768	-0.0348983	3/100	GPER1,KCNMA1,SLC8A1
3_Member	GO Biological Processes	GO:0006936	muscle contraction	-2.51722	-0.0166781	5/349	CALD1,GPER1,ITGA1,KCNMA1,SLC8A1
3_Member	GO Biological Processes	GO:0008015	blood circulation	-2.46223	0	6/520	EPAS1,GPER1,ITGA1,KCNMA1,SLC8A1,IMMP2L
3_Member	GO Biological Processes	GO:0003013	circulatory system process	-2.42192	0	6/530	EPAS1,GPER1,ITGA1,KCNMA1,SLC8A1,IMMP2L
3_Member	GO Biological Processes	GO:0030004	cellular monovalent inorganic cation homeostasis	-2.37692	0	3/115	KCNMA1,SLC8A1,ATP6V1E2
3_Member	GO Biological Processes	GO:0007173	epidermal growth factor receptor signaling pathway	-2.27606	0	3/125	GPER1,ITGA1,SOCS5
3_Member	GO Biological Processes	GO:0038127	ERBB signaling pathway	-2.08235	0	3/147	GPER1,ITGA1,SOCS5
3_Member	GO Biological Processes	GO:0003012	muscle system process	-2.07296	0	5/446	CALD1,GPER1,ITGA1,KCNMA1,SLC8A1
4_Summary	GO Biological Processes	GO:0030335	positive regulation of cell migration	-3.77837	-0.461443	8/555	ACVR1B,GPER1,PRKCE,SLC8A1,TNFRSF18,RIPOR2,MAPRE2,RRAS2,RAB11FIP2,ENY2,RHOQ,CRIPT,ITGA1,KCNMA1,DISC1,SCIN,BACE2,RPS17,TTC7A,LRRC4,NANOS1,EPAS1,ATP6V1E2,PLB1,AZIN1,EP300,SYT1
4_Member	GO Biological Processes	GO:0030335	positive regulation of cell migration	-3.77837	-0.461443	8/555	ACVR1B,GPER1,PRKCE,SLC8A1,TNFRSF18,RIPOR2,MAPRE2,RRAS2
4_Member	GO Biological Processes	GO:0009749	response to glucose	-3.74098	-0.461443	5/186	GPER1,PRKCE,SLC8A1,RAB11FIP2,ENY2								1
4_Member	GO Biological Processes	GO:1903076	regulation of protein localization to plasma membrane	-3.73509	-0.461443	4/100	GPER1,PRKCE,RAB11FIP2,RHOQ
4_Member	GO Biological Processes	GO:0009746	response to hexose	-3.68749	-0.461443	5/191	GPER1,PRKCE,SLC8A1,RAB11FIP2,ENY2
4_Member	GO Biological Processes	GO:1905475	regulation of protein localization to membrane	-3.65614	-0.461443	5/194	GPER1,PRKCE,CRIPT,RAB11FIP2,RHOQ
4_Member	GO Biological Processes	GO:2000147	positive regulation of cell motility	-3.65378	-0.461443	8/579	ACVR1B,GPER1,PRKCE,SLC8A1,TNFRSF18,RIPOR2,MAPRE2,RRAS2
4_Member	GO Biological Processes	GO:0034284	response to monosaccharide	-3.62531	-0.461443	5/197	GPER1,PRKCE,SLC8A1,RAB11FIP2,ENY2
4_Member	GO Biological Processes	GO:0051272	positive regulation of cellular component movement	-3.56434	-0.444547	8/597	ACVR1B,GPER1,PRKCE,SLC8A1,TNFRSF18,RIPOR2,MAPRE2,RRAS2
4_Member	GO Biological Processes	GO:0040017	positive regulation of locomotion	-3.51604	-0.444547	8/607	ACVR1B,GPER1,PRKCE,SLC8A1,TNFRSF18,RIPOR2,MAPRE2,RRAS2
4_Member	GO Biological Processes	GO:1904375	regulation of protein localization to cell periphery	-3.41867	-0.444547	4/121	GPER1,PRKCE,RAB11FIP2,RHOQ
4_Member	GO Biological Processes	GO:0009743	response to carbohydrate	-3.38701	-0.444547	5/222	GPER1,PRKCE,SLC8A1,RAB11FIP2,ENY2
4_Member	GO Biological Processes	GO:0071333	cellular response to glucose stimulus	-3.32622	-0.444547	4/128	GPER1,PRKCE,RAB11FIP2,ENY2
4_Member	GO Biological Processes	GO:0090066	regulation of anatomical structure size	-3.31267	-0.444547	7/495	GPER1,ITGA1,KCNMA1,PRKCE,SLC8A1,DISC1,SCIN
4_Member	GO Biological Processes	GO:0042593	glucose homeostasis	-3.30845	-0.444547	5/231	GPER1,PRKCE,RAB11FIP2,BACE2,ENY2
4_Member	GO Biological Processes	GO:0071331	cellular response to hexose stimulus	-3.30081	-0.444547	4/130	GPER1,PRKCE,RAB11FIP2,ENY2
4_Member	GO Biological Processes	GO:0033500	carbohydrate homeostasis	-3.29993	-0.444547	5/232	GPER1,PRKCE,RAB11FIP2,BACE2,ENY2
4_Member	GO Biological Processes	GO:0071326	cellular response to monosaccharide stimulus	-3.28826	-0.444547	4/131	GPER1,PRKCE,RAB11FIP2,ENY2
4_Member	GO Biological Processes	GO:0072657	protein localization to membrane	-3.28391	-0.444547	8/658	GPER1,PRKCE,RPS17,CRIPT,RAB11FIP2,RHOQ,TTC7A,LRRC4
4_Member	GO Biological Processes	GO:0071322	cellular response to carbohydrate stimulus	-3.19148	-0.397493	4/139	GPER1,PRKCE,RAB11FIP2,ENY2
4_Member	GO Biological Processes	GO:1903078	positive regulation of protein localization to plasma membrane	-3.18717	-0.397493	3/60	GPER1,PRKCE,RAB11FIP2
4_Member	GO Biological Processes	GO:0001678	cellular glucose homeostasis	-3.11165	-0.350914	4/146	GPER1,PRKCE,RAB11FIP2,ENY2
4_Member	KEGG Pathway	hsa04371	Apelin signaling pathway	-3.11165	-0.350914	4/146	PRKCE,SLC8A1,RRAS2,NANOS1
4_Member	GO Biological Processes	GO:0035773	insulin secretion involved in cellular response to glucose stimulus	-3.08554	-0.350914	3/65	PRKCE,RAB11FIP2,ENY2
4_Member	GO Biological Processes	GO:1904377	positive regulation of protein localization to cell periphery	-3.04719	-0.332769	3/67	GPER1,PRKCE,RAB11FIP2
4_Member	GO Biological Processes	GO:0055080	cation homeostasis	-2.99911	-0.303995	8/728	EPAS1,GPER1,KCNMA1,PRKCE,SLC8A1,DISC1,TTC7A,ATP6V1E2
4_Member	GO Biological Processes	GO:0098771	inorganic ion homeostasis	-2.96123	-0.297703	8/738	EPAS1,GPER1,KCNMA1,PRKCE,SLC8A1,DISC1,TTC7A,ATP6V1E2
4_Member	GO Biological Processes	GO:0072659	protein localization to plasma membrane	-2.95439	-0.297703	5/277	GPER1,PRKCE,RAB11FIP2,RHOQ,TTC7A
4_Member	GO Biological Processes	GO:0051279	regulation of release of sequestered calcium ion into cytosol	-2.88849	-0.263004	3/76	GPER1,PRKCE,SLC8A1
4_Member	GO Biological Processes	GO:1990778	protein localization to cell periphery	-2.66188	-0.083471	5/323	GPER1,PRKCE,RAB11FIP2,RHOQ,TTC7A
4_Member	GO Biological Processes	GO:0055065	metal ion homeostasis	-2.64896	-0.083471	7/645	EPAS1,GPER1,KCNMA1,PRKCE,SLC8A1,DISC1,TTC7A
4_Member	GO Biological Processes	GO:0030003	cellular cation homeostasis	-2.61905	-0.0605096	7/653	GPER1,KCNMA1,PRKCE,SLC8A1,DISC1,TTC7A,ATP6V1E2
4_Member	GO Biological Processes	GO:0010522	regulation of calcium ion transport into cytosol	-2.61085	-0.0591484	3/95	GPER1,PRKCE,SLC8A1
4_Member	GO Biological Processes	GO:0006873	cellular ion homeostasis	-2.57142	-0.0396146	7/666	GPER1,KCNMA1,PRKCE,SLC8A1,DISC1,TTC7A,ATP6V1E2
4_Member	GO Biological Processes	GO:0030073	insulin secretion	-2.55579	-0.036759	4/207	GPER1,PRKCE,RAB11FIP2,ENY2
4_Member	GO Biological Processes	GO:0051209	release of sequestered calcium ion into cytosol	-2.40906	0	3/112	GPER1,PRKCE,SLC8A1
4_Member	GO Biological Processes	GO:0051283	negative regulation of sequestering of calcium ion	-2.39824	0	3/113	GPER1,PRKCE,SLC8A1
4_Member	GO Biological Processes	GO:0010817	regulation of hormone levels	-2.39034	0	6/538	GPER1,PRKCE,RAB11FIP2,BACE2,ENY2,PLB1
4_Member	GO Biological Processes	GO:0051282	regulation of sequestering of calcium ion	-2.37692	0	3/115	GPER1,PRKCE,SLC8A1
4_Member	GO Biological Processes	GO:1903827	regulation of cellular protein localization	-2.36319	0	6/545	GPER1,PRKCE,CRIPT,RIPOR2,RAB11FIP2,RHOQ
4_Member	GO Biological Processes	GO:0051208	sequestering of calcium ion	-2.33546	0	3/119	GPER1,PRKCE,SLC8A1
4_Member	GO Biological Processes	GO:0034762	regulation of transmembrane transport	-2.28795	0	6/565	GPER1,KCNMA1,PRKCE,SLC8A1,RHOQ,AZIN1
4_Member	GO Biological Processes	GO:0030072	peptide hormone secretion	-2.28337	0	4/247	GPER1,PRKCE,RAB11FIP2,ENY2
4_Member	GO Biological Processes	GO:0006875	cellular metal ion homeostasis	-2.25879	0	6/573	GPER1,KCNMA1,PRKCE,SLC8A1,DISC1,TTC7A
4_Member	GO Biological Processes	GO:1905477	positive regulation of protein localization to membrane	-2.25695	0	3/127	GPER1,PRKCE,RAB11FIP2
4_Member	GO Biological Processes	GO:0097553	calcium ion transmembrane import into cytosol	-2.19258	0	3/134	GPER1,PRKCE,SLC8A1
4_Member	GO Biological Processes	GO:0010675	regulation of cellular carbohydrate metabolic process	-2.1068	0	3/144	EP300,GPER1,PRKCE
4_Member	GO Biological Processes	GO:1903169	regulation of calcium ion transmembrane transport	-2.1068	0	3/144	GPER1,PRKCE,SLC8A1
4_Member	GO Biological Processes	GO:0023061	signal release	-2.08089	0	5/444	GPER1,PRKCE,SYT1,RAB11FIP2,ENY2
4_Member	GO Biological Processes	GO:0060402	calcium ion transport into cytosol	-2.04281	0	3/152	GPER1,PRKCE,SLC8A1
5_Summary	GO Biological Processes	GO:0072698	protein localization to microtubule cytoskeleton	-3.32167	-0.444547	3/54	CRIPT,MAPRE2,DISC1
5_Member	GO Biological Processes	GO:0072698	protein localization to microtubule cytoskeleton	-3.32167	-0.444547	3/54	CRIPT,MAPRE2,DISC1
5_Member	GO Biological Processes	GO:0044380	protein localization to cytoskeleton	-3.23036	-0.416548	3/58	CRIPT,MAPRE2,DISC1
6_Summary	WikiPathways	WP4217	Ebola Virus Pathway on Host	-3.31346	-0.444547	4/129	EP300,ITGA1,MBL2,SCIN,ACVR1B,FBXL2,PLB1
6_Member	WikiPathways	WP4217	Ebola Virus Pathway on Host	-3.31346	-0.444547	4/129	EP300,ITGA1,MBL2,SCIN
6_Member	GO Biological Processes	GO:0043900	regulation of multi-organism process	-2.109	0	5/437	ACVR1B,EP300,MBL2,FBXL2,PLB1
7_Summary	GO Biological Processes	GO:0046854	phosphatidylinositol phosphorylation	-3.25255	-0.426149	3/57	PIK3C2B,SOCS5,TTC7A,PIGF,PLB1
7_Member	GO Biological Processes	GO:0046854	phosphatidylinositol phosphorylation	-3.25255	-0.426149	3/57	PIK3C2B,SOCS5,TTC7A
7_Member	GO Biological Processes	GO:0046834	lipid phosphorylation	-2.95641	-0.297703	3/72	PIK3C2B,SOCS5,TTC7A
7_Member	GO Biological Processes	GO:0046488	phosphatidylinositol metabolic process	-2.69855	-0.104102	4/189	PIGF,PIK3C2B,SOCS5,TTC7A
7_Member	GO Biological Processes	GO:0006650	glycerophospholipid metabolic process	-2.52255	-0.0166781	5/348	PIGF,PIK3C2B,SOCS5,TTC7A,PLB1
7_Member	GO Biological Processes	GO:0046486	glycerolipid metabolic process	-2.11714	0	5/435	PIGF,PIK3C2B,SOCS5,TTC7A,PLB1
7_Member	GO Biological Processes	GO:0006644	phospholipid metabolic process	-2.02628	0	5/458	PIGF,PIK3C2B,SOCS5,TTC7A,PLB1
8_Summary	Canonical Pathways	M272	PID CD8 TCR DOWNSTREAM PATHWAY	-3.08554	-0.350914	3/65	PRKCE,TNFRSF4,TNFRSF18,ACVR1B,CNTF
8_Member	Canonical Pathways	M272	PID CD8 TCR DOWNSTREAM PATHWAY	-3.08554	-0.350914	3/65	PRKCE,TNFRSF4,TNFRSF18
8_Member	KEGG Pathway	ko04060	Cytokine-cytokine receptor interaction	-2.14877	0	4/270	ACVR1B,CNTF,TNFRSF4,TNFRSF18
9_Summary	GO Biological Processes	GO:0051966	regulation of synaptic transmission, glutamatergic	-3.01004	-0.305377	3/69	GRM7,SYT1,DISC1,GPER1,PRKCE,LRRC4,ENY2,SCIN
9_Member	GO Biological Processes	GO:0051966	regulation of synaptic transmission, glutamatergic	-3.01004	-0.305377	3/69	GRM7,SYT1,DISC1
9_Member	GO Biological Processes	GO:0050804	modulation of chemical synaptic transmission	-2.93661	-0.297703	6/418	GPER1,GRM7,PRKCE,SYT1,DISC1,LRRC4
9_Member	GO Biological Processes	GO:0099177	regulation of trans-synaptic signaling	-2.9313	-0.297703	6/419	GPER1,GRM7,PRKCE,SYT1,DISC1,LRRC4
9_Member	GO Biological Processes	GO:0035249	synaptic transmission, glutamatergic	-2.6777	-0.0906785	3/90	GRM7,SYT1,DISC1
9_Member	GO Biological Processes	GO:0051046	regulation of secretion	-2.08755	0	6/623	GPER1,GRM7,PRKCE,SYT1,ENY2,SCIN
9_Member	GO Biological Processes	GO:0051047	positive regulation of secretion	-2.00192	0	4/298	GPER1,PRKCE,SYT1,SCIN
10_Summary	Canonical Pathways	M66	PID MYC ACTIV PATHWAY	-2.84	-0.222488	3/79	EP300,CDCA7,LIN28B
10_Member	Canonical Pathways	M66	PID MYC ACTIV PATHWAY	-2.84	-0.222488	3/79	EP300,CDCA7,LIN28B
11_Summary	GO Biological Processes	GO:0120162	positive regulation of cold-induced thermogenesis	-2.58516	-0.0401934	3/97	EPAS1,ESRRG,PRDM16
11_Member	GO Biological Processes	GO:0120162	positive regulation of cold-induced thermogenesis	-2.58516	-0.0401934	3/97	EPAS1,ESRRG,PRDM16
11_Member	GO Biological Processes	GO:0106106	cold-induced thermogenesis	-2.1068	0	3/144	EPAS1,ESRRG,PRDM16
11_Member	GO Biological Processes	GO:0120161	regulation of cold-induced thermogenesis	-2.1068	0	3/144	EPAS1,ESRRG,PRDM16
11_Member	GO Biological Processes	GO:1990845	adaptive thermogenesis	-2.03507	0	3/153	EPAS1,ESRRG,PRDM16
12_Summary	GO Biological Processes	GO:0032870	cellular response to hormone stimulus	-2.57504	-0.0396146	7/665	EP300,ESRRG,GPER1,PRKCE,RHOQ,CPEB1,ATP6V1E2
12_Member	GO Biological Processes	GO:0032870	cellular response to hormone stimulus	-2.57504	-0.0396146	7/665	EP300,ESRRG,GPER1,PRKCE,RHOQ,CPEB1,ATP6V1E2
12_Member	GO Biological Processes	GO:0043401	steroid hormone mediated signaling pathway	-2.17487	0	3/136	EP300,ESRRG,GPER1
13_Summary	KEGG Pathway	ko04270	Vascular smooth muscle contraction	-2.3153	0	3/121	CALD1,KCNMA1,PRKCE,SLC8A1
13_Member	KEGG Pathway	ko04270	Vascular smooth muscle contraction	-2.3153	0	3/121	CALD1,KCNMA1,PRKCE
13_Member	KEGG Pathway	hsa04270	Vascular smooth muscle contraction	-2.16612	0	3/137	CALD1,KCNMA1,PRKCE
13_Member	WikiPathways	WP289	Myometrial Relaxation and Contraction Pathways	-2.00469	0	3/157	CALD1,PRKCE,SLC8A1
14_Summary	GO Biological Processes	GO:0034101	erythrocyte homeostasis	-2.30536	0	3/122	ACVR1B,EPAS1,RPS17
14_Member	GO Biological Processes	GO:0034101	erythrocyte homeostasis	-2.30536	0	3/122	ACVR1B,EPAS1,RPS17
14_Member	GO Biological Processes	GO:0002262	myeloid cell homeostasis	-2.09044	0	3/146	ACVR1B,EPAS1,RPS17
15_Summary	GO Biological Processes	GO:0017015	regulation of transforming growth factor beta receptor signaling pathway	-2.24752	0	3/128	EP300,PRDM16,SKOR2,ACVR1B
15_Member	GO Biological Processes	GO:0017015	regulation of transforming growth factor beta receptor signaling pathway	-2.24752	0	3/128	EP300,PRDM16,SKOR2
15_Member	GO Biological Processes	GO:0090092	regulation of transmembrane receptor protein serine/threonine kinase signaling pathway	-2.23497	0	4/255	ACVR1B,EP300,PRDM16,SKOR2
15_Member	GO Biological Processes	GO:1903844	regulation of cellular response to transforming growth factor beta stimulus	-2.2197	0	3/131	EP300,PRDM16,SKOR2
16_Summary	GO Biological Processes	GO:0001558	regulation of cell growth	-2.22724	0	5/409	ACVR1B,SYT1,EBAG9,DISC1,NANOS1,PRKCE,SOCS5,LIN28B
16_Member	GO Biological Processes	GO:0001558	regulation of cell growth	-2.22724	0	5/409	ACVR1B,SYT1,EBAG9,DISC1,NANOS1
16_Member	GO Biological Processes	GO:0009896	positive regulation of catabolic process	-2.01485	0	5/461	PRKCE,SOCS5,DISC1,NANOS1,LIN28B
16_Member	GO Biological Processes	GO:0040008	regulation of growth	-2.00844	0	6/648	ACVR1B,SYT1,EBAG9,SOCS5,DISC1,NANOS1
17_Summary	GO Biological Processes	GO:0007292	female gamete generation	-2.2197	0	3/131	FMN2,IMMP2L,NANOS1
17_Member	GO Biological Processes	GO:0007292	female gamete generation	-2.2197	0	3/131	FMN2,IMMP2L,NANOS1
18_Summary	GO Biological Processes	GO:0050730	regulation of peptidyl-tyrosine phosphorylation	-2.19403	0	4/262	CNTF,PRKCE,TNFRSF18,SOCS5,EP300
18_Member	GO Biological Processes	GO:0050730	regulation of peptidyl-tyrosine phosphorylation	-2.19403	0	4/262	CNTF,PRKCE,TNFRSF18,SOCS5
18_Member	KEGG Pathway	ko04630	Jak-STAT signaling pathway	-2.0122	0	3/156	CNTF,EP300,SOCS5
19_Summary	GO Biological Processes	GO:0007605	sensory perception of sound	-2.08235	0	3/147	GRM7,RIPOR2,PKHD1L1
19_Member	GO Biological Processes	GO:0007605	sensory perception of sound	-2.08235	0	3/147	GRM7,RIPOR2,PKHD1L1
20_Summary	WikiPathways	WP51	Regulation of Actin Cytoskeleton	-2.0506	0	3/151	ITGA1,PIK3C2B,RRAS2
20_Member	WikiPathways	WP51	Regulation of Actin Cytoskeleton	-2.0506	0	3/151	ITGA1,PIK3C2B,RRAS2
