# Supplementary material for: Characterization of structural variation in Tibetans reveals new evidence of high-altitude adaptation and introgression
Source: Genome Biol. 2021 May 25;22:159. doi: 10.1186/s13059-021-02382-3 (PMC8146648; doi:10.1186/s13059-021-02382-3)
Supplement: Supplementary file 9 — Additional file 9: Table S14 [file 13059_2021_2382_MOESM9_ESM.xlsx]

## Sheet: Table S14
Table S14. Enrichment analysis of hypoxia-related pathways.
Gene Sets	Number of Genes	Symbols	A1	A0	N1	N0	Odds Ratio	p-value	Adjusted p-value	Genes
Prior literature	899	CIC,VAV3,RNF216,ARHGAP15,CUL3,ADRBK1,CORO1B,TRIM67,ADH5,ADH4,ADH6,ADH1A,ADH1B,ADH1C,ADH7,ELTD1,PRDX5,CCS,IL18BP,PDE2A,CBS,PFKM,ASB8,ANP32D,C12orf54,DUOXA2,DUOXA1,MYOF,MAP2K5,GNAT2,WARS2,GNPAT,TSNAX,FSHR,ACVR2A,CNTNAP2,AGTPBP1,CYLC2,PARD3,LRRC4C,PGR,KLHL1,CLN5,SLITRK6,NPAS3,NRXN3,WWOX,DCC,CELSR1,SMARCD3,ARPL10L,QP7,OR6Y1,OR10X1,SPTA1,SPRTN,OTX1,HFE,FXYD6,FANCA,STATA5B,CS,MSRB3,GLUL,WHSC1,CAMK2B,HS…	23	57	515	32275	25.2597	1.50486e-22	2.55826e-21	ACTRT2, ACVR1B, ANO3, ATP6V1E2, CRIPT, CRTAC1, DISC1, EP300, EPAS1, GPER1, KCNMA1, LRRC4, MBL2, MRTFA, PIGF, PIK3C2B, PRDM13, PRIM2, PRKCE, PSMC3, RHOQ, RNMTL1, RRAS2, SCIN, SLC8A1, SOCS5, SYT1, TMEM247, VPS53, ZFAND2A
VEGF pathway	159	ACTA1,ACTA2,ACTB,ACTG1,ACTG2,AKT1,AKT2,AKT3,AREG,ATF2,BAD,BCAR1,CASP9,CCK,CCKBR,CDC42,COL1A1,CRK,CSK,DAG1,DIRAS3,EGF,EGFR,ELK1,FGF2,FGFR1,FGFR1OP,FGFR1OP2,FGFR2,FGFR3,FGFR4,FGFRL1,FLT1,FLT4,FN1,FOS,GAST,GNA12,GNA13,GRB2,HRAS,HSP90AA1,HSPB1,ITGA1,ITGA5,ITGAV,ITGB1,ITGB3,ITGB5,ITPR1,ITPR2,ITPR3,JUN,KDR,KRAS,L1CAM,MAP2K1,MAP2K2,MAP2K3,MAP2K4,MAP2K5,MAP2K6,MAP2K7,MAPK1,MAPK10,MAPK11,MAPK12,MAPK13,MAP…	5	75	297	32493	7.29322	0.000867469	0.014747	ITGA1,PIGF,PIK3C2B,PRKCE,RRAS2
HIF pathway	174	ABCB1,ABCG2,ADM,ADORA2A,AKT1,AKT2,AKT3,ALDOA,ANGPT1,ANGPT2,ANGPT4,APEX1,ARNT,BCL2,BHLHE40,BHLHE41,BNIP3,CA9,CAMK2A,CAMK2B,CAMK2D,CAMK2G,CBX4,CDKN1A,CDKN1B,CITED2,COMMD1,COPS5,CP,CREB1,CREBBP,CSNK1D,CTNNB1,CUL2,CXCL12,CXCR4,CYBB,EDN1,EFNA1,EGF,EGFR,EGLN1,EGLN2,EGLN3,EIF3E,EIF4E,EIF4E1B,EIF4E2,EIF4EBP1,ELK1,ELOB,ELOC,ENG,ENO1,ENO2,ENO3,ENO4,EP300,EPAS1,EPO,ERBB2,ETS1,FECH,FLT1,FOS,FURIN,FXN,GAPDH,G…	2	78	309	32481	2.69508	0.175289	1	EP300,EPAS1
MAPK signaling pathway	321	ACVR1B,ACVR1C,AKT1,AKT2,AKT3,ANGPT1,ANGPT2,ANGPT4,ARAF,AREG,ARRB1,ARRB2,ATF2,ATF4,BDNF,BRAF,CACNA1A,CACNA1B,CACNA1C,CACNA1D,CACNA1E,CACNA1F,CACNA1G,CACNA1H,CACNA1I,CACNA1S,CACNA2D1,CACNA2D2,CACNA2D3,CACNA2D4,CACNB1,CACNB2,CACNB3,CACNB4,CACNG1,CACNG2,CACNG3,CACNG4,CACNG5,CACNG6,CACNG7,CACNG8,CASP1,CASP2,CASP3,CASP6,CASP7,CASP8,CASP9,CD14,CDC25B,CDC42,CHUK,CRK,CRKL,CSF1,CSF1R,DAXX,DDIT3,DUSP1,DUSP1…	2	78	459	32331	1.80598	0.309375	1	ACVR1B,RRAS2
Angiogenesis	100	ADAMTS1,AKT1,ANGPT1,ANGPT2,ARNT,CA9,CCL2,CDH5,CREBBP,DLL4,EFNB1,EFNB2,EFNB3,EGLN1,ENG,EP300,EPHA2,EPHB1,EPHB2,ETS1,F2RL1,F3,FGF1,FGF2,FGFR1,FGFR2,FGFR3,FGFR4,FLT1,FLT4,GREM1,HGF,HIF1A,HIF1AN,HMOX1,ITGA5,ITGA6,ITGAV,ITGB1,ITGB3,ITGB5,JAG1,KDR,MAPK1,MAPK14,MMP13,MMP2,MMP3,MMP7,MMP9,MST1R,NDRG1,NDRG2,NDRG3,NDRG4,NEO1,NOS3,NOTCH1,NOTCH2,NOTCH3,NOTCH4,NRP2,PDGFB,PDGFRA,PDGFRB,PDPN,PECAM1,PIK3CA,PLCG1,…	1	79	242	32548	1.70244	0.44807	1	EP300
p53 signaling pathway	117	CASP10,CASP1,CASP2,CASP4,CASP5,CASP6,CASP8,CASP9,CASP3,CASP7,HDAC10,HDAC11,HDAC1,HDAC2,HDAC3,HDAC8,AKT1,AKT2,AKT3,BAX,BCL2,BRCA1,CASP14,FAS,CDK2,CDK4,CDKN1A,CHEK1,CHEK2,CCNE1,DDR1,E2F2,E2F3,FOS,GADD45A,GADD45B,GADD45G,GSK3B,HDAC4,HIF1A,HIPK2,MDM2,MAPK14,TP53,PIAS1,PTEN,RB1,SIRT1,SIRT2,SIRT3,SIRT4,SIRT5,SIRT6,SIRT7,TNFRSF10B,BCL2L1,MAPK1,MAPK6,MAPK7,FASLG,PPIF,TNFSF10,ABL1,ATM,ATR,ADGRB1,CCND1,CSN…	1	79	259	32531	1.58985	0.470636	1	EP300
Calcium signaling pathway	183	CD38,GNAQ,OXTR,PLCD1,PPIF,LOC102723407,ADCY1,ADCY2,CYSLTR1,ADCY3,CHRM1,CHRM2,ADCY7,PLCD3,CHRM3,CHRM5,CHRNA7,ADCY8,ADCY9,ADORA2A,ADORA2B,ADRA1D,ADRA1B,ADRA1A,ADRB1,ADRB2,ADRB3,CALML6,DRD1,DRD5,AGTR1,EDNRA,EDNRB,EGFR,ADCY4,ERBB2,ERBB3,ERBB4,F2R,PTK2B,P2RX2,PLCB1,GNA11,GNA15,GNAL,GNAS,GRIN1,GRIN2A,GRIN2C,GRIN2D,SLC25A4,GRM1,GRM5,SLC25A5,GRPR,SLC25A6,HRH1,HRH2,HTR2A,HTR2B,HTR2C,HTR4,HTR5A,HTR6,HTR7,M…	1	79	321	32469	1.28036	0.545478	1	SLC8A1
mTOR signaling pathway	234	AKT1,AKT1S1,AKT2,AKT3,APC,ARAF,ATG13,ATP6V1A,ATP6V1B1,ATP6V1B2,ATP6V1C1,ATP6V1C2,ATP6V1D,ATP6V1E1,ATP6V1E2,ATP6V1F,ATP6V1G1,ATP6V1G2,ATP6V1G3,ATP6V1H,AXIN1,AXIN2,BNIP3,BRAF,BTRC,CAB39,CAB39L,CCNE1,CDK2,CHUK,CLIP1,CSNK1A1,CSNK1D,CSNK1E,CSNK1G1,CYCS,DDIT4,DEPDC5,DEPTOR,DVL1,DVL2,DVL3,EEF2,EEF2K,EGFR,EIF4A1,EIF4B,EIF4E,EIF4E1B,EIF4E2,EIF4EBP1,EIF4G1,ERBB2,ERBB3,ERBB4,FBXW11,FGFR1,FGFR2,FGFR3,FGFR4,F…	1	79	371	32419	1.10611	0.598139	1	ATP6V1E2
PI3K-Akt signaling pathway	417	AKT1,AKT1S1,AKT2,AKT3,ANGPT1,ANGPT2,ANGPT4,AREG,ATF2,ATF4,ATF6B,ATP6V1B2,BAD,BCL2,BCL2L1,BCL2L11,BDNF,BORCS6,BRCA1,BRF2,C8orf44-SGK3,CAD,CASP9,CCND1,CCND2,CCND3,CCNE1,CCNE2,CD19,CDC37,CDK2,CDK4,CDK6,CDKN1A,CDKN1B,CHAD,CHRM1,CHRM2,CHUK,COL1A1,COL1A2,COL2A1,COL4A1,COL4A2,COL4A3,COL4A4,COL4A5,COL4A6,COL6A1,COL6A2,COL6A3,COL6A5,COL6A6,COL9A1,COL9A2,COL9A3,COMP,CREB1,CREB3,CREB3L1,CREB3L2,CREB3L3,CREB…	1	79	554	32236	0.736559	1	1	ITGA1
DNA damage and repair	536	ABL1,ABRAXAS1,ACD,ACTB,ACTL6A,ACTR5,ACTR8,ADD1,ALKBH2,ALKBH3,ALKBH5,ALKBH7,ANAPC1,ANAPC10,ANAPC11,ANAPC2,ANP32A,APBB1,APEX1,APTX,AQR,ARPP19,ASCC1,ASCC2,ASCC3,ATM,ATR,ATRAID,ATRIP,AURKA,AURKB,AURKC,BABAM1,BABAM2,BAP1,BARD1,BAZ1B,BLM,BORA,BRCA1,BRCA2,BRCC3,BRD2,BRIP1,BRSK1,BRSK2,BUB1B,BUB3,CABIN1,CAD,CCAR2,CCNA1,CCNA2,CCNB1,CCND1,CCND2,CCND3,CCNE1,CCNE2,CCNF,CCNH,CCP110,CDC16,CDC20,CDC23,CDC25A,CDC…	1	79	671	32119	0.605923	1	1	EP300
SUMOylation	110	AAAS,AURKA,AURKB,BIRC5,BLM,BMI1,BRCA1,CBX2,CBX4,CBX8,CDCA8,CDKN2A,CETN2,EID3,HDAC7,HERC2,HNRNPC,HNRNPK,INCENP,L3MBTL2,MDC1,MDM2,MIR3605,MIR3610,MIR4442,MIR7-1,MITF,MTA1,NDC1,NOP58,NSMCE1,NSMCE2,NSMCE3,NSMCE4A,NUP107,NUP133,NUP153,NUP155,NUP160,NUP188,NUP205,NUP210,NUP214,NUP35,NUP37,NUP43,NUP50,NUP54,NUP58,NUP62,NUP85,NUP88,NUP93,NUP98,NUPL2,PARP1,PCGF2,PCNA,PHC1,PHC2,PHC3,PIAS1,PIAS2,PIAS3,PIAS4…	0	80	246	32544	0	1	1
ROS pathway	38	AQP8,ATOX1,ATP7A,CAT,CCS,CYBA,CYBB,CYCS,ERO1A,GPX1,GPX2,GPX3,GPX5,GPX6,GPX7,GPX8,GSR,GSTP1,NCF1,NCF2,NCF4,NOX4,NOX5,NUDT2,P4HB,PRDX1,PRDX2,PRDX3,PRDX5,PRDX6,SOD1,SOD2,SOD2-OT1,SOD3,TXN,TXN2,TXNRD1,TXNRD2	0	80	179	32611	0	1	1
AMPK pathway	156	ACACA,ACACB,ADIPOQ,ADIPOR1,ADIPOR2,ADRA1A,ADRA1B,AKT1,AKT1S1,AKT2,AKT3,AKTIP,ATF2,ATIC,BORCS8-MEF2B,CAB39,CAB39L,CAMKK1,CAMKK2,CCNA1,CCNA2,CCNB1,CCND1,CD36,CDKN1A,CFTR,CPT1A,CPT1B,CPT1C,CREB1,CREB3,CREB3L1,CREB3L2,CREB3L3,CREB3L4,CREB5,CRTC2,EEF2,EEF2K,EIF4EBP1,ELAVL1,ELF4,FAS,FASN,FBP1,FBP2,FOXO1,FOXO3,G6PC,G6PC2,G6PC3,GLS,GSK3B,GYS1,GYS2,HDAC4,HMGCR,HNF4A,HRAS,IGF1,IGF1R,INS,INS-IGF2,INSR,IRS1,…	0	80	299	32491	0	1	1
EPO pathway	59	AKT1,BCL2,BCL2L1,BTK,CALM1,CALM2,CALM3,CBL,CISH,CRKL,EPO,EPOR,FES,GAB1,GRB2,HRAS,IRS1,IRS2,JAK2,LYN,MAP2K1,MAP2K2,MAPK1,MAPK14,MAPK3,MAPK8,MYC,NFKB1,PDK1,PIK3CG,PIK3R1,PIM1,PLCG1,PLCG2,PTPN11,PTPN6,PTPRC,PTPRU,RAF1,RAP1A,RAPGEF1,RASA1,RPS6KA5,SH2B2,SH2B3,SHC1,SOCS1,SOCS3,SOS1,SOS2,SRC,STAT1,STAT3,STAT5A,STAT5B,TEC,TRPC6,VAV2,XIAP	0	80	200	32590	0	1	1
TCA	73	ACLY,ACO1,ACO2,ADHFE1,ALDOA,ALDOB,ALDOC,BSG,CS,D2HGDH,DLAT,DLD,DLST,ENO2,FH,GAPDHS,GLO1,HAGH,HK1,HK3,IDH1,IDH2,IDH3A,IDH3B,IDH3G,L2HGDH,LDHA,LDHAL6A,LDHAL6B,LDHB,LDHC,MDH1,MDH2,MIR6787,MPC1,MPC2,NNT,OGDH,OGDHL,PC,PCK1,PCK2,PDHA1,PDHA2,PDHB,PDHX,PDK1,PDK2,PDK3,PDK4,PDP1,PDP2,PDPR,PFKL,PFKM,PFKP,PGAM2,PGAM4,PGK1,PKLR,PKM,PPARD,RXRA,SDHA,SDHB,SDHC,SDHD,SLC16A1,SLC16A3,SLC16A8,SUCLA2,SUCLG1,SUCLG2	0	80	214	32576	0	1	1
NO metabolism	29	AKT1,AOX1,CALM1,CALM2,CALM3,CAV1,CYGB,DDAH1,DDAH2,DHFR,DNM2,GCH1,GCHFR,HBA1,HSP90AA1,LYPLA1,MB,MT-CO1,NOS1,NOS2,NOS3,NOSIP,NOSTRIN,PRKG2,PTS,SPR,WASL,XDH,ZDHHC21	0	80	171	32619	0	1	1
Glocuse metabolism	127	ALDOA,ALDOB,ALDOC,ENO2,PGAM2,PGK1,GAPDHS,GYG2,GYG1,HK1,HK3,PFKL,PFKM,PFKP,PKLR,PKM,FBP1,MDH1,MDH2,FBP2,ENO1,ENO3,GAPDH,GPI,PGAM1,PGK2,TPI1,PC,PCK1,GCK,HK2,GYS2,PGM2,PGAM4,GOT1,GOT2,PCK2,GYS1,PGM1,PFKFB1,BPGM,GAA,GBE1,UGP2,G6PC,G6PC2,G6PC3,SLC25A10,PRKACA,PRKACB,PRKACG,SLC25A1,SLC25A11,SLC25A12,SLC25A13,PFKFB2,PFKFB3,PFKFB4,PPP2CA,PPP2CB,PPP2R1A,PPP2R1B,PPP2R5D,AGL,CALM1,CALM2,CALM3,PHKA1,PHKA2,PH…	0	80	268	32522	0	1	1
Gene sets and symbols were extracted from Deng, et al. 2019. Fisher’s exact test was performed to test enrichment of genes. Symbols, all genes included in specific Gene sets. A1/A0, the number of candidate genes included in or not in specific Gene sets. N1/N0, the number of all genes included in or not in specific Gene sets. Genes, Candidate genes included in specific Gene sets.
