# Supplementary material for: Characterization of structural variation in Tibetans reveals new evidence of high-altitude adaptation and introgression
Source: Genome Biol. 2021 May 25;22:159. doi: 10.1186/s13059-021-02382-3 (PMC8146648; doi:10.1186/s13059-021-02382-3)
Supplement: Supplementary file 10 — Additional file 10: Table S17 [file 13059_2021_2382_MOESM10_ESM.xlsx]

## Sheet: Table S17
Table S17. Significant selection or introgresstion signals around the 335 bp deletion at 1p36.32
Chrom	Position	XP-EHH (Tibetans vs. Hans)	p-values for XP-EHH	fd	p-values for fd	FST (Tibetans vs. Hans)
1	1925231	1.30625	0.191468	0.0953	0	0
1	1925247	0.987935	0.323185	0.0953	0	0.0362991
1	1925275	1.33409	0.182175	0.0953	0	0.000306896
1	1925278	1.36439	0.172446	0.0953	0	0
1	1925282	1.33039	0.18339	0.0953	0	0.000306896
1	1925290	2.11231	0.0346595	0.0953	0	0.016841
1	1925293	1.52214	0.127974	0.0953	0	0.000208938
1	1925298	1.92131	0.0546925	0.0953	0	0.0202307
1	1925326	1.86172	0.0626425	0.0953	0	0.0179702
1	1925337	1.17709	0.239158	0.0953	0	0.011481
1	1925338	0.870818	0.383853	0.0953	0	0
1	1925346	0.889439	0.373767	0.0953	0	0.00559347
1	1925369	0.843619	0.398882	0.0953	0	0
1	1925378	0.615092	0.538494	0.0953	0	0.0414848
1	1925385	1.03328	0.301473	0.0953	0	0.00534126
1	1925399	0.742247	0.457938	0.0953	0	0.00935328
1	1925408	0.718908	0.472198	0.0953	0	0.0258465
1	1925454	0.351171	0.72546	0.0953	0	0
1	1925461	0.351171	0.72546	0.0953	0	0
1	1925464	0.353917	0.723401	0.0953	0	0.0128099
1	1925472	0.0938592	0.925221	0.0953	0	0
1	1925507	-0.00409078	0.996736	0.0953	0	0
1	1925675	-0.0301183	0.975973	0.0953	0	0.0067883
1	1925721	0.0749338	0.940267	0.0953	0	0.0180673
1	1925956	0.134124	0.893304	0.0953	0	0.011481
1	1925992	-0.0165085	0.986829	0.0953	0	0
1	1925996	-0.235317	0.813963	0.0953	0	0.00793303
1	1926087	0.0542134	0.956765	0.0953	0	0
1	1926090	0.0671154	0.94649	0.0953	0	0.000306896
1	1926102	0.126173	0.899595	0.0953	0	0
1	1926278	-0.0731544	0.941683	0.0953	0	0.026607
1	1926518	0.0901556	0.928164	0.0953	0	0
1	1926636	0.0502443	0.959928	0.0953	0	0
1	1926715	0.0566253	0.954844	0.0953	0	0.00559347
1	1927030	0.0864185	0.931134	0.0953	0	0.0147164
1	1927220	0.105711	0.915812	0.0953	0	0.0291535
1	1927264	-0.402351	0.687426	0.0953	0	0.0215595
1	1927295	-0.0703337	0.943928	0.0953	0	0.00705347
1	1927462	-0.181041	0.856335	0.0953	0	0.0132677
1	1928017	-0.0466755	0.962772	0.0953	0	0.0173701
1	1928359	-0.205337	0.837309	0.0953	0	0
1	1928481	-0.115858	0.907765	0.0953	0	0
1	1928588	-0.343233	0.731423	0.0953	0	0.0215595
1	1928599	-0.345994	0.729347	0.0953	0	0.0258802
1	1928729	-0.124346	0.901041	0.0953	0	0.0102366
1	1928911	-0.2567	0.79741	0.0953	0	0
1	1929407	-0.376385	0.70663	0.0953	0	0.0215595
1	1929666	-0.345151	0.729981	0.0953	0	0.0176088
1	1929834	-0.345151	0.729981	0.0953	0	0.0176088
1	1929859	-0.345151	0.729981	0.0953	0	0.0176088
1	1929877	-0.345151	0.729981	0.0953	0	0.0176088
1	1930003	-0.117177	0.90672	0.0953	0	0.0131086
1	1930094	-0.114466	0.908868	0.0953	0	0
1	1930209	-0.305248	0.760177	0.0953	0	0
1	1930311	-0.252603	0.800575	0.0953	0	0
1	1930391	-0.373911	0.70847	0.0953	0	0.0176088
1	1930512	-0.373911	0.70847	0.0953	0	0.0176088
1	1930553	-0.190504	0.848914	0.0953	0	0
1	1930754	-0.281907	0.778015	0.0953	0	0.0176088
1	1930805	-0.281907	0.778015	0.0953	0	0.0176088
1	1930943	-0.281907	0.778015	0.0953	0	0.0176088
1	1930981	-0.281907	0.778015	0.0953	0	0.0176088
1	1931021	-0.237362	0.812376	0.0953	0	0
1	1931050	-0.268608	0.788231	0.0953	0	0.000306896
1	1931076	-0.193328	0.846702	0.0953	0	0
1	1931195	-0.244927	0.806513	0.0953	0	0.0176088
1	1931205	-0.179392	0.85763	0.0953	0	0.00935328
1	1931210	-0.179392	0.85763	0.0953	0	0.00935328
1	1931278	-0.124047	0.901278	0.0953	0	0.00559347
1	1931299	-0.133221	0.894019	0.0953	0	0
1	1931401	0.0308116	0.97542	0.0953	0	0.0096655
1	1931496	-0.14618	0.883779	0.0953	0	0.00597366
1	1931529	-0.14618	0.883779	0.0953	0	0.00597366
1	1931611	-0.238957	0.811139	0.0953	0	0.000306896
1	1931838	-0.254052	0.799455	0.0953	0	0
1	1931911	-0.274386	0.783788	0.0953	0	0.000306896
1	1932128	-0.284152	0.776294	0.0953	0	0.000306896
1	1932181	-0.275766	0.782728	0.0953	0	0
1	1932323	-0.378817	0.704824	0.0953	0	0
1	1932467	-0.451333	0.65175	0.0953	0	0.0176088
1	1932812	-0.263218	0.792383	0.0953	0	0
1	1933008	-0.184586	0.853554	0.0953	0	0
1	1933035	-0.191567	0.848082	0.0953	0	0
1	1933251	-0.0934503	0.925546	0.0953	0	0
1	1933267	-0.150648	0.880253	0.0953	0	0
1	1933305	-0.103826	0.917308	0.0953	0	0
1	1933867	-0.498557	0.618092	0.0953	0	0.0252418
1	1934064	-0.352511	0.724455	0.0953	0	0
1	1934116	-0.655047	0.512437	0.0953	0	0
1	1934525	-0.382737	0.701915	0.0953	0	0
1	1934647	-0.533457	0.593717	0.0953	0	0
1	1935075	-0.207729	0.835441	0.0953	0	0
1	1935181	-0.0755997	0.939738	0.0953	0	0.0173701
1	1935488	-0.396543	0.691705	0.0953	0	0
1	1935509	-0.350203	0.726186	0.0953	0	0
1	1935535	-0.468939	0.639114	0.0953	0	0.000306896
1	1935580	-0.687857	0.491543	0.0953	0	0.0354909
1	1935802	0.449707	0.652922	0.0953	0	0.00559347
1	1935816	0.560476	0.575155	0.0953	0	0.0291535
1	1936134	0.478564	0.632249	0.0953	0	0.00425532
1	1936890	0.26473	0.791218	0.0953	0	0
1	1937207	0.34561	0.729636	0.0953	0	0
1	1937238	0.391374	0.695521	0.0953	0	0
1	1937381	0.399108	0.689813	0.0953	0	0
1	1937383	0.462761	0.643536	0.0953	0	0
1	1937385	0.852644	0.393857	0.0953	0	0.00633086
1	1937387	0.205372	0.837281	0.0953	0	0
1	1937389	0.470211	0.638205	0.0953	0	0.00423077
1	1937494	0.368728	0.71233	0.0953	0	0.000306896
1	1937914	0.427311	0.669153	0.0953	0	0
1	1938473	0.406257	0.684554	0.0953	0	0
1	1938695	0.211485	0.832509	0.0953	0	0.000306896
1	1938787	0.254488	0.799118	0.0953	0	0.000306896
1	1939052	0.287059	0.774067	0.0953	0	0.000306896
1	1939781	0.409902	0.681878	0.0953	0	0.00559347
1	1939826	0.559423	0.575873	0.0953	0	0
1	1940071	0.552891	0.580338	0.0953	0	0
1	1940340	0.617861	0.536667	0.0953	0	0
1	1940387	0.564869	0.572163	0.0953	0	0
1	1940473	0.522572	0.601272	0.0953	0	0
1	1940642	0.510583	0.609643	0.0953	0	0
1	1940707	0.336947	0.736157	0.0953	0	0.0553576
1	1940779	0.38437	0.700705	0.0953	0	0
1	1940830	0.545701	0.585272	0.0953	0	0.0147164
1	1940853	0.562849	0.573538	0.0953	0	0
1	1941080	0.0284376	0.977313	0.0953	0	0
1	1941135	0.108824	0.913342	0.0953	0	0
1	1941273	0.0763427	0.939146	0.0953	0	0
1	1941630	0.0763427	0.939146	0.0953	0	0
1	1941658	0.135061	0.892564	0.0953	0	0.038396
1	1941828	0.109025	0.913183	0.0953	0	0.0313089
1	1941833	0.109025	0.913183	0.0953	0	0.0313089
1	1941834	0.109025	0.913183	0.0953	0	0.0313089
1	1941845	0.111839	0.910951	0.0953	0	0
1	1941929	-0.127314	0.898692	0.0953	0	0.0461574
1	1942033	-0.127314	0.898692	0.0953	0	0.0461574
1	1942414	-0.0853142	0.932012	0.0953	0	0
1	1942762	-0.207112	0.835922	0.0953	0	0
1	1942808	-0.217126	0.82811	0.0953	0	0
1	1943143	-0.227298	0.820192	0.0953	0	0
1	1943235	-0.307317	0.758602	0.0953	0	0.00972973
1	1943250	-0.0892727	0.928865	0.0953	0	0.0132677
1	1943291	0.060264	0.951945	0.0953	0	0.0457298
1	1943294	0.415242	0.677965	0.0953	0	0.00559347
1	1943437	0.274603	0.783621	0.0953	0	0.000306896
1	1943511	0.333587	0.738691	0.0953	0	0
1	1944101	0.483162	0.628981	0.0953	0	0.0601931
1	1944123	0.153806	0.877763	0.0953	0	0.000306896
1	1944370	0.192558	0.847305	0.0953	0	0.00559347
1	1944583	0.175092	0.861007	0.0953	0	0.00559347
1	1944636	0.134499	0.893008	0.0953	0	0
1	1945960	0.155123	0.876725	0.0953	0	0.0173701
1	1946438	0.0535303	0.957309	0.0953	0	0.000306896
1	1946482	0.0539708	0.956958	0.0953	0	0.000306896
1	1946591	0.381339	0.702952	0.0953	0	0.0650492
1	1946809	0.381339	0.702952	0.0953	0	0.0650492
1	1946980	0.145112	0.884622	0.0953	0	0.00530411
1	1947755	0.410223	0.681642	0.0953	0	0.0650492
1	1948082	0.385142	0.700132	0.0953	0	0
1	1948400	0.191115	0.848436	0.0953	0	0.0418679
1	1948641	0.225303	0.821744	0.0953	0	0
1	1948805	0.382682	0.701955	0.0953	0	0.0650492
1	1949189	0.29557	0.767559	0.0953	0	0.000306896
1	1949544	0.368312	0.71264	0.0953	0	0.0650492
1	1949620	0.249281	0.803143	0.0953	0	0
1	1949819	0.207118	0.835917	0.0953	0	0.000306896
1	1949846	0.241877	0.808876	0.0953	0	0
1	1949970	0.146245	0.883728	0.0953	0	0
1	1950242	-0.0207308	0.98346	0.0953	0	0.019745
1	1950544	0.107487	0.914402	0.0953	0	0
1	1950551	-0.442271	0.658293	0.0953	0	0.00271812
1	1950621	-0.261256	0.793895	0.0953	0	0.0260774
1	1950631	-0.281791	0.778103	0.0953	0	0
1	1950683	-0.334157	0.738261	0.0953	0	0
1	1950923	-0.439426	0.660353	0.0953	0	0
1	1951242	-0.417422	0.67637	0.0953	0	0.00559347
1	1951346	-0.522393	0.601397	0.0953	0	0.0067883
1	1951827	-0.384349	0.70072	0.0953	0	0.0333528
1	1952605	-0.384349	0.70072	0.0953	0	0.0333528
1	1952610	-0.384349	0.70072	0.0953	0	0.0333528
1	1952782	-0.384349	0.70072	0.0953	0	0.0333528
1	1953018	-0.457691	0.647174	0.0953	0	0
1	1953039	-0.390791	0.695952	0.0953	0	0
1	1953107	-0.828276	0.407514	0.0953	0	0.0246754
1	1953150	-0.795659	0.426231	0.0953	0	0.000306896
1	1953252	-0.725003	0.46845	0.0953	0	0.0333528
1	1953253	-1.03307	0.301569	0.0953	0	0.019745
1	1953277	-0.983494	0.325364	0.0953	0	0.000306896
1	1953576	-1.29744	0.194478	0.0953	0	0.014292
1	1953605	-1.57408	0.115469	0.0953	0	0.0168123
1	1953812	-1.32898	0.183853	0.0953	0	0.0381437
1	1953842	-1.1273	0.259616	0.0953	0	0.000306896
1	1953934	-1.00744	0.313724	0.0953	0	0
1	1954069	-0.990937	0.321717	0.0953	0	0
1	1954282	-1.16434	0.244287	0.0953	0	0.00539809
1	1954436	-0.804694	0.420996	0.0953	0	0.0333528
1	1954938	-0.84036	0.400707	0.0953	0	0
1	1955080	-0.775947	0.43778	0.0953	0	0.0333528
1	1955187	-0.893488	0.371596	0.0953	0	0.000306896
1	1955345	-0.790469	0.429254	0.0953	0	0
1	1955373	-0.922803	0.35611	0.0953	0	0
1	1955652	-1.0904	0.275535	0.0953	0	0.0489746
1	1955984	-0.682548	0.494893	0.0953	0	0.0333528
1	1956362	-0.392487	0.694698	0.0953	0	0.0502115
1	1956596	-0.672196	0.501459	0.0953	0	0
1	1956734	-0.619546	0.535557	0.0953	0	0.00559347
1	1956780	-0.577189	0.563812	0.0953	0	0
1	1956971	-0.664995	0.506054	0.0953	0	0
1	1957037	-1.03569	0.300346	0.0953	0	0.0253858
1	1957299	-0.917791	0.358728	0.0953	0	0
1	1957322	-0.676875	0.498486	0.0953	0	0.000306896
1	1957375	-0.686855	0.492174	0.0953	0	0.000306896
1	1957772	-0.643507	0.519895	0.0953	0	0.000306896
1	1957814	-0.590855	0.554618	0.0953	0	0
1	1957953	-0.508096	0.611386	0.0953	0	0.00559347
1	1958198	-0.181702	0.855816	0.0953	0	0.0185613
1	1958314	-0.261631	0.793606	0.0953	0	0
1	1958387	-0.572153	0.567219	0.0953	0	0.102318
1	1958489	0.208354	0.834953	0.0953	0	0.0112678
1	1958724	0.272586	0.785171	0.0953	0	0
1	1958877	0.355145	0.722481	0.0953	0	0.0135935
1	1958989	0.0364123	0.970954	0.0953	0	0
1	2010471	-2.35972	0.0182889	0.0401	0.163309	0.0412616
1	2010548	-2.01407	0.0440024	0.0401	0.163309	0.0171019
1	2010570	-2.01407	0.0440024	0.0401	0.163309	0.0171019
1	2010576	-2.0861	0.0369696	0.0401	0.163309	0.0127993
1	2010669	-2.0427	0.0410819	0.0401	0.163309	0
1	2010675	-1.97722	0.0480168	0.0401	0.163309	0
1	2010733	-2.08326	0.0372276	0.0401	0.163309	0.00238384
1	2010818	-2.05712	0.0396747	0.0401	0.163309	0.0132677
1	2010852	-2.06452	0.0389685	0.0401	0.163309	0.00366862
1	2010900	-2.04791	0.040569	0.0401	0.163309	0
1	2010986	-1.97346	0.0484432	0.0401	0.163309	0.00559347
1	2010994	-2.09565	0.036113	0.0401	0.163309	0
1	2011082	-2.08311	0.0372411	0.0401	0.163309	0
1	2011087	-2.0725	0.0382186	0.0401	0.163309	0
1	2011116	-2.15057	0.0315098	0.0401	0.163309	0.0171019
1	2011144	-2.14267	0.0321397	0.0401	0.163309	0
1	2011300	-2.09219	0.0364214	0.0401	0.163309	0.00366862
1	2011336	-2.58976	0.00960431	0.0401	0.163309	0.0115291
1	2037965	-2.96346	0.00304202	0	0.943522	0
1	2037966	-2.31812	0.0204429	0	0.943522	0.00534126
1	2037984	-2.23354	0.0255136	0	0.943522	0
1	2038160	2.58818	0.00964842	0	0.943522	0
1	2038166	2.62338	0.00870632	0	0.943522	0
1	2038178	2.56382	0.0103528	0	0.943522	0
1	2038197	5.17521	2.27654e-07	0	0.943522	0
1	2038198	5.07832	3.80779e-07	0	0.943522	0
1	2038216	4.91386	8.93012e-07	0	0.943522	0.0158784
1	2038217	5.06981	3.98208e-07	0	0.943522	0.0190207
1	2038218	3.8434	0.000121343	0	0.943522	0.00331988
1	2038248	3.7188	0.000200169	0	0.943522	0.0247167
1	2038256	2.87885	0.00399134	0	0.943522	0
1	2038276	2.85873	0.00425339	0	0.943522	0
1	2038290	2.9816	0.00286748	0	0.943522	0
1	2038294	2.94586	0.00322062	0	0.943522	0.0119604
1	2038307	2.15149	0.0314377	0	0.943522	0
1	2052997	2.39431	0.0166517	0	0.694362	0.0057856
1	2052998	2.46926	0.0135394	0	0.694362	0.0035573
1	2053004	2.4997	0.0124298	0	0.694362	0
1	2053018	2.27951	0.0226367	0	0.694362	0
1	2053050	2.31933	0.0203771	0	0.694362	0
1	2053053	2.32359	0.0201475	0	0.694362	0
1	2053054	2.32359	0.0201475	0	0.694362	0
1	2053057	2.32509	0.0200669	0	0.694362	0.000232627
1	2053071	2.00551	0.044909	0	0.694362	0
1	2053079	2.48452	0.0129725	0	0.694362	0.0105124
1	2053089	2.30018	0.0214382	0	0.694362	0.000232627
1	2053093	2.30499	0.0211669	0	0.694362	0
1	2053097	4.13115	3.60952e-05	0	0.694362	0
1	2053539	-2.21503	0.0267578	0	0.694362	0
1	2053550	-2.25804	0.023943	0	0.694362	0.0263503
1	2054351	-4.13184	3.59867e-05	0	0.650061	0.0459671
1	2054354	-3.39882	0.000676764	0	0.650061	0
1	2054355	-3.40474	0.000662266	0	0.650061	0
1	2054358	-2.07403	0.0380762	0	0.650061	0
1	2055813	1.99829	0.0456851	0	0.873626	0
1	2055814	3.61799	0.000296904	0	0.873626	0.0133629
1	2055824	4.04931	5.13688e-05	0	0.873626	0.00331988
1	2055828	4.08496	4.4085e-05	0	0.873626	0.00812004
1	2055842	3.54131	0.000398138	0	0.873626	0.00984
1	2055844	3.10092	0.0019292	0	0.873626	0
1	2055846	3.10866	0.00187939	0	0.873626	0.00331988
1	2055850	3.11318	0.00185081	0	0.873626	0.0462065
1	2055856	2.17903	0.0293291	0	0.873626	0
1	2056296	1.99481	0.0460639	0	0.873626	0
1	2056666	2.06682	0.0387507	0	0.873626	0.0420106
1	2056717	2.0111	0.0443148	0	0.873626	0
1	2056874	2.39389	0.0166709	0	0.873626	0.0512333
1	2058580	2.07519	0.0379694	0	0.873626	0.0526017
1	2058613	1.96981	0.04886	0	0.873626	0.000232627
1	2058621	1.96981	0.04886	0	0.873626	0.000232627
1	2058840	2.06886	0.0385592	0	0.873626	0.000306896
1	2059012	2.17474	0.0296498	0	0.873626	0.000708427
1	2059143	2.14077	0.0322923	0	0.873626	0.0526017
1	2059868	1.98038	0.0476607	0	0.873626	0.0202307
1	2073701	2.12541	0.0335523	0	0.609069	0.0171303
1	2073743	2.55565	0.010599	0	0.609069	0.0013556
1	2073746	2.88847	0.00387125	0	0.609069	0.0136726
1	2073785	3.04742	0.00230816	0	0.609069	0.0173701
1	2073828	3.21681	0.00129623	0	0.609069	0
1	2073840	4.10811	3.98917e-05	0	0.609069	0
1	2073841	3.69279	0.000221809	0	0.609069	0
1	2073846	3.37397	0.000740922	0	0.609069	0.0318119
1	2073912	2.47443	0.0133448	0	0.609069	0.000208938
1	2074104	2.50873	0.0121164	0	0.609069	0
1	2074273	2.47252	0.0134164	0	0.609069	0.0067883
1	2074336	2.48201	0.0130644	0	0.609069	0.000306896
1	2074484	2.60729	0.00912621	0	0.609069	0.011481
1	2074590	2.28283	0.0224401	0	0.609069	0
1	2074720	2.26573	0.0234682	0	0.609069	0
1	2074728	2.31684	0.0205126	0	0.609069	0
1	2074902	2.3086	0.020966	0	0.609069	0.000306896
1	2075035	2.4174	0.0156316	0	0.609069	0
1	2075068	2.63216	0.00848444	0	0.609069	0.0280843
1	2075251	2.56663	0.0102691	0	0.609069	0.00272559
1	2075560	2.70062	0.00692099	0	0.609069	0.0614524
1	2075570	2.70455	0.00683978	0	0.609069	0.0280843
1	2075814	2.49341	0.0126524	0	0.609069	0
1	2075974	2.47657	0.0132652	0	0.609069	0
1	2076220	2.47535	0.0133106	0	0.609069	0
1	2076573	2.38588	0.0170385	0	0.609069	0
1	2076741	2.36774	0.017897	0	0.609069	0.0358528
1	2076901	2.26176	0.0237122	0	0.609069	0
1	2077128	2.45203	0.0142054	0	0.609069	0.0280843
1	2077260	2.47281	0.0134056	0	0.609069	0.0614524
1	2077266	2.45872	0.0139432	0	0.609069	0
1	2077281	2.47505	0.0133219	0	0.609069	0
1	2077409	2.47815	0.0132065	0	0.609069	0.0614524
1	2077795	2.44725	0.014395	0	0.609069	0
1	2077872	2.48337	0.0130145	0	0.609069	0.0280843
1	2078317	2.58498	0.00973856	0	0.609069	0.0315337
1	2224876	1.3895	0.164679	0.0875	0.0406504	0.0483544
1	2224896	1.20517	0.228139	0.0875	0.0406504	0.011481
1	2224944	0.889416	0.373779	0.0875	0.0406504	0.019745
1	2225087	1.04183	0.297492	0.0875	0.0406504	0
1	2225115	0.973831	0.33014	0.0875	0.0406504	0.000306896
1	2225142	0.65543	0.512191	0.0875	0.0406504	0.0105348
1	2225158	1.26188	0.206993	0.0875	0.0406504	0.000129383
1	2225173	1.07999	0.280147	0.0875	0.0406504	0.000306896
1	2225251	1.2113	0.225779	0.0875	0.0406504	0.00730216
1	2225264	1.11928	0.26302	0.0875	0.0406504	0
1	2225265	1.11143	0.266385	0.0875	0.0406504	0
1	2225284	1.30672	0.191306	0.0875	0.0406504	0.00801159
1	2225412	0.342629	0.731878	0.0875	0.0406504	0.000626487
1	2225491	0.610272	0.541682	0.0875	0.0406504	0.011481
1	2225497	0.456163	0.648273	0.0875	0.0406504	0
1	2225516	0.437122	0.662023	0.0875	0.0406504	0
1	2225650	0.360859	0.718205	0.0875	0.0406504	0.000306896
1	2225723	0.347631	0.728117	0.0875	0.0406504	0.0132677
1	2225949	0.56581	0.571523	0.0875	0.0406504	0
1	2225986	0.625541	0.531616	0.0875	0.0406504	0.00423077
1	2225994	0.473137	0.636115	0.0875	0.0406504	0
1	2226333	0.736563	0.461388	0.0875	0.0406504	0.0104503
1	2226351	0.244085	0.807165	0.0875	0.0406504	0.000208938
1	2226696	0.220094	0.825798	0.0875	0.0406504	0.0132677
1	2227155	0.350116	0.726252	0.0875	0.0406504	0
1	2227158	0.512235	0.608486	0.0875	0.0406504	0
1	2227166	0.471197	0.6375	0.0875	0.0406504	0
1	2227173	0.827247	0.408097	0.0875	0.0406504	0.00559347
1	2227422	0.768363	0.442272	0.0875	0.0406504	0
1	2227549	0.676911	0.498463	0.0875	0.0406504	0.011481
1	2227675	0.777865	0.436649	0.0875	0.0406504	0.00117687
1	2227707	0.613252	0.53971	0.0875	0.0406504	0
1	2228462	0.602077	0.547123	0.0875	0.0406504	0
1	2228613	0.678947	0.497171	0.0875	0.0406504	0.011481
1	2228703	0.772479	0.439831	0.0875	0.0406504	0.011481
1	2228770	0.583476	0.559573	0.0875	0.0406504	0.0067883
1	2228785	0.749138	0.453774	0.0875	0.0406504	0.023261
1	2229140	0.649724	0.515871	0.0875	0.0406504	0.0269227
1	2229156	1.1298	0.258563	0.0875	0.0406504	0.0367786
1	2229301	0.794602	0.426845	0.0875	0.0406504	0.00351631
1	2229387	1.08106	0.279669	0.0875	0.0406504	0.00616061
1	2229447	1.31443	0.188701	0.0875	0.0406504	0.0131865
1	2229478	1.57599	0.115027	0.0875	0.0406504	0.00342262
1	2229553	1.25279	0.210283	0.0875	0.0406504	0.00218379
1	2229792	0.752497	0.451752	0.0875	0.0406504	0
1	2229917	0.969085	0.332503	0.0875	0.0406504	0.0520405
1	2230147	0.549242	0.58284	0.0875	0.0406504	0
1	2230676	0.531386	0.595151	0.0875	0.0406504	0.000306896
1	2230748	0.583369	0.559645	0.0875	0.0406504	0
1	2230766	0.0548486	0.956259	0.0875	0.0406504	0.0300499
1	2230799	0.344585	0.730407	0.0875	0.0406504	0.0139433
1	2230946	0.680845	0.495969	0.0875	0.0406504	0.000306896
1	2230954	0.706293	0.480006	0.0875	0.0406504	0
1	2231111	0.706293	0.480006	0.0875	0.0406504	0
1	2231153	0.83735	0.402396	0.0875	0.0406504	0
1	2231463	0.612036	0.540514	0.0875	0.0406504	0
1	2231566	0.631889	0.527459	0.0875	0.0406504	0
1	2231567	1.02512	0.305309	0.0875	0.0406504	0.00256148
1	2231595	0.934162	0.35022	0.0875	0.0406504	0.000992017
1	2231677	0.591303	0.554318	0.0875	0.0406504	0.0067883
1	2231684	0.700135	0.483843	0.0875	0.0406504	0
1	2231966	0.780828	0.434904	0.0875	0.0406504	0.0686762
1	2232304	0.208325	0.834975	0.0875	0.0406504	0.00663922
1	2232526	1.27976	0.200629	0.0875	0.0406504	0.0257014
1	2232532	0.937716	0.348391	0.0875	0.0406504	0.00343659
1	2232537	0.861791	0.388803	0.0875	0.0406504	0
1	2232863	0.807742	0.419239	0.0875	0.0406504	0
1	2233021	0.846906	0.397047	0.0875	0.0406504	0
1	2233029	0.774505	0.438632	0.0875	0.0406504	0.00559347
1	2233233	0.74562	0.455897	0.0875	0.0406504	0.00559347
1	2233287	0.732171	0.464064	0.0875	0.0406504	0
1	2233312	0.82278	0.410633	0.0875	0.0406504	0
1	2233567	0.724801	0.468574	0.0875	0.0406504	0
1	2233698	0.694575	0.487321	0.0875	0.0406504	0.00126705
1	2233901	0.767081	0.443033	0.0875	0.0406504	0.000306896
1	2233961	1.16303	0.244815	0.0875	0.0406504	0.0686762
1	2234155	1.08738	0.276868	0.0875	0.0406504	0
1	2234251	1.08281	0.278892	0.0875	0.0406504	0
1	2234632	1.07855	0.280789	0.0875	0.0406504	0.0328405
1	2234671	1.26441	0.206085	0.0875	0.0406504	0.000306896
1	2234850	1.26004	0.207655	0.0875	0.0406504	0.000306896
1	2234903	1.59145	0.111509	0.0875	0.0406504	0
1	2234909	1.58354	0.113298	0.0875	0.0406504	0
1	2235019	1.55965	0.118843	0.0875	0.0406504	0.0686762
1	2235624	1.46073	0.144088	0.0875	0.0406504	0
1	2235656	1.59499	0.110714	0.0875	0.0406504	0.0686762
1	2235662	1.61244	0.106867	0.0875	0.0406504	0
1	2235672	1.60467	0.108567	0.0875	0.0406504	0
1	2235991	1.37267	0.169854	0.0875	0.0406504	0
1	2236031	1.3009	0.193293	0.0875	0.0406504	0.000306896
1	2236033	1.32454	0.185324	0.0875	0.0406504	0
1	2236319	1.29237	0.196228	0.0875	0.0406504	0
1	2236339	1.53526	0.124721	0.0875	0.0406504	0.0801652
1	2236359	1.48871	0.136563	0.0875	0.0406504	0.0019639
1	2236614	1.22045	0.222295	0.0875	0.0406504	0.0067883
1	2236692	1.24651	0.212577	0.0875	0.0406504	0
1	2236697	1.27751	0.201424	0.0875	0.0406504	0
1	2236702	1.10132	0.270756	0.0875	0.0406504	0.000306896
1	2237020	1.16064	0.245788	0.0875	0.0406504	0
1	2237151	1.05086	0.293325	0.0875	0.0406504	0
1	2237152	1.02712	0.304366	0.0875	0.0406504	0
1	2237248	1.128	0.25932	0.0875	0.0406504	0.0630107
1	2237614	0.443974	0.657061	0.0875	0.0406504	0
1	2237866	0.341761	0.73253	0.0875	0.0406504	0.0067883
1	2237898	0.36713	0.713522	0.0875	0.0406504	0.000306896
1	2238071	0.456667	0.64791	0.0875	0.0406504	0.011481
1	2238237	0.332174	0.739758	0.0875	0.0406504	0.000306896
1	2238317	0.402306	0.687459	0.0875	0.0406504	0
1	2238579	0.362326	0.717109	0.0875	0.0406504	0
1	2238582	0.326814	0.743809	0.0875	0.0406504	0
1	2238896	0.242896	0.808086	0.0875	0.0406504	0
1	2238909	0.23695	0.812696	0.0875	0.0406504	0.019745
1	2239006	0.252523	0.800637	0.0875	0.0406504	0
1	2239652	0.303467	0.761534	0.0875	0.0406504	0
1	2239928	0.22438	0.822461	0.0875	0.0406504	0.019745
1	2240006	0.493357	0.62176	0.0875	0.0406504	0.00154821
1	2240383	0.43945	0.660336	0.0875	0.0406504	0
1	2240454	0.377785	0.70559	0.0875	0.0406504	0
1	2240467	0.341498	0.732729	0.0875	0.0406504	0
1	2240505	0.385628	0.699772	0.0875	0.0406504	0.019745
1	2240506	0.449689	0.652935	0.0875	0.0406504	0.00414185
1	2240601	0.227204	0.820265	0.0875	0.0406504	0.0067883
1	2240633	0.180141	0.857042	0.0875	0.0406504	0.000737039
1	2241096	0.233814	0.81513	0.0875	0.0406504	0.000306896
1	2241426	0.266019	0.790224	0.0875	0.0406504	0.000306896
1	2241438	0.312819	0.754418	0.0875	0.0406504	0
1	2241466	0.262605	0.792855	0.0875	0.0406504	0.019745
1	2241672	0.314345	0.753259	0.0875	0.0406504	0
1	2241684	0.336267	0.736669	0.0875	0.0406504	0
1	2241780	0.319804	0.749117	0.0875	0.0406504	0
1	2242000	0.112816	0.910176	0.0875	0.0406504	0.019745
1	2242035	0.188112	0.850789	0.0875	0.0406504	0.000306896
1	2242298	0.19093	0.84858	0.0875	0.0406504	0.000306896
1	2242374	0.249405	0.803047	0.0875	0.0406504	0
1	2242477	0.167925	0.866642	0.0875	0.0406504	0.0117622
1	2242825	0.181207	0.856205	0.0875	0.0406504	0.0067883
1	2242853	0.288052	0.773307	0.0875	0.0406504	0.011481
1	2242918	0.151018	0.879961	0.0875	0.0406504	0
1	2242986	0.192075	0.847683	0.0875	0.0406504	0.0132677
1	2243121	0.159647	0.87316	0.0875	0.0406504	0.000306896
1	2243243	0.116592	0.907183	0.0875	0.0406504	0
1	2243518	0.428263	0.66846	0.0875	0.0406504	0
1	2243564	0.686469	0.492417	0.0875	0.0406504	0.0117236
1	2243619	0.8212	0.411532	0.0875	0.0406504	0.0488638
1	2243732	0.553741	0.579756	0.0875	0.0406504	0
1	2243889	0.539765	0.589359	0.0875	0.0406504	0.000306896
1	2243920	0.643919	0.519628	0.0875	0.0406504	0
1	2244056	0.591737	0.554027	0.0875	0.0406504	0
1	2244236	0.556211	0.578067	0.0875	0.0406504	0.00604163
1	2244283	0.516606	0.605431	0.0875	0.0406504	0
1	2244293	0.583641	0.559462	0.0875	0.0406504	0
1	2244336	0.543579	0.586731	0.0875	0.0406504	0
1	2244407	0.361455	0.717759	0.0875	0.0406504	0.0132677
1	2244660	0.482814	0.629228	0.0875	0.0406504	0
1	2244749	0.53413	0.593252	0.0875	0.0406504	0.011481
1	2244846	0.523561	0.600584	0.0875	0.0406504	0.00559347
1	2244905	0.410819	0.681205	0.0875	0.0406504	0
1	2244952	0.280299	0.779248	0.0875	0.0406504	0.019745
1	2245186	0.251958	0.801074	0.0875	0.0406504	0.0132677
1	2245220	0.322168	0.747325	0.0875	0.0406504	0.000306896
1	2245221	0.595177	0.551725	0.0875	0.0406504	0
1	2245318	0.607775	0.543337	0.0875	0.0406504	0.00559347
1	2245439	0.566153	0.57129	0.0875	0.0406504	0
1	2245570	0.553233	0.580104	0.0875	0.0406504	0
1	2245633	0.597712	0.550032	0.0875	0.0406504	0
1	2245701	0.527145	0.598093	0.0875	0.0406504	0
1	2246050	0.479606	0.631508	0.0875	0.0406504	0.00604163
1	2246061	0.468108	0.639708	0.0875	0.0406504	0.000306896
1	2246246	0.475559	0.634389	0.0875	0.0406504	0.019745
1	2246287	0.641622	0.521119	0.0875	0.0406504	0
1	2246359	0.544689	0.585968	0.0875	0.0406504	0.000306896
1	2246513	0.774093	0.438876	0.0875	0.0406504	0
1	2246579	0.476483	0.63373	0.0875	0.0406504	0.00604163
1	2247026	0.476483	0.63373	0.0875	0.0406504	0.00604163
1	2247073	0.497758	0.618655	0.0875	0.0406504	0
1	2247079	0.469573	0.63866	0.0875	0.0406504	0.000306896
1	2247100	0.451316	0.651762	0.0875	0.0406504	0.0067883
1	2247399	0.629798	0.528827	0.0875	0.0406504	0
1	2247430	0.703205	0.481928	0.0875	0.0406504	0.0173701
1	2247487	0.620813	0.534723	0.0875	0.0406504	0
1	2247551	0.437046	0.662078	0.0875	0.0406504	0.000306896
1	2247643	0.437046	0.662078	0.0875	0.0406504	0.0067883
1	2247645	0.507381	0.611888	0.0875	0.0406504	0.00604163
1	2247985	0.570677	0.568219	0.0875	0.0406504	0
1	2248058	0.557608	0.577112	0.0875	0.0406504	0.000306896
1	2248383	0.54581	0.585196	0.0875	0.0406504	0
1	2248579	0.556602	0.577799	0.0875	0.0406504	0.011481
1	2248894	0.504616	0.613828	0.0875	0.0406504	0
1	2249015	0.598613	0.549431	0.0875	0.0406504	0
1	2249092	0.523534	0.600602	0.0875	0.0406504	0.00604163
1	2249236	0.610019	0.541849	0.0875	0.0406504	0
1	2249499	0.600055	0.54847	0.0875	0.0406504	0.00559347
1	2249542	0.560806	0.57493	0.0875	0.0406504	0
1	2249616	0.551071	0.581585	0.0875	0.0406504	0.000306896
1	2249750	0.59433	0.552291	0.0875	0.0406504	0
1	2250362	0.566027	0.571376	0.0875	0.0406504	0
1	2250695	0.532777	0.594188	0.0875	0.0406504	0.00604163
1	2250792	0.547862	0.583787	0.0875	0.0406504	0
1	2250950	0.559802	0.575614	0.0875	0.0406504	0
1	2251119	0.575494	0.564957	0.0875	0.0406504	0
1	2251146	0.563765	0.572914	0.0875	0.0406504	0.0132677
1	2251160	0.572672	0.566867	0.0875	0.0406504	0
1	2251249	0.635129	0.525344	0.0875	0.0406504	0.00736155
1	2251250	0.653604	0.513367	0.0875	0.0406504	0
1	2251348	0.608372	0.542941	0.0875	0.0406504	0
1	2251357	0.608372	0.542941	0.0875	0.0406504	0
1	2251456	0.534022	0.593326	0.0875	0.0406504	0.00604163
1	2251643	0.627885	0.530079	0.0875	0.0406504	0
1	2251822	0.588798	0.555997	0.0875	0.0406504	0
1	2251844	0.664719	0.50623	0.0875	0.0406504	0
1	2251945	0.60246	0.546868	0.0875	0.0406504	0.000306896
1	2251947	1.17861	0.238555	0.0875	0.0406504	0.0334166
1	2251982	1.12927	0.258783	0.0875	0.0406504	0
1	2252191	1.12927	0.258783	0.0875	0.0406504	0
1	2252205	1.67409	0.094113	0.0875	0.0406504	0.0176999
1	2252280	1.62046	0.105133	0.0875	0.0406504	0.00158581
1	2252401	1.49453	0.135037	0.0875	0.0406504	0
1	2252404	1.59266	0.111237	0.0875	0.0406504	0
1	2252418	0.98644	0.323917	0.0875	0.0406504	0.0241941
1	2252422	1.4624	0.143632	0.0875	0.0406504	0.00559347
1	2252613	1.52399	0.127512	0.0875	0.0406504	0.0173701
1	2252759	1.64769	0.0994158	0.0875	0.0406504	0
1	2252827	1.419	0.155899	0.0875	0.0406504	0.019745
1	2252973	1.61633	0.106024	0.0875	0.0406504	0.0173701
1	2253185	1.50826	0.131488	0.0875	0.0406504	0.0173701
1	2253321	1.50486	0.132361	0.0875	0.0406504	0
1	2253327	1.61204	0.106953	0.0875	0.0406504	0.0218434
1	2253432	1.45524	0.145602	0.0875	0.0406504	0
1	2253527	1.43457	0.15141	0.0875	0.0406504	0.00559347
1	2253558	1.39066	0.164327	0.0875	0.0406504	0
1	2253750	1.33577	0.181624	0.0875	0.0406504	0.000306896
1	2253753	1.48502	0.137538	0.0875	0.0406504	0.0011315
1	2254074	1.58502	0.112961	0.0875	0.0406504	0.0173701
1	2254082	1.58502	0.112961	0.0875	0.0406504	0.0173701
1	2254206	1.58931	0.111991	0.0875	0.0406504	0
1	2254214	1.57824	0.11451	0.0875	0.0406504	0
1	2254246	1.61356	0.106623	0.0875	0.0406504	0
1	2254334	1.59864	0.109901	0.0875	0.0406504	0
1	2254402	1.5801	0.114083	0.0875	0.0406504	0
1	2254413	1.64748	0.0994603	0.0875	0.0406504	0
1	2254468	1.6562	0.0976813	0.0875	0.0406504	0.00559347
1	2254492	1.55861	0.119088	0.0875	0.0406504	0.00604163
1	2254499	1.6297	0.103164	0.0875	0.0406504	0
1	2254509	1.89811	0.0576812	0.0875	0.0406504	0.0112678
1	2254516	2.46987	0.0135163	0.0875	0.0406504	0
1	2254582	1.76595	0.0774049	0.0875	0.0406504	0
1	2254624	1.7285	0.083898	0.0875	0.0406504	0
1	2254634	1.61749	0.105773	0.0875	0.0406504	0
1	2254702	1.835	0.0665054	0.0875	0.0406504	0.0605517
1	2254736	1.71318	0.0866788	0.0875	0.0406504	0
1	2254840	1.68714	0.091577	0.0875	0.0406504	0.000306896
1	2254910	1.82611	0.0678339	0.0875	0.0406504	0.051627
1	2255247	1.50075	0.13342	0.0875	0.0406504	0
1	2255307	1.55433	0.120106	0.0875	0.0406504	0.00559347
1	2255482	1.56393	0.117833	0.0875	0.0406504	0
1	2255487	1.58638	0.112654	0.0875	0.0406504	0
1	2255524	1.32932	0.183743	0.0875	0.0406504	0.0177199
1	2255569	1.60291	0.108954	0.0875	0.0406504	0
1	2255622	1.59755	0.110143	0.0875	0.0406504	0.00604163
1	2255633	1.73892	0.082049	0.0875	0.0406504	0
1	2256011	2.38752	0.0169626	0.0875	0.0406504	0.050726
1	2256217	2.25995	0.0238243	0.0875	0.0406504	0
1	2256245	2.48867	0.0128221	0.0875	0.0406504	0.0196343
1	2256285	2.29895	0.0215078	0.0875	0.0406504	0.00559347
1	2256288	2.29383	0.0218003	0.0875	0.0406504	0.050701
1	2256308	1.89695	0.0578343	0.0875	0.0406504	0
1	2256404	1.71968	0.0854903	0.0875	0.0406504	0.0173701
1	2256471	1.55245	0.120554	0.0875	0.0406504	0.00735191
1	2256475	1.4593	0.144483	0.0875	0.0406504	0
1	2256777	1.38587	0.165786	0.0875	0.0406504	0
1	2256825	1.33751	0.181055	0.0875	0.0406504	0.000306896
1	2256908	1.38404	0.166345	0.0875	0.0406504	0
1	2256933	1.36144	0.173376	0.0875	0.0406504	0
1	2256987	1.3695	0.170844	0.0875	0.0406504	0.00559347
1	2257018	1.55693	0.119487	0.0875	0.0406504	0.0435685
1	2257353	1.47925	0.139073	0.0875	0.0406504	0.00414185
1	2257354	1.36464	0.172366	0.0875	0.0406504	0.00559347
1	2257491	1.51697	0.129274	0.0875	0.0406504	0.0210511
1	2257695	1.5328	0.125325	0.0875	0.0406504	0
1	2257701	1.51125	0.130725	0.0875	0.0406504	0
1	2257711	1.45781	0.144892	0.0875	0.0406504	0.00559347
1	2257727	1.4662	0.142593	0.0875	0.0406504	0.0118763
1	2257863	1.4662	0.142593	0.0875	0.0406504	0.0118763
1	2257886	1.5335	0.125153	0.0875	0.0406504	0.0435685
1	2257931	1.10902	0.267424	0.0875	0.0406504	0.0207321
1	2258323	0.783756	0.433183	0.0875	0.0406504	0.0118763
1	2258473	0.783756	0.433183	0.0875	0.0406504	0.0118763
1	2258651	0.474852	0.634893	0.0875	0.0406504	0.019745
1	2258890	0.542204	0.587678	0.0875	0.0406504	0
1	2259144	0.552913	0.580323	0.0875	0.0406504	0
1	2259319	0.211579	0.832435	0.0875	0.0406504	0.00999457
1	2259860	0.31817	0.750356	0.0875	0.0406504	0.00559347
1	2260026	0.108571	0.913543	0.0875	0.0406504	0
1	2260050	0.116446	0.907299	0.0875	0.0406504	0.015593
1	2260233	-0.0979664	0.921959	0.0875	0.0406504	0.000306896
1	2260511	-0.0200894	0.983972	0.0875	0.0406504	0
1	2260545	0.308807	0.757468	0.0875	0.0406504	0
1	2260563	0.0331445	0.973559	0.0875	0.0406504	0
1	2260715	0.208618	0.834746	0.0875	0.0406504	0.023261
1	2260758	-0.0334533	0.973313	0.0875	0.0406504	0.000306896
1	2260885	-0.139521	0.889038	0.0875	0.0406504	0
1	2260933	-0.103688	0.917417	0.0875	0.0406504	0.0067883
1	2260950	0.022655	0.981925	0.0875	0.0406504	0.00559347
1	2261177	-0.0151309	0.987928	0.0875	0.0406504	0.00167386
1	2261222	0.179872	0.857253	0.0875	0.0406504	0.00339193
1	2261325	0.365147	0.715001	0.0875	0.0406504	0
1	2279817	2.1937	0.028257	0.0744	0.0846233	0.0135143
1	2279910	2.06512	0.0389116	0.0744	0.0846233	0
1	2280011	2.04797	0.0405626	0.0744	0.0846233	0
1	2280029	2.19542	0.0281333	0.0744	0.0846233	0
1	2280035	2.04625	0.0407316	0.0744	0.0846233	0
1	2280118	2.08376	0.037182	0.0744	0.0846233	0
1	2280130	2.06709	0.0387261	0.0744	0.0846233	0.00559347
1	2280139	2.85879	0.00425262	0.0744	0.0846233	0.0109784
1	2280142	3.106	0.00189634	0.0744	0.0846233	0
1	2280182	2.98778	0.00281016	0.0744	0.0846233	0.00559347
1	2280184	3.02325	0.00250075	0.0744	0.0846233	0
1	2280192	3.15276	0.00161733	0.0744	0.0846233	0.0147164
1	2280198	2.9646	0.00303072	0.0744	0.0846233	0
1	2280210	3.03088	0.0024384	0.0744	0.0846233	0.00559347
1	2280232	2.97058	0.00297239	0.0744	0.0846233	0
1	2280235	2.9191	0.00351044	0.0744	0.0846233	0
1	2280240	3.258	0.00112202	0.0744	0.0846233	0.0370033
1	2280273	2.10685	0.0351303	0.0744	0.0846233	0.0291535
1	2281978	2.18432	0.0289391	0.0744	0.0846233	0
1	2281979	2.19993	0.0278117	0.0744	0.0846233	0
1	2282135	2.28388	0.0223784	0.0744	0.0846233	0.0155875
1	2282166	2.10632	0.0351766	0.0744	0.0846233	0.0067883
1	2282168	2.04253	0.0410991	0.0744	0.0846233	0.0067883
1	2282204	2.56162	0.0104185	0.0744	0.0846233	0.0812498
1	2283161	1.99797	0.0457199	0.0744	0.0846233	0.01086
1	2323041	-0.846223	0.397428	0.105	0.0050813	0.00915194
1	2323069	-0.915561	0.359897	0.105	0.0050813	0
1	2323567	-1.13185	0.257699	0.105	0.0050813	0
1	2323674	-1.01056	0.312229	0.105	0.0050813	0
1	2323866	-1.04914	0.294115	0.105	0.0050813	0
1	2324002	-1.04744	0.294896	0.105	0.0050813	0.0067883
1	2324008	-1.1011	0.270851	0.105	0.0050813	0
1	2324321	-1.01239	0.31135	0.105	0.0050813	0
1	2324336	-1.17171	0.241315	0.105	0.0050813	0
1	2324872	-1.61475	0.106365	0.105	0.0050813	0
1	2324881	-1.86016	0.0628623	0.105	0.0050813	0.0331339
1	2324987	-1.11496	0.264868	0.105	0.0050813	0
1	2325160	-1.07736	0.281321	0.105	0.0050813	0
1	2325187	-1.17529	0.239879	0.105	0.0050813	0.00126705
1	2325199	-0.897281	0.369569	0.105	0.0050813	0
1	2325272	-0.840464	0.400648	0.105	0.0050813	0.011481
1	2325371	-0.58275	0.560062	0.105	0.0050813	0
1	2325737	-0.545141	0.585657	0.105	0.0050813	0.0067883
1	2325760	-0.146033	0.883895	0.105	0.0050813	0.0188846
1	2325833	0.0644164	0.948639	0.105	0.0050813	0.0306075
1	2326009	-0.343744	0.731039	0.105	0.0050813	0
1	2326513	-0.348257	0.727647	0.105	0.0050813	0.000306896
1	2326606	-0.295443	0.767655	0.105	0.0050813	0
1	2326800	-0.560404	0.575204	0.105	0.0050813	0.0177199
1	2326812	-0.574092	0.565905	0.105	0.0050813	0
1	2326918	-0.354601	0.722888	0.105	0.0050813	0.00112378
1	2326960	-0.310842	0.755921	0.105	0.0050813	0.0111752
1	2327075	-0.437476	0.661766	0.105	0.0050813	0.00112378
1	2327375	-0.37357	0.708724	0.105	0.0050813	0.019745
1	2327713	-0.32901	0.742148	0.105	0.0050813	0
1	2327815	-0.568636	0.569603	0.105	0.0050813	0
1	2328016	-0.506296	0.612649	0.105	0.0050813	0.019745
1	2328085	-0.431188	0.666332	0.105	0.0050813	0.000306896
1	2328194	-0.393304	0.694095	0.105	0.0050813	0.000306896
1	2328282	-0.251672	0.801295	0.105	0.0050813	0.011481
1	2328309	-0.408482	0.68292	0.105	0.0050813	0.0067883
1	2328501	-0.110618	0.911919	0.105	0.0050813	0.0146731
1	2328714	-0.422476	0.672678	0.105	0.0050813	0.00351631
1	2328989	-0.583464	0.559581	0.105	0.0050813	0.000306896
1	2329158	-0.593756	0.552675	0.105	0.0050813	0.0184911
1	2329458	-0.488889	0.62492	0.105	0.0050813	0
1	2329563	-0.428643	0.668183	0.105	0.0050813	0.00559347
1	2329661	-0.706133	0.480105	0.105	0.0050813	0.000537054
1	2329665	-0.777958	0.436594	0.105	0.0050813	0.019745
1	2329682	-0.889597	0.373682	0.105	0.0050813	0.00695038
1	2329808	-0.779888	0.435457	0.105	0.0050813	0.0214765
1	2329879	-0.640846	0.521623	0.105	0.0050813	0.0067883
1	2329882	-0.199798	0.841639	0.105	0.0050813	0.0488638
1	2330002	-1.01138	0.311835	0.105	0.0050813	0
1	2330016	-0.814671	0.415261	0.105	0.0050813	0
1	2330035	-0.893425	0.37163	0.105	0.0050813	0.019745
1	2330124	-0.825336	0.409181	0.105	0.0050813	0
1	2330190	-0.889196	0.373898	0.105	0.0050813	0
1	2330364	-0.699984	0.483937	0.105	0.0050813	0
1	2331007	-0.708808	0.478443	0.105	0.0050813	0.0262204
1	2331139	-0.447233	0.654707	0.105	0.0050813	0.0111752
1	2331185	-0.705249	0.480655	0.105	0.0050813	0.0262204
1	2331383	-0.541731	0.588004	0.105	0.0050813	0
1	2331401	-0.604419	0.545565	0.105	0.0050813	0
1	2331499	-0.543036	0.587105	0.105	0.0050813	0
1	2331657	-0.679607	0.496753	0.105	0.0050813	0
1	2331800	-0.7139	0.475289	0.105	0.0050813	0.000306896
1	2331871	-0.754795	0.450372	0.105	0.0050813	0.000306896
1	2331905	-0.729866	0.465472	0.105	0.0050813	0
1	2331921	-0.850252	0.395185	0.105	0.0050813	0.0067883
1	2332038	-1.01332	0.310908	0.105	0.0050813	0.000925679
1	2332391	-1.05598	0.290978	0.105	0.0050813	0
1	2332468	-0.984977	0.324636	0.105	0.0050813	0
1	2332640	-1.00608	0.314379	0.105	0.0050813	0
1	2332651	-1.48979	0.136279	0.105	0.0050813	0.0122507
1	2332851	-0.736213	0.461601	0.105	0.0050813	0
1	2332952	-0.473433	0.635905	0.105	0.0050813	0.00559347
1	2332988	-0.323986	0.745949	0.105	0.0050813	0
1	2333031	-0.323986	0.745949	0.105	0.0050813	0
1	2333060	-0.24348	0.807634	0.105	0.0050813	0
1	2333952	-0.274284	0.783866	0.105	0.0050813	0
1	2334034	-0.309903	0.756635	0.105	0.0050813	0.000306896
1	2334261	-0.401895	0.687762	0.105	0.0050813	0.000925679
1	2334299	-0.183171	0.854664	0.105	0.0050813	0.00559347
1	2334436	-0.201855	0.84003	0.105	0.0050813	0
1	2334723	-0.265122	0.790916	0.105	0.0050813	0.000306896
1	2335326	-0.0215402	0.982815	0.105	0.0050813	0.0188139
1	2335349	-0.113906	0.909313	0.105	0.0050813	0.0067883
1	2335676	-0.211479	0.832513	0.105	0.0050813	0
1	2335691	-0.133431	0.893852	0.105	0.0050813	0
1	2335871	-0.140971	0.887893	0.105	0.0050813	0
1	2335873	-0.135165	0.892481	0.105	0.0050813	0
1	2335892	0.0110545	0.99118	0.105	0.0050813	0.00559347
1	2335969	0.0270422	0.978426	0.105	0.0050813	0.0110616
1	2336210	0.17072	0.864444	0.105	0.0050813	0
1	2336562	0.14973	0.880977	0.105	0.0050813	0
1	2336650	0.149017	0.881541	0.105	0.0050813	0.00559347
1	2336722	0.199533	0.841846	0.105	0.0050813	0.00935328
1	2336733	0.171898	0.863518	0.105	0.0050813	0.00559347
1	2336854	0.20621	0.836627	0.105	0.0050813	0
1	2337032	0.214504	0.830154	0.105	0.0050813	0.0110616
1	2337194	0.197976	0.843064	0.105	0.0050813	0.0111752
1	2337271	0.064238	0.948781	0.105	0.0050813	0
1	2337277	-0.17105	0.864184	0.105	0.0050813	0.000925679
1	2337332	-0.138899	0.88953	0.105	0.0050813	0.011481
1	2337403	-0.268188	0.788555	0.105	0.0050813	0.00956639
1	2337457	-0.312404	0.754734	0.105	0.0050813	0.0067883
1	2337537	-0.271637	0.785901	0.105	0.0050813	0
1	2337906	-0.417503	0.67631	0.105	0.0050813	0.0067883
1	2338014	-0.350761	0.725767	0.105	0.0050813	0
1	2338126	-0.386557	0.699085	0.105	0.0050813	0
1	2338569	-0.374148	0.708294	0.105	0.0050813	0
1	2338658	-0.45625	0.64821	0.105	0.0050813	0.0420095
1	2338738	-0.393968	0.693605	0.105	0.0050813	0
1	2338879	-0.328302	0.742683	0.105	0.0050813	0.00182984
1	2339074	-0.323477	0.746334	0.105	0.0050813	0
1	2339115	-0.326555	0.744005	0.105	0.0050813	0.0214765
1	2339136	-0.307923	0.758141	0.105	0.0050813	0.0067883
1	2339139	-0.207593	0.835547	0.105	0.0050813	0
1	2339395	-0.239337	0.810844	0.105	0.0050813	0.0239026
1	2339398	0.0090876	0.992749	0.105	0.0050813	0.0360866
1	2339427	0.0634892	0.949377	0.105	0.0050813	0
1	2339573	0.204412	0.838032	0.105	0.0050813	0.0111752
1	2339605	-0.052414	0.958199	0.105	0.0050813	0.00559347
1	2339609	-0.0642637	0.94876	0.105	0.0050813	0.0360866
1	2339675	-0.147219	0.882959	0.105	0.0050813	0.00559347
1	2339877	-0.199237	0.842077	0.105	0.0050813	0.000306896
1	2340200	-0.352686	0.724324	0.105	0.0050813	0
1	2340212	-0.379145	0.70458	0.105	0.0050813	0.000306896
1	2340358	-0.328914	0.74222	0.105	0.0050813	0
1	2340443	0.00822014	0.993441	0.105	0.0050813	0.0291535
1	2340504	-0.202825	0.839272	0.105	0.0050813	0
1	2340983	-0.448964	0.653457	0.105	0.0050813	0
1	2341060	-0.579091	0.562528	0.105	0.0050813	0.0222659
1	2341079	-0.262483	0.792949	0.105	0.0050813	0
1	2341083	-0.209439	0.834105	0.105	0.0050813	0.00559347
1	2341662	-0.231878	0.816633	0.105	0.0050813	0.00935328
1	2341835	-0.36628	0.714156	0.105	0.0050813	0.0067883
1	2342118	-0.254225	0.799322	0.105	0.0050813	0.00559347
1	2342301	-0.271749	0.785815	0.105	0.0050813	0
1	2342435	-0.278808	0.780393	0.105	0.0050813	0
1	2342567	-0.556782	0.577677	0.105	0.0050813	0.000925679
1	2342820	-0.418931	0.675267	0.105	0.0050813	0
1	2342924	-0.368397	0.712577	0.0767	0.0345178	0.011481
1	2343066	-0.430209	0.667043	0.0767	0.0345178	0
1	2343092	-0.445355	0.656063	0.0767	0.0345178	0
1	2343194	-0.705252	0.480654	0.0767	0.0345178	0.0214765
1	2343610	-0.442605	0.658052	0.0767	0.0345178	0.0067883
1	2343777	-0.403509	0.686574	0.0767	0.0345178	0
1	2343915	-0.430129	0.667101	0.0767	0.0345178	0
1	2343936	-0.367642	0.71314	0.0767	0.0345178	0.00559347
1	2344139	-0.33456	0.737957	0.0767	0.0345178	0
1	2344171	-0.352659	0.724344	0.0767	0.0345178	0.00559347
1	2344212	-0.452481	0.650922	0.0767	0.0345178	0.000306896
1	2344292	-0.373467	0.708801	0.0767	0.0345178	0
1	2344688	-0.330898	0.740722	0.0767	0.0345178	0
1	2344691	-0.519238	0.603595	0.0767	0.0345178	0
1	2344925	-0.552488	0.580614	0.0767	0.0345178	0.00624478
1	2345236	-0.246854	0.805022	0.0767	0.0345178	0.011481
1	2345372	-0.290921	0.771112	0.0767	0.0345178	0.000306896
1	2345403	-0.307726	0.758291	0.0767	0.0345178	0
1	2345508	-0.28743	0.773783	0.0767	0.0345178	0
1	2345580	-0.211128	0.832788	0.0767	0.0345178	0.00559347
1	2345757	-0.181682	0.855832	0.0767	0.0345178	0
1	2345966	-0.267657	0.788963	0.0767	0.0345178	0
1	2346099	-0.499428	0.617478	0.0767	0.0345178	0
1	2346171	0.116987	0.906871	0.0767	0.0345178	0.0146731
1	2346453	-0.151617	0.879489	0.0767	0.0345178	0.0117622
1	2346454	-0.148688	0.8818	0.0767	0.0345178	0
1	2346458	-0.181252	0.856169	0.0767	0.0345178	0.0117622
1	2346474	-0.122102	0.902818	0.0767	0.0345178	0
1	2346481	0.603494	0.54618	0.0767	0.0345178	0.0112678
1	2346482	0.231844	0.816659	0.0767	0.0345178	0
1	2346523	-0.215555	0.829335	0.0767	0.0345178	0.00427952
1	2346524	-0.215555	0.829335	0.0767	0.0345178	0.00427952
1	2346574	-0.190986	0.848536	0.0767	0.0345178	0.0013556
1	2346615	-0.241918	0.808844	0.0767	0.0345178	0
1	2346635	-0.372022	0.709877	0.0767	0.0345178	0.000306896
1	2346637	-0.372022	0.709877	0.0767	0.0345178	0.000306896
1	2346692	-0.34344	0.731268	0.0767	0.0345178	0
1	2346703	-0.441732	0.658683	0.0767	0.0345178	0.0115945
1	2346873	-0.369027	0.712107	0.0767	0.0345178	0.000306896
1	2346911	-0.327778	0.743079	0.0767	0.0345178	0
1	2347079	-0.37123	0.710467	0.0767	0.0345178	0
1	2347097	-0.232303	0.816303	0.0767	0.0345178	0.0173701
1	2347277	-0.373562	0.70873	0.0767	0.0345178	0
1	2347284	-0.529667	0.596343	0.0767	0.0345178	0.0326937
1	2347455	-0.584221	0.559072	0.0767	0.0345178	0.0067883
1	2347465	0.111788	0.910991	0.0767	0.0345178	0.050911
1	2347466	0.202257	0.839716	0.0767	0.0345178	0.00216674
1	2347566	-0.31036	0.756287	0.0767	0.0345178	0
1	2347576	-0.213979	0.830564	0.0767	0.0345178	0
1	2347732	-0.368275	0.712668	0.0767	0.0345178	0
1	2347827	-0.735121	0.462266	0.0767	0.0345178	0
1	2347847	-0.735121	0.462266	0.0767	0.0345178	0
1	2347931	-0.784323	0.432851	0.0767	0.0345178	0.000737039
1	2348009	-0.703621	0.481669	0.0767	0.0345178	0
1	2348040	-0.65966	0.509472	0.0767	0.0345178	0.023672
1	2348267	-0.375738	0.707112	0.0767	0.0345178	0
1	2348566	-0.394147	0.693472	0.0767	0.0345178	0
1	2348634	-0.405902	0.684814	0.0767	0.0345178	0
1	2348769	-0.466317	0.640989	0.0767	0.0345178	0
1	2349256	-0.34342	0.731282	0.0767	0.0345178	0.0173701
1	2349769	-0.469339	0.638827	0.0767	0.0345178	0
1	2349908	-0.785516	0.432151	0.0767	0.0345178	0.0142686
1	2349976	-0.933203	0.350715	0.0767	0.0345178	0.0101965
1	2350040	-0.751408	0.452407	0.0767	0.0345178	0
1	2350444	-0.677126	0.498326	0.0767	0.0345178	0.0142686
1	2350464	-0.371501	0.710264	0.0767	0.0345178	0.0315337
1	2350620	-0.499577	0.617373	0.0767	0.0345178	0
1	2350680	-0.693728	0.487853	0.0767	0.0345178	0.0238252
1	2350872	-0.460608	0.64508	0.0767	0.0345178	0.00559347
1	2350912	-0.438487	0.661034	0.0767	0.0345178	0
1	2351096	-0.478004	0.632647	0.0767	0.0345178	0
1	2351349	-0.432515	0.665367	0.0767	0.0345178	0
1	2351395	-0.59692	0.550561	0.0767	0.0345178	0
1	2351430	-0.293794	0.768916	0.0767	0.0345178	0.011481
1	2351575	-0.400133	0.689059	0.0767	0.0345178	0
1	2351699	-0.400133	0.689059	0.0767	0.0345178	0
1	2351879	-0.645126	0.518845	0.0767	0.0345178	0.00214677
1	2352009	-0.58514	0.558454	0.0767	0.0345178	0.0011315
1	2352146	-0.715945	0.474025	0.0767	0.0345178	0.000191148
1	2352280	-0.727133	0.467144	0.0767	0.0345178	0.0142686
1	2352477	-0.545187	0.585625	0.0767	0.0345178	0
1	2352503	-0.714773	0.474749	0.0767	0.0345178	0.0132677
1	2352572	-0.612783	0.54002	0.0767	0.0345178	0
1	2352692	-0.627867	0.530091	0.0767	0.0345178	0
1	2352940	-0.837891	0.402092	0.0767	0.0345178	0.0262204
1	2352999	-0.860953	0.389264	0.0767	0.0345178	0.000306896
1	2353085	-0.784353	0.432833	0.0767	0.0345178	0
1	2353116	-0.787321	0.431094	0.0767	0.0345178	0.000306896
1	2353152	-0.677013	0.498398	0.0767	0.0345178	0.00559347
1	2353218	-0.688846	0.49092	0.0767	0.0345178	0.000208938
1	2353295	-0.562821	0.573557	0.0767	0.0345178	0
1	2353369	-0.583499	0.559557	0.0767	0.0345178	0.000306896
1	2353457	-0.54993	0.582367	0.0767	0.0345178	0
1	2353564	-0.628557	0.529639	0.0767	0.0345178	0.000306896
1	2353656	-0.734144	0.462861	0.0767	0.0345178	0.0142686
1	2353664	-0.734144	0.462861	0.0767	0.0345178	0.0142686
1	2353704	-0.734144	0.462861	0.0767	0.0345178	0.0142686
1	2353869	-0.690808	0.489686	0.0767	0.0345178	0
1	2354016	-0.672887	0.501019	0.0767	0.0345178	0.000420237
1	2354125	-0.703879	0.481508	0.0767	0.0345178	0.000306896
1	2354370	-0.635877	0.524856	0.0767	0.0345178	0
1	2354400	-0.573863	0.566061	0.0767	0.0345178	0.000420237
1	2354563	-0.562508	0.57377	0.0767	0.0345178	0
1	2354703	-0.434518	0.663913	0.0767	0.0345178	0.000306896
1	2354886	0.224776	0.822154	0.0767	0.0345178	0.072452
1	2355085	-0.124129	0.901213	0.0767	0.0345178	0.000306896
1	2355143	-0.0997436	0.920548	0.0767	0.0345178	0
1	2355162	0.248675	0.803612	0.0767	0.0345178	0.0129318
1	2355223	-0.289959	0.771847	0.0767	0.0345178	0
1	2355400	-0.839192	0.401361	0.0767	0.0345178	0.0037802
1	2355563	-0.487743	0.625732	0.0767	0.0345178	0
1	2355745	-0.692167	0.488833	0.0767	0.0345178	0.00188225
1	2355839	-0.707423	0.479304	0.0767	0.0345178	0.0205288
1	2355916	-0.77619	0.437637	0.0767	0.0345178	0
1	2356110	-0.417817	0.676081	0.0767	0.0345178	0
1	2356149	-0.320446	0.74863	0.0767	0.0345178	0.00559347
1	2356152	-0.61526	0.538383	0.0767	0.0345178	0
1	2356164	-0.579623	0.562169	0.0767	0.0345178	0
1	2356193	-0.636875	0.524206	0.0767	0.0345178	0
1	2356201	-0.723358	0.46946	0.0767	0.0345178	0.000306896
1	2356234	-0.672358	0.501356	0.0767	0.0345178	0.0067883
1	2356241	-0.691412	0.489306	0.0767	0.0345178	0.019745
1	2356243	-0.543271	0.586944	0.0767	0.0345178	0.015938
1	2356253	-0.267027	0.789448	0.0767	0.0345178	0
1	2356254	-0.138421	0.889908	0.0767	0.0345178	0.0173701
1	2356270	-0.118316	0.905817	0.0767	0.0345178	0.0291535
1	2356549	-0.563339	0.573204	0.0767	0.0345178	0.0267227
1	2356557	-0.407627	0.683548	0.0767	0.0345178	0.0067883
1	2356577	-0.320796	0.748365	0.0767	0.0345178	0
1	2356588	-0.379325	0.704446	0.0767	0.0345178	0
1	2356912	-0.415874	0.677502	0.0767	0.0345178	0
1	2356955	-0.422763	0.672468	0.0767	0.0345178	0.000737039
1	2356958	-0.367763	0.71305	0.0767	0.0345178	0.00604163
1	2357285	-0.0245606	0.980405	0.0767	0.0345178	0.0173701
1	2357352	-0.255348	0.798455	0.0767	0.0345178	0.000737039
1	2357810	-0.00244104	0.998052	0.0767	0.0345178	0.00281948
1	2358073	-0.0924628	0.92633	0.0767	0.0345178	0
1	2358092	-0.234408	0.814668	0.0767	0.0345178	0.00913036
1	2358265	-0.15048	0.880386	0.0767	0.0345178	0
1	2358402	-0.109848	0.91253	0.0767	0.0345178	0
1	2358532	-0.198292	0.842817	0.0767	0.0345178	0
1	2358755	-0.23394	0.815032	0.0767	0.0345178	0
1	2358758	-0.278978	0.780262	0.0767	0.0345178	0
1	2358848	-0.0885906	0.929407	0.0767	0.0345178	0
1	2358903	-0.149448	0.8812	0.0767	0.0345178	0.0067883
1	2358944	-0.0369742	0.970506	0.0767	0.0345178	0
1	2359128	0.0231691	0.981515	0.0767	0.0345178	0
1	2359188	-0.035572	0.971624	0.0767	0.0345178	0.000306896
1	2359251	0.0299971	0.976069	0.0767	0.0345178	0.00066378
1	2359280	0.0503191	0.959868	0.0767	0.0345178	0.0115281
1	2359301	-0.0426856	0.965952	0.0767	0.0345178	0.00559347
1	2359384	-0.0426856	0.965952	0.0767	0.0345178	0.00559347
1	2359686	-0.109134	0.913096	0.0767	0.0345178	0.000306896
1	2359862	-0.0709459	0.943441	0.0767	0.0345178	0
1	2359917	-0.115853	0.907769	0.0767	0.0345178	0
1	2359940	-0.170813	0.86437	0.0767	0.0345178	0
1	2359981	-0.151145	0.879861	0.0767	0.0345178	0.00281948
1	2360105	-0.280985	0.778722	0.0767	0.0345178	0.0067883
1	2360159	-0.265581	0.790562	0.0767	0.0345178	0.0321731
1	2360244	-0.183079	0.854736	0.0767	0.0345178	0.000306896
1	2360342	-0.101922	0.918819	0.0767	0.0345178	0
1	2360430	-0.184838	0.853356	0.0767	0.0345178	0.0067883
1	2360442	-0.143	0.88629	0.0767	0.0345178	0.000306896
1	2360452	-0.146605	0.883443	0.0767	0.0345178	0
1	2360533	-0.0591636	0.952822	0.0767	0.0345178	0
1	2360605	-0.0280713	0.977605	0.0767	0.0345178	0
1	2360653	0.412262	0.680147	0.0767	0.0345178	0.0291351
1	2360820	0.204716	0.837794	0.0767	0.0345178	0
1	2360881	0.00140567	0.998878	0.0767	0.0345178	0.00102779
1	2361132	0.0420941	0.966424	0.0767	0.0345178	0
1	2361138	0.134818	0.892756	0.0767	0.0345178	0
1	2361309	0.187574	0.85121	0.0767	0.0345178	0.00165067
1	2361330	0.009197	0.992662	0.0767	0.0345178	0.00376744
1	2361640	-0.243165	0.807877	0.0767	0.0345178	0.0066291
1	2361666	-0.227291	0.820197	0.0767	0.0345178	0.00913036
1	2361754	0.0689565	0.945024	0.0767	0.0345178	0.00423077
1	2361832	0.094853	0.924432	0.0767	0.0345178	0.00502396
1	2362020	0.0482918	0.961484	0.0767	0.0345178	0.00389817
1	2362630	0.0957729	0.923701	0.0767	0.0345178	0
1	2362639	0.116579	0.907193	0.0767	0.0345178	0
1	2362660	0.166869	0.867473	0.0767	0.0345178	0.00559347
1	2362692	0.107965	0.914024	0.0767	0.0345178	0
1	2362764	0.0806979	0.935682	0.0767	0.0345178	0.000951575
1	2362827	0.0806979	0.935682	0.0767	0.0345178	0.000951575
1	2362922	0.1111	0.911537	0.0767	0.0345178	0.0067883
1	2363045	0.211536	0.832469	0.0767	0.0345178	0.00559347
1	2363227	0.203136	0.839029	0.0767	0.0345178	0.00559347
1	2363327	0.141784	0.887251	0.0767	0.0345178	0.00994899
1	2363421	0.200353	0.841204	0.0767	0.0345178	0.00502396
1	2363870	-0.186762	0.851847	0.0767	0.0345178	0
1	2363902	-0.106202	0.915422	0.0767	0.0345178	0.00559347
1	2364260	-0.191624	0.848036	0.0767	0.0345178	0
1	2364293	-0.115723	0.907872	0.0767	0.0345178	0.011481
1	2364316	-0.183538	0.854376	0.0767	0.0345178	0.00559347
1	2364508	-0.446192	0.655459	0.0767	0.0345178	0.0163194
1	2364535	-0.253517	0.799869	0.0767	0.0345178	0.000306896
1	2364672	-0.125744	0.899934	0.0767	0.0345178	0
1	2364843	-0.270864	0.786496	0.0767	0.0345178	0
1	2364910	-0.0413997	0.966977	0.0767	0.0345178	0.0173701
1	2365055	-0.169859	0.865121	0.0767	0.0345178	0.000306896
1	2365329	-0.0958998	0.9236	0.0767	0.0345178	0
1	2365491	-0.16283	0.870652	0.0767	0.0345178	0.000306896
1	2365505	-0.0814655	0.935072	0.0767	0.0345178	0.00559347
1	2365539	-0.136982	0.891045	0.0767	0.0345178	0.000306896
1	2365847	-0.123703	0.90155	0.0767	0.0345178	0
1	2365885	-0.753914	0.450901	0.0767	0.0345178	0.0143388
1	2366060	-0.733308	0.463371	0.0767	0.0345178	0.0326937
1	2366316	-0.611076	0.54115	0.0767	0.0345178	0
1	2366354	-0.683084	0.494554	0.0767	0.0345178	0.000306896
1	2366421	-0.619896	0.535326	0.0767	0.0345178	0
1	2366486	-0.610055	0.541825	0.0767	0.0345178	0
1	2366517	-0.324299	0.745712	0.0767	0.0345178	0
1	2366558	-0.200488	0.841099	0.0767	0.0345178	0
1	2366565	-0.241235	0.809373	0.0767	0.0345178	0
1	2366579	-0.287408	0.7738	0.0767	0.0345178	0
1	2366611	-0.287408	0.7738	0.0767	0.0345178	0
1	2366647	-0.529058	0.596765	0.0767	0.0345178	0.000306896
1	2366742	-0.471223	0.637481	0.0767	0.0345178	0
1	2366754	-0.452844	0.650661	0.0767	0.0345178	0
1	2367012	-0.533589	0.593626	0.0767	0.0345178	5.12491e-05
1	2367109	-0.517084	0.605097	0.0767	0.0345178	0.00972973
1	2367381	-0.233258	0.815561	0.0767	0.0345178	0.011481
1	2367846	0.0484045	0.961394	0.0767	0.0345178	0.00374791
1	2367868	0.640462	0.521873	0.0767	0.0345178	0.00873407
1	2368072	0.309557	0.756898	0.0767	0.0345178	0.0202307
1	2368223	0.0969822	0.922741	0.0767	0.0345178	0.0067883
1	2368232	0.0587545	0.953148	0.0767	0.0345178	0
1	2368531	-0.102145	0.918642	0.0767	0.0345178	0.000306896
1	2368564	-0.0224525	0.982087	0.0767	0.0345178	0.00559347
1	2368706	-0.0562704	0.955126	0.0767	0.0345178	0
1	2368775	-0.262163	0.793196	0.0767	0.0345178	0
1	2368925	-0.347432	0.728267	0.0767	0.0345178	0.00559347
1	2368949	-0.26384	0.791903	0.0767	0.0345178	0.0173701
1	2368983	-0.772658	0.439725	0.0767	0.0345178	0.0117622
1	2369021	-0.781456	0.434534	0.0767	0.0345178	0.0136283
1	2369071	-0.557555	0.577148	0.0767	0.0345178	0.00294317
1	2369084	-0.659534	0.509553	0.0767	0.0345178	0
1	2369099	-0.617567	0.536861	0.0767	0.0345178	0
1	2369207	-0.846425	0.397315	0.0767	0.0345178	0.0132677
1	2369286	-0.720692	0.471099	0.0767	0.0345178	0
1	2369375	-0.73649	0.461433	0.0767	0.0345178	0.0067883
1	2369391	-0.424274	0.671366	0.0767	0.0345178	0
1	2369447	-0.40517	0.685353	0.0767	0.0345178	0.000306896
1	2369462	-0.311903	0.755114	0.0767	0.0345178	0.011481
1	2369498	-0.528	0.597499	0.0767	0.0345178	0
1	2369635	-0.630058	0.528657	0.0767	0.0345178	0
1	2369636	-0.653627	0.513352	0.0767	0.0345178	0.00126705
1	2369647	-0.639645	0.522403	0.0767	0.0345178	0
1	2369662	-0.694261	0.487519	0.0767	0.0345178	0
1	2369679	-0.652106	0.514333	0.0767	0.0345178	0.0124158
1	2369899	-0.367314	0.713385	0.0767	0.0345178	0
1	2370303	-0.237006	0.812652	0.0767	0.0345178	0.00559347
1	2370450	-0.264072	0.791724	0.0767	0.0345178	0
1	2370628	-0.260781	0.794261	0.0767	0.0345178	0
1	2370939	-0.376768	0.706346	0.0767	0.0345178	0
1	2370987	-0.493783	0.62146	0.0767	0.0345178	0.019745
1	2371183	-0.395254	0.692656	0.0767	0.0345178	0
1	2371267	-0.382873	0.701814	0.0767	0.0345178	0
1	2371305	-0.492675	0.622242	0.0767	0.0345178	0
1	2371422	-0.489432	0.624536	0.0767	0.0345178	0
1	2371504	-0.435757	0.663013	0.0767	0.0345178	0
1	2371562	-0.425143	0.670732	0.0767	0.0345178	0.00559347
1	2371686	-0.468854	0.639174	0.0767	0.0345178	0
1	2371746	-0.501977	0.615684	0.0767	0.0345178	0.000306896
1	2371964	-0.422118	0.672939	0.0767	0.0345178	0.00559347
1	2371998	-0.541247	0.588337	0.0767	0.0345178	0
1	2372033	-0.436696	0.662332	0.0767	0.0345178	0
1	2372060	-0.679901	0.496567	0.0767	0.0345178	0
1	2372072	-0.708063	0.478906	0.0767	0.0345178	0.00604163
1	2372101	-0.910109	0.362765	0.0767	0.0345178	0.00177701
1	2372133	-0.454248	0.64965	0.0767	0.0345178	0
1	2372140	-0.556493	0.577874	0.0767	0.0345178	0
1	2372141	0.0261956	0.979101	0.0767	0.0345178	0.00357021
1	2372169	-0.0461634	0.96318	0.0767	0.0345178	0.019745
1	2372319	-0.0105409	0.99159	0.0767	0.0345178	0.0067883
1	2372320	0.000654478	0.999478	0.0767	0.0345178	0
1	2372321	-0.0744626	0.940642	0.0767	0.0345178	0
1	2372397	0.0575246	0.954127	0.0767	0.0345178	0
1	2372438	0.0502878	0.959893	0.0767	0.0345178	0.00559347
1	2372624	0.00759429	0.993941	0.0767	0.0345178	0
1	2372626	0.00393741	0.996858	0.0767	0.0345178	0.0117622
1	2372763	0.101678	0.919013	0.0767	0.0345178	0.0148545
1	2372858	-0.0637044	0.949206	0.0767	0.0345178	0
1	2372874	-0.144777	0.884887	0.0767	0.0345178	0.000306896
1	2372940	-0.0839631	0.933086	0.0767	0.0345178	0
1	2372954	-0.0870515	0.930631	0.0767	0.0345178	0
1	2373089	-0.108426	0.913658	0.0767	0.0345178	0
1	2373168	-0.110384	0.912105	0.0767	0.0345178	0
1	2373236	-0.180102	0.857072	0.0767	0.0345178	0.0149556
1	2373387	-0.104148	0.917052	0.0767	0.0345178	0
1	2373856	-0.0558685	0.955447	0.0767	0.0345178	0.0112678
1	2373987	-0.150525	0.88035	0.0767	0.0345178	0
1	2374006	-0.170372	0.864718	0.0767	0.0345178	0.0067883
1	2374120	-0.157491	0.874858	0.0767	0.0345178	0
1	2374150	-0.0895484	0.928646	0.0767	0.0345178	0.0067883
1	2374431	0.117239	0.906671	0.0767	0.0345178	0
1	2374758	0.1526	0.878714	0.0767	0.0345178	0
1	2374792	0.16763	0.866874	0.0767	0.0345178	0
1	2374896	0.0575443	0.954112	0.0767	0.0345178	0
1	2375332	0.0199172	0.984109	0.0767	0.0345178	0.000306896
1	2375506	0.123286	0.90188	0.0767	0.0345178	0
1	2375587	0.146547	0.88349	0.0767	0.0345178	0
1	2375844	0.174529	0.861449	0.0767	0.0345178	0
1	2375966	0.134934	0.892664	0.0767	0.0345178	0.0173701
1	2376046	-0.056681	0.954799	0.0767	0.0345178	0
1	2376270	-0.119198	0.905118	0.0767	0.0345178	0.0177199
1	2376708	-0.0469342	0.962566	0.0767	0.0345178	0.00559347
1	2376733	-0.00190144	0.998483	0.0767	0.0345178	0
1	2376895	-0.178451	0.858369	0.0767	0.0345178	0.00999457
1	2377066	-0.0457109	0.963541	0.0767	0.0345178	0
1	2377115	0.0464625	0.962942	0.0767	0.0345178	0.00559347
1	2377147	-0.0802397	0.936047	0.0767	0.0345178	0
1	2377310	-0.234941	0.814255	0.0767	0.0345178	0.0105348
1	2377400	-0.230806	0.817466	0.0767	0.0345178	0
1	2377433	-0.23526	0.814007	0.0767	0.0345178	0.0105348
1	2377502	-0.23526	0.814007	0.0767	0.0345178	0.0105348
1	2377525	-0.117889	0.906155	0.0767	0.0345178	0
1	2377575	-0.0994713	0.920764	0.0767	0.0345178	0
1	2390881	3.83792	0.000124083	0.0214	0.312109	0
1	2390888	3.25351	0.00113989	0.0214	0.312109	0.00423077
1	2390897	3.219	0.00128638	0.0214	0.312109	0
1	2391033	-2.34848	0.0188501	0.0214	0.312109	0
1	2415271	-2.03664	0.0416864	0	0.72791	0
1	2477698	-2.47229	0.0134252	0	0.95	0.0401606
1	2581563	-2.10604	0.035201	0.0064	0.473214	0
1	2581585	-2.0115	0.0442723	0.0064	0.473214	0
1	2581626	-2.28125	0.0225338	0.0064	0.473214	0.00624649
1	2581651	-2.00276	0.0452028	0.0064	0.473214	0
1	2581657	-2.1819	0.0291169	0.0064	0.473214	0
1	2581688	-2.25582	0.0240819	0.0064	0.473214	0.0117622
1	2581692	-2.24626	0.0246876	0.0064	0.473214	0
1	2581697	-2.32521	0.0200608	0.0064	0.473214	0.00126705
1	2581708	-2.09601	0.0360816	0.0064	0.473214	0.00692936
1	2581739	-2.4402	0.0146792	0.0064	0.473214	0
1	2581774	-2.35333	0.0186061	0.0064	0.473214	0
1	2581780	-2.88186	0.00395336	0.0064	0.473214	0
1	2581815	-2.67913	0.00738145	0.0064	0.473214	0
1	2582251	-2.66277	0.00774993	0.0064	0.473214	0
1	2582340	-3.15986	0.00157843	0.0064	0.473214	0.00168318
1	2582502	-2.57695	0.00996751	0.0064	0.473214	0
1	2582593	-2.55568	0.010598	0.0064	0.473214	0.000306896
1	2582731	-2.55328	0.0106714	0.0064	0.473214	0.000306896
1	2582865	-2.66984	0.00758883	0.0064	0.473214	0.00539809
1	2583237	-2.58265	0.00980453	0.0064	0.473214	0
1	2583289	-2.5404	0.0110727	0.0064	0.473214	0
1	2583322	-2.60506	0.00918594	0.0064	0.473214	0
1	2583384	-2.60283	0.00924567	0.0064	0.473214	0
1	2583421	-2.60283	0.00924567	0.0064	0.473214	0
1	2583455	-2.63534	0.00840527	0.0064	0.473214	0
1	2583462	-2.92346	0.0034616	0.0064	0.473214	0.00200687
1	2583463	-3.07299	0.00211922	0.0064	0.473214	0.0111555
1	2583464	-3.34418	0.000825257	0.0064	0.473214	0.0309305
1	2583469	-2.53279	0.0113159	0.0064	0.473214	0
1	2583485	-2.43069	0.0150703	0.0064	0.473214	0.0117622
1	2583501	-2.64173	0.00824834	0.0064	0.473214	0.0123718
1	2583510	-2.08012	0.0375142	0.0064	0.473214	0.00641473
1	2630729	2.18286	0.029046	0	0.930328	0
1	2630774	2.23791	0.0252266	0	0.930328	0
1	2630797	2.60844	0.00909551	0	0.53206	0
1	2630813	2.33992	0.0192881	0	0.53206	0.00800056
1	2630889	2.5689	0.0102023	0	0.53206	0
1	2630898	2.63034	0.00853003	0	0.53206	0.0207887
1	2631010	2.59577	0.00943784	0	0.53206	0.00423077
1	2631055	2.51007	0.0120708	0	0.53206	0
1	2631074	2.50644	0.0121953	0	0.53206	0
1	2631079	2.59734	0.00939497	0	0.53206	0
1	2631179	3.01678	0.00255475	0	0.53206	0.0117786
1	2631188	3.21766	0.00129239	0	0.53206	0
1	2631230	3.49951	0.000466106	0	0.53206	0
1	2631267	3.62749	0.000286192	0	0.53206	0.00935328
1	2631285	3.51763	0.000435414	0	0.53206	0
1	2631334	3.59076	0.000329718	0	0.53206	0.00534126
1	2631338	3.7092	0.000207913	0	0.53206	0.0306075
1	2631363	3.36034	0.000778471	0	0.53206	0.022022
1	2631388	3.76067	0.000169457	0	0.53206	0.0067883
1	2631403	3.73996	0.000184047	0	0.53206	0.000306896
1	2631437	4.19433	2.73685e-05	0	0.53206	0
1	2631439	4.08567	4.39495e-05	0	0.53206	0
1	2631444	4.12145	3.76497e-05	0	0.53206	0
1	2631445	4.69178	2.70844e-06	0	0.53206	0.00500751
1	2714772	-2.27786	0.0227351	0.0072	0.428571	0.0118943
1	2714777	-2.33495	0.019546	0.0072	0.428571	0
1	2714789	-2.33945	0.0193123	0.0072	0.428571	0
1	2714800	-2.2838	0.022383	0.0072	0.428571	0
1	2714807	-2.36243	0.0181554	0.0072	0.428571	0
1	2714820	-2.21253	0.0269299	0.0072	0.428571	0
1	2714825	-2.0462	0.0407366	0.0072	0.428571	0
1	2714868	-2.36342	0.018107	0.0052	0.441489	0
1	2714895	-2.17381	0.0297196	0.0052	0.441489	0
1	2714912	-2.31745	0.0204795	0.0052	0.441489	0.00471957
1	2714976	-1.99944	0.0455603	0.0052	0.441489	0
1	2772798	-0.024887	0.980145	0.0798	0.0497967	0
1	2772886	0.141949	0.88712	0.0798	0.0497967	0.0291535
1	2773110	-0.1861	0.852367	0.0798	0.0497967	0.0067883
1	2773148	0.0311488	0.975151	0.0798	0.0497967	0.011481
1	2773429	-0.0648958	0.948257	0.0798	0.0497967	0
1	2773489	-0.206824	0.836147	0.0798	0.0497967	0
1	2773566	-0.206824	0.836147	0.0798	0.0497967	0
1	2773674	-0.247372	0.80462	0.0798	0.0497967	0
1	2773811	-0.188404	0.85056	0.0798	0.0497967	0
1	2774053	-0.18388	0.854108	0.0798	0.0497967	0.00118392
1	2774065	-0.455483	0.648762	0.0798	0.0497967	0
1	2774198	-0.599854	0.548604	0.0798	0.0497967	0.019745
1	2774241	-0.526134	0.598795	0.0798	0.0497967	0
1	2774381	-0.867064	0.385907	0.0798	0.0497967	0.00763553
1	2774432	-0.543797	0.586581	0.0798	0.0497967	0
1	2774533	-0.567559	0.570335	0.0798	0.0497967	0
1	2774734	-0.655486	0.512155	0.0798	0.0497967	0.000737039
1	2774985	-0.698905	0.484612	0.0798	0.0497967	0.00110328
1	2775417	-0.866934	0.385978	0.0798	0.0497967	0.0326937
1	2775531	-0.790064	0.429491	0.0798	0.0497967	0.000306896
1	2775716	-1.01651	0.309385	0.0798	0.0497967	0.00972973
1	2775856	-0.860173	0.389694	0.0798	0.0497967	0
1	2775869	-0.686148	0.492619	0.0798	0.0497967	0.00604163
1	2775880	-0.517705	0.604664	0.0798	0.0497967	0.00436861
1	2775947	-0.429185	0.667789	0.0798	0.0497967	0
1	2775953	-0.619728	0.535437	0.0798	0.0497967	0
1	2776262	-0.614954	0.538585	0.0798	0.0497967	0.0132677
1	2776266	-0.489313	0.62462	0.0798	0.0497967	0
1	2776277	-0.735586	0.461983	0.0798	0.0497967	0.0361171
1	2776761	0.106185	0.915436	0.0798	0.0497967	0
1	2776774	0.108729	0.913418	0.0798	0.0497967	0
1	2776777	0.108729	0.913418	0.0798	0.0497967	0
1	2776795	0.298925	0.764997	0.0798	0.0497967	0
1	2776799	0.297259	0.766268	0.0798	0.0497967	0.011481
1	2777042	0.16016	0.872755	0.0798	0.0497967	0
1	2777127	0.141085	0.887803	0.0798	0.0497967	0.000306896
1	2777244	0.17754	0.859084	0.0798	0.0497967	0
1	2777313	0.137465	0.890664	0.0798	0.0497967	0.000306896
1	2777413	0.506017	0.612845	0.0798	0.0497967	0.0527403
1	2777787	0.428841	0.668039	0.0798	0.0497967	0
1	2777958	0.901313	0.367422	0.0798	0.0497967	0.0617435
1	2778032	0.641709	0.521062	0.0798	0.0497967	0
1	2778091	0.659721	0.509433	0.0798	0.0497967	0.00559347
1	2778125	0.593581	0.552792	0.0798	0.0497967	0.0067883
1	2778272	0.6073	0.543652	0.0798	0.0497967	0.000306896
1	2778343	0.705084	0.480758	0.0798	0.0497967	0.00559347
1	2778543	0.662817	0.507448	0.0798	0.0497967	0.00559347
1	2778567	0.479099	0.631868	0.0798	0.0497967	0.00920264
1	2778766	1.06281	0.287869	0.0798	0.0497967	0.00588472
1	2778841	1.25689	0.208794	0.0798	0.0497967	0.00935328
1	2778892	1.10713	0.268239	0.0798	0.0497967	0.00588472
1	2779043	1.11942	0.26296	0.0798	0.0497967	0.00379423
1	2779397	0.853319	0.393483	0.0798	0.0497967	0.00295929
1	2779481	0.911597	0.361981	0.0798	0.0497967	0
1	2779624	0.90393	0.366032	0.0798	0.0497967	0
1	2779892	0.944364	0.344984	0.0798	0.0497967	0
1	2779945	1.18413	0.236361	0.0798	0.0497967	0
1	2780009	1.31648	0.188015	0.0798	0.0497967	0
1	2780157	1.24515	0.213077	0.0798	0.0497967	0
1	2780427	1.27585	0.20201	0.0798	0.0497967	0
1	2780602	1.22847	0.219272	0.0798	0.0497967	0
1	2780855	1.25271	0.210311	0.0798	0.0497967	0.011481
1	2780964	1.32157	0.186313	0.0798	0.0497967	0.00559347
1	2780993	1.6493	0.0990867	0.0798	0.0497967	0.00968389
1	2780995	1.6943	0.0902087	0.0798	0.0497967	0.0215485
1	2780996	1.6943	0.0902087	0.0798	0.0497967	0.0215485
1	2781048	1.11163	0.266298	0.0798	0.0497967	0.00423077
1	2781344	1.08667	0.277181	0.0798	0.0497967	0.000306896
1	2781390	1.11578	0.264518	0.0798	0.0497967	0
1	2781422	1.13643	0.255775	0.0798	0.0497967	0.00559347
1	2781543	1.05276	0.292452	0.0798	0.0497967	0
1	2781569	0.987315	0.323488	0.0798	0.0497967	0.000306896
1	2782114	1.00628	0.314279	0.0798	0.0497967	0
1	2782178	0.98535	0.324452	0.0798	0.0497967	0.000306896
1	2782268	0.989633	0.322353	0.0798	0.0497967	0
1	2782307	1.1155	0.264636	0.0798	0.0497967	0.0173701
1	2782354	1.06389	0.287377	0.0798	0.0497967	0.000306896
1	2782372	1.01043	0.312287	0.0798	0.0497967	0.019745
1	2782593	1.84267	0.0653773	0.0798	0.0497967	0.0740744
1	2782798	1.79772	0.0722209	0.0798	0.0497967	0
1	2782816	1.70809	0.0876201	0.0798	0.0497967	0
1	2783064	1.7806	0.0749779	0.0798	0.0497967	0.0740744
1	2783151	1.67148	0.0946265	0.0798	0.0497967	0.000306896
1	2783172	1.72154	0.0851524	0.0798	0.0497967	0.000306896
1	2783309	1.79057	0.0733624	0.0798	0.0497967	0.0443737
1	2783431	1.79057	0.0733624	0.0798	0.0497967	0.0443737
1	2783486	1.8955	0.0580263	0.0798	0.0497967	0.00534126
1	2783562	1.73099	0.0834542	0.0798	0.0497967	0
1	2783627	1.80506	0.0710656	0.0798	0.0497967	0.0173701
1	2783650	1.60508	0.108475	0.0798	0.0497967	0.0443737
1	2783681	1.61015	0.107365	0.0798	0.0497967	0
1	2783815	1.62964	0.103178	0.0798	0.0497967	0.0740744
1	2783838	1.55309	0.120402	0.0798	0.0497967	0
1	2784092	1.51272	0.130351	0.0798	0.0497967	0.0443737
1	2784225	1.47516	0.140169	0.0798	0.0497967	0
1	2784616	1.50734	0.131724	0.0798	0.0497967	0.0443737
1	2784636	1.28825	0.197659	0.0798	0.0497967	0.000737039
1	2784810	1.42098	0.155324	0.0798	0.0497967	0
1	2784815	1.38519	0.165993	0.0798	0.0497967	0
1	2784921	1.37755	0.168344	0.0798	0.0497967	0
1	2785209	1.40993	0.158562	0.0798	0.0497967	0
1	2785336	1.31441	0.188707	0.0798	0.0497967	0.0067883
1	2785382	1.54096	0.123325	0.0798	0.0497967	0.0443737
1	2785497	1.55477	0.120001	0.0798	0.0497967	0
1	2785517	1.56627	0.117285	0.0798	0.0497967	0.0443737
1	2785671	1.49542	0.134804	0.0798	0.0497967	0
1	2785829	1.48339	0.137971	0.0798	0.0497967	0
1	2786145	1.56982	0.116457	0.0798	0.0497967	0.0443737
1	2786399	1.50737	0.131716	0.0798	0.0497967	0
1	2786402	1.56039	0.118668	0.0798	0.0497967	0
1	2786670	1.50842	0.131447	0.0798	0.0497967	0
1	2786694	1.58717	0.112474	0.0798	0.0497967	0.0443737
1	2786747	1.59604	0.110481	0.0798	0.0497967	0.0350477
1	2787081	1.55271	0.120492	0.0798	0.0497967	0
1	2787093	1.62585	0.103981	0.0798	0.0497967	0.0443737
1	2787896	1.38461	0.166172	0.0798	0.0497967	0.00106831
1	2788427	1.42581	0.153924	0.0798	0.0497967	0.011481
1	2788713	1.68055	0.09285	0.0798	0.0497967	0.078678
1	2788716	1.59624	0.110435	0.0798	0.0497967	0
1	2788825	1.06226	0.288116	0.0798	0.0497967	0.0267227
1	2788951	1.46837	0.142004	0.0798	0.0497967	0
1	2789031	1.47485	0.140252	0.0798	0.0497967	0
1	2789108	1.54905	0.121369	0.0798	0.0497967	0.0443737
1	2789270	1.54905	0.121369	0.0798	0.0497967	0.0443737
1	2789283	1.39895	0.161828	0.1162	0.0122075	0.000306896
1	2789307	1.42383	0.154494	0.1162	0.0122075	0
1	2789483	1.41328	0.157573	0.1162	0.0122075	0
1	2789487	1.50334	0.132752	0.1162	0.0122075	0
1	2789489	1.25468	0.209594	0.1162	0.0122075	0.0456342
1	2789491	1.42034	0.155509	0.1162	0.0122075	0.000737039
1	2789493	1.9818	0.0475012	0.1162	0.0122075	0.0036667
1	2789497	1.95083	0.0510778	0.1162	0.0122075	0.0352051
1	2789499	2.00346	0.0451279	0.1162	0.0122075	0.000306896
1	2789501	2.13458	0.0327957	0.1162	0.0122075	0.033908
1	2789505	2.22341	0.0261885	0.1162	0.0122075	0.0308932
1	2789507	2.18778	0.0286855	0.1162	0.0122075	0.019745
1	2789509	2.33714	0.0194317	0.1162	0.0122075	0.0194664
1	2789513	2.12515	0.0335744	0.1162	0.0122075	0
1	2789517	1.84712	0.0647302	0.1162	0.0122075	0
1	2789533	1.7464	0.0807423	0.1162	0.0122075	0.00559347
1	2789535	1.65902	0.0971116	0.1162	0.0122075	0.0132677
1	2789561	1.67733	0.0934777	0.1162	0.0122075	0
1	2789906	1.6375	0.101526	0.1162	0.0122075	0.00106831
1	2789972	1.76938	0.0768309	0.1162	0.0122075	0.0740744
1	2790093	1.68496	0.0919964	0.1162	0.0122075	0.040902
1	2790342	1.53997	0.123568	0.1162	0.0122075	0
1	2790431	1.60383	0.108751	0.1162	0.0122075	0.00559347
1	2790686	1.53687	0.124326	0.1162	0.0122075	0
1	2790898	1.58747	0.112407	0.1162	0.0122075	0.00559347
1	2790942	1.52504	0.127249	0.1162	0.0122075	0.000306896
1	2790990	1.60073	0.109436	0.1162	0.0122075	0
1	2791032	1.53402	0.125026	0.1162	0.0122075	0.000306896
1	2791143	1.88802	0.0590227	0.1162	0.0122075	0.0493636
1	2791189	1.73647	0.0824802	0.1162	0.0122075	0
1	2791319	1.62825	0.103472	0.1162	0.0122075	0
1	2791462	1.67394	0.0941418	0.1162	0.0122075	0
1	2791953	2.02786	0.0425743	0.1162	0.0122075	0.102107
1	2792020	1.92852	0.0537905	0.1162	0.0122075	0.000306896
1	2792115	2.03248	0.042105	0.1162	0.0122075	0.103576
1	2792296	1.52134	0.128176	0.1162	0.0122075	0
1	2792312	1.46571	0.142727	0.1162	0.0122075	0
1	2792577	1.39489	0.163049	0.1162	0.0122075	0.0067883
1	2792645	1.40658	0.159551	0.1162	0.0122075	0.000306896
1	2792656	1.42262	0.154847	0.1162	0.0122075	0
1	2792691	1.33554	0.181699	0.1162	0.0122075	0.000306896
1	2792704	1.39164	0.164031	0.1162	0.0122075	0.000306896
1	2792705	1.43196	0.152156	0.1162	0.0122075	0.00559347
1	2792801	1.3852	0.165991	0.1162	0.0122075	0
1	2792845	1.34099	0.179923	0.1162	0.0122075	0.00126705
1	2793042	1.39663	0.162524	0.1162	0.0122075	0
1	2793754	1.36963	0.170803	0.1162	0.0122075	0.000306896
1	2794108	2.04818	0.0405424	0.1162	0.0122075	0.0243763
1	2794117	1.66492	0.0959288	0.1162	0.0122075	0
1	2794144	2.11329	0.0345756	0.1162	0.0122075	0.0557451
1	2794163	1.43015	0.152673	0.1162	0.0122075	0.011481
1	2794250	1.38003	0.167579	0.1162	0.0122075	0
1	2794253	1.27663	0.201732	0.1162	0.0122075	0.0579507
1	2794537	1.29261	0.196147	0.1162	0.0122075	0.0915028
1	2794551	1.29261	0.196147	0.1162	0.0122075	0.0915028
1	2794577	1.03944	0.298601	0.1162	0.0122075	0.0067883
1	2794958	1.13859	0.254875	0.1162	0.0122075	0
1	2795081	1.13442	0.256618	0.1162	0.0122075	0
1	2795334	1.11356	0.265469	0.1162	0.0122075	0
1	2795537	1.31939	0.187038	0.1162	0.0122075	0.0647328
1	2795616	1.11501	0.264847	0.1162	0.0122075	0
1	2796254	1.10315	0.269963	0.1162	0.0122075	0
1	2796361	1.12441	0.260839	0.1162	0.0122075	0
1	2796619	1.0299	0.303059	0.1162	0.0122075	0.0947645
1	2796663	0.900458	0.367877	0.1162	0.0122075	0
1	2796788	0.848916	0.395928	0.1162	0.0122075	0.000306896
1	2796854	0.855685	0.392172	0.1162	0.0122075	0
1	2796915	0.884994	0.37616	0.1162	0.0122075	0
1	2796982	0.893531	0.371573	0.1162	0.0122075	0
1	2797594	0.826985	0.408246	0.1162	0.0122075	0.000306896
1	2797856	1.15167	0.249459	0.1162	0.0122075	0.0782677
1	2797994	1.06623	0.286318	0.1162	0.0122075	0.0117622
1	2798205	1.15666	0.247411	0.1162	0.0122075	0.0782677
1	2798335	1.15666	0.247411	0.1162	0.0122075	0.0782677
1	2798439	1.26362	0.206366	0.1162	0.0122075	0
1	2798457	1.2679	0.204834	0.1162	0.0122075	0.0782677
1	2798460	1.23001	0.218695	0.1162	0.0122075	0.000306896
1	2798490	1.3751	0.169102	0.1162	0.0122075	0.011481
1	2798556	1.18133	0.237473	0.1162	0.0122075	0
1	2798712	1.27313	0.20297	0.1162	0.0122075	0.115384
1	2798880	1.22263	0.221468	0.1162	0.0122075	0
1	2799047	1.23535	0.216701	0.1162	0.0122075	0.0782677
1	2799088	1.15805	0.246846	0.1162	0.0122075	0.000306896
1	2799090	1.19294	0.232895	0.1162	0.0122075	0
1	2799432	1.15194	0.249348	0.1162	0.0122075	0
1	2799480	1.27282	0.203082	0.1162	0.0122075	0.115384
1	2799827	1.06152	0.288452	0.1162	0.0122075	0.00559347
1	2800086	0.982938	0.325638	0.1162	0.0122075	0.000306896
1	2800109	0.966179	0.333955	0.1162	0.0122075	0.000306896
1	2800354	1.09845	0.27201	0.1162	0.0122075	0.0633581
1	2800736	0.921146	0.356974	0.1162	0.0122075	0
1	2800947	0.88065	0.378507	0.1162	0.0122075	0.0067883
1	2801121	0.884196	0.376591	0.1162	0.0122075	0
1	2801240	0.90441	0.365778	0.1162	0.0122075	0
1	2801459	0.832778	0.40497	0.1162	0.0122075	0.0117622
1	2801472	1.0684	0.285342	0.1162	0.0122075	0.0129318
1	2801684	0.980081	0.327046	0.1162	0.0122075	0
1	2801758	1.05261	0.29252	0.1162	0.0122075	0
1	2801976	1.07876	0.280696	0.1162	0.0122075	0.0117622
1	2801985	1.07876	0.280696	0.1162	0.0122075	0.0117622
1	2802052	1.44287	0.149057	0.1162	0.0122075	0.110304
1	2802057	1.44287	0.149057	0.1162	0.0122075	0.110304
1	2802348	1.48857	0.1366	0.1162	0.0122075	0.120536
1	2803098	1.19125	0.233554	0.1162	0.0122075	0
1	2803259	1.12423	0.260913	0.1674	0.0164779	0
1	2803547	1.21779	0.223303	0.1674	0.0164779	0
1	2803650	1.23349	0.217393	0.1674	0.0164779	0
1	2803762	1.23701	0.216083	0.1674	0.0164779	0
1	2803806	1.63238	0.1026	0.1674	0.0164779	0.0798506
1	2804204	1.56508	0.117565	0.1674	0.0164779	0
1	2804243	1.28185	0.199894	0.1674	0.0164779	0.00126705
1	2804278	1.47424	0.140417	0.1674	0.0164779	0.127406
1	2804439	0.896656	0.369903	0.1674	0.0164779	0.000306896
1	2804473	0.889856	0.373543	0.1674	0.0164779	0.0117622
1	2804622	0.605744	0.544685	0.1674	0.0164779	0.0132677
1	2804810	-0.024877	0.980153	0.1674	0.0164779	0.0379426
1	2804827	0.0435448	0.965267	0.1674	0.0164779	0.000306896
1	2804903	0.116774	0.907039	0.1674	0.0164779	0
1	2804904	0.0734979	0.94141	0.1674	0.0164779	0
1	2805008	0.155116	0.87673	0.1674	0.0164779	0
1	2805009	0.148098	0.882265	0.1674	0.0164779	0.000306896
1	2805028	0.164493	0.869343	0.1674	0.0164779	0
1	2805153	0.212646	0.831603	0.1674	0.0164779	0
1	2805193	0.727603	0.466857	0.1674	0.0164779	0.00314163
1	2805896	-0.0973623	0.922439	0.1674	0.0164779	0.0237234
1	2806059	0.167079	0.867308	0.1674	0.0164779	0
1	2806088	0.0282384	0.977472	0.1674	0.0164779	0.00131298
1	2806107	0.729303	0.465817	0.1674	0.0164779	0.0829635
1	2806174	0.441891	0.658568	0.1674	0.0164779	0.000306896
1	2806201	0.445241	0.656146	0.1674	0.0164779	0.00131298
1	2806270	0.400644	0.688682	0.1674	0.0164779	0.000208938
1	2806273	0.5338	0.59348	0.1674	0.0164779	0
1	2806287	0.5486	0.58328	0.1674	0.0164779	0
1	2806390	0.412536	0.679946	0.1674	0.0164779	0.00131298
1	2806476	0.485619	0.627238	0.1674	0.0164779	0.00559347
1	2806484	-0.0410346	0.967268	0.1674	0.0164779	0.00160535
1	2806493	0.893742	0.37146	0.1674	0.0164779	0
1	2806519	0.891126	0.372861	0.1674	0.0164779	0
1	2806521	0.860741	0.38938	0.1674	0.0164779	0
1	2806525	0.891308	0.372764	0.1674	0.0164779	0
1	2806528	0.937079	0.348718	0.1674	0.0164779	0
1	2806755	0.826672	0.408423	0.1674	0.0164779	0.0382034
1	2806889	0.496952	0.619223	0.1674	0.0164779	0.00559347
1	2806890	0.685066	0.493302	0.1674	0.0164779	0.0246262
1	2806927	-0.0332197	0.973499	0.1674	0.0164779	0.000737039
1	2807138	-0.0152351	0.987845	0.1674	0.0164779	0
1	2807261	0.0671668	0.946449	0.1674	0.0164779	0.011481
1	2807561	-0.0929383	0.925953	0.1674	0.0164779	0.00412537
1	2807573	0.0458488	0.963431	0.1674	0.0164779	0
1	2807597	-0.14458	0.885042	0.1674	0.0164779	0.000306896
1	2807867	-0.113389	0.909722	0.1674	0.0164779	0
1	2807906	-0.0916596	0.926969	0.1674	0.0164779	0
1	2807921	-0.0984985	0.921536	0.1674	0.0164779	0
1	2808006	-0.0586158	0.953258	0.1674	0.0164779	0
1	2808143	-0.056002	0.95534	0.1674	0.0164779	0
1	2808280	-0.0578664	0.953855	0.1674	0.0164779	0
1	2808371	-0.0549309	0.956194	0.1674	0.0164779	0
1	2808386	-0.0544091	0.956609	0.1674	0.0164779	0
1	2808412	-0.0548265	0.956277	0.1674	0.0164779	0
1	2808479	-0.0781049	0.937745	0.1674	0.0164779	0
1	2808528	-0.0747816	0.940388	0.1674	0.0164779	0
1	2808548	-0.226807	0.820574	0.1674	0.0164779	0
1	2808553	0.230728	0.817526	0.1674	0.0164779	0.0794115
1	2808555	0.190391	0.849003	0.1674	0.0164779	0
1	2808565	-0.0676943	0.946029	0.1674	0.0164779	0.0311785
1	2808572	0.517943	0.604498	0.1674	0.0164779	0.00131298
1	2808702	0.612461	0.540233	0.1674	0.0164779	0
1	2808749	0.649175	0.516225	0.1674	0.0164779	0.0777573
1	2808757	0.459817	0.645648	0.1674	0.0164779	0
1	2808875	0.369752	0.711567	0.1674	0.0164779	0.000306896
1	2809225	0.509538	0.610375	0.1674	0.0164779	0.011481
1	2809568	0.543734	0.586625	0.1674	0.0164779	0.0777573
1	2810204	-0.0537333	0.957148	0.1674	0.0164779	0
1	2810209	-0.134001	0.893401	0.1674	0.0164779	0.0132677
1	2810473	-0.00513723	0.995901	0.1674	0.0164779	0
1	2810495	-0.0261132	0.979167	0.1674	0.0164779	0.00126705
1	2810560	0.155628	0.876326	0.1674	0.0164779	0.0291535
1	2810796	0.0579005	0.953828	0.1674	0.0164779	0
1	2810847	-0.00799186	0.993623	0.1674	0.0164779	0.000306896
1	2810951	0.0620376	0.950533	0.1674	0.0164779	0
1	2810952	0.102676	0.91822	0.1674	0.0164779	0.00559347
1	2811028	0.105803	0.915739	0.1674	0.0164779	0.011481
1	2811135	-0.0114816	0.990839	0.1674	0.0164779	0
1	2811160	-0.0741131	0.94092	0.1674	0.0164779	0.000306896
1	2811347	-0.0560379	0.955312	0.1674	0.0164779	0
1	2811427	-0.161656	0.871577	0.1674	0.0164779	0.00604163
1	2811479	0.0448196	0.964251	0.1674	0.0164779	0.011481
1	2811625	-0.0492754	0.9607	0.1674	0.0164779	0
1	2811814	-0.549327	0.582781	0.1674	0.0164779	0.0415288
1	2811988	-0.478824	0.632064	0.1674	0.0164779	0.0335884
1	2812140	-0.469517	0.6387	0.1674	0.0164779	0.000306896
1	2812235	-0.399733	0.689353	0.1674	0.0164779	0.00559347
1	2812244	-0.187805	0.85103	0.1674	0.0164779	0
1	2812355	-0.305522	0.759968	0.1674	0.0164779	0
1	2812646	-0.43808	0.661328	0.1674	0.0164779	0.0344325
1	2813142	-0.437335	0.661868	0.1674	0.0164779	0.000306896
1	2813166	-0.378161	0.705311	0.1674	0.0164779	0
1	2813181	-0.448715	0.653637	0.1674	0.0164779	0
1	2813333	-0.466828	0.640623	0.1674	0.0164779	0.000306896
1	2813468	-0.539359	0.589639	0.1674	0.0164779	0.019745
1	2813474	-0.290419	0.771496	0.1674	0.0164779	0
1	2813618	-0.633163	0.526627	0.1674	0.0164779	0
1	2813621	-0.633163	0.526627	0.1674	0.0164779	0
1	2813694	-0.556439	0.577911	0.1674	0.0164779	0.000306896
1	2813744	-0.506287	0.612655	0.1674	0.0164779	0
1	2813776	-0.534006	0.593337	0.1674	0.0164779	0.00559347
1	2814560	-0.549684	0.582536	0.1674	0.0164779	0.00559347
1	2814789	-0.672618	0.50119	0.1674	0.0164779	0
1	2814791	-0.610065	0.541819	0.1674	0.0164779	0.000306896
1	2815175	-0.601011	0.547833	0.1674	0.0164779	0.000306896
1	2815529	-0.606657	0.544078	0.1674	0.0164779	0.000306896
1	2815580	-0.631481	0.527726	0.1674	0.0164779	0.000306896
1	2815673	-0.62601	0.531308	0.1674	0.0164779	0.000306896
1	2815905	-0.593082	0.553126	0.1674	0.0164779	0
1	2815920	-0.673291	0.500762	0.1674	0.0164779	0.000306896
1	2816102	-0.812416	0.416553	0.1674	0.0164779	0.00539809
1	2816155	-0.657285	0.510998	0.1674	0.0164779	0
1	2816311	-0.698328	0.484972	0.1674	0.0164779	0.000306896
1	2816646	-0.628323	0.529793	0.1674	0.0164779	0
1	2816860	-0.655017	0.512457	0.1674	0.0164779	0
1	2817421	-1.00776	0.313569	0.1674	0.0164779	0.0539331
1	2817594	-1.12418	0.260936	0.1674	0.0164779	0.045279
1	2817676	-0.956806	0.338665	0.1674	0.0164779	0
1	2817750	-1.11753	0.263767	0.1674	0.0164779	0.0117622
1	2817983	-0.827631	0.40788	0.1674	0.0164779	0.0173701
1	2818162	-0.9021	0.367004	0.1674	0.0164779	0.000306896
1	2818633	-1.01157	0.311743	0.1674	0.0164779	0.045279
1	2818887	-0.944634	0.344846	0.1674	0.0164779	0
1	2818916	-1.03477	0.300778	0.1674	0.0164779	0
1	2818933	-1.01673	0.309284	0.1674	0.0164779	0
1	2818938	-0.937761	0.348367	0.1674	0.0164779	0
1	2818971	-0.977822	0.328163	0.1674	0.0164779	0
1	2818981	-0.753327	0.451253	0.1674	0.0164779	0.00423077
1	2818984	-0.791354	0.428738	0.1674	0.0164779	0
1	2819009	-0.876339	0.380846	0.1674	0.0164779	0
1	2819012	-0.506195	0.61272	0.1674	0.0164779	0.00914906
1	2819020	-0.882253	0.37764	0.1674	0.0164779	0.0262204
1	2819028	-0.869275	0.384697	0.1674	0.0164779	0.00999457
1	2819077	-0.721558	0.470566	0.1674	0.0164779	0
1	2819087	-0.442409	0.658194	0.1674	0.0164779	0.0207887
1	2819133	-0.831571	0.405651	0.1674	0.0164779	0
1	2819152	-0.713877	0.475303	0.1674	0.0164779	0
1	2819163	-0.734951	0.462369	0.1674	0.0164779	0
1	2819200	-0.853127	0.393589	0.1674	0.0164779	0.000306896
1	2819206	-0.938258	0.348112	0.1674	0.0164779	0
1	2819241	-0.952325	0.340932	0.1674	0.0164779	0
1	2819249	-0.955115	0.339519	0.1674	0.0164779	0
1	2819260	-0.930818	0.351948	0.1674	0.0164779	0
1	2819276	-1.01605	0.309607	0.1674	0.0164779	0.00109387
1	2819307	-1.15444	0.248321	0.1674	0.0164779	0.0392762
1	2819335	-1.19759	0.231077	0.1674	0.0164779	0.0067883
1	2819447	-0.891259	0.37279	0.1674	0.0164779	0
1	2819475	-1.071	0.284168	0.1674	0.0164779	0.00459044
1	2819481	-0.964213	0.334939	0.1674	0.0164779	0
1	2819559	-0.903061	0.366494	0.1674	0.0164779	0.053917
1	2819649	-0.676372	0.498805	0.1674	0.0164779	0
1	2819889	-0.499728	0.617267	0.1674	0.0164779	0.00559347
1	2819905	-0.614902	0.53862	0.1674	0.0164779	0
1	2820580	-0.544891	0.585829	0.1674	0.0164779	0.00935328
1	2820861	-0.737021	0.461109	0.1674	0.0164779	0.0067883
1	2820900	-0.685969	0.492732	0.1674	0.0164779	0
1	2820972	-0.909556	0.363057	0.1674	0.0164779	0.0539331
1	2821424	-0.763879	0.444939	0.1674	0.0164779	0.0011315
1	2821592	-0.794755	0.426756	0.1674	0.0164779	0
1	2821620	-0.942367	0.346005	0.1674	0.0164779	0.0542232
1	2821868	-1.05277	0.292446	0.1674	0.0164779	0.0415288
1	2821931	-1.05301	0.292336	0.1674	0.0164779	0
1	2822146	-1.06954	0.284825	0.1674	0.0164779	0.0415288
1	2822387	-1.08839	0.276421	0.1674	0.0164779	0.000306896
1	2822412	-1.1083	0.267734	0.1674	0.0164779	0.0415288
1	2822573	-0.968692	0.332699	0.1674	0.0164779	0.011481
1	2822748	-0.422759	0.672471	0.1674	0.0164779	0
1	2822799	-0.429451	0.667595	0.1674	0.0164779	0
1	2822800	-0.359198	0.719447	0.1674	0.0164779	0
1	2823159	-0.376881	0.706262	0.1674	0.0164779	0
1	2823316	-0.454646	0.649364	0.1674	0.0164779	0.0415288
1	2823345	-0.433634	0.664555	0.1674	0.0164779	0.000737039
1	2823459	-0.317283	0.751029	0.1674	0.0164779	0
1	2823506	-0.611839	0.540644	0.1674	0.0164779	0.0542232
1	2823712	-0.541276	0.588318	0.1674	0.0164779	0.0067883
1	2824381	-0.42599	0.670115	0.1674	0.0164779	0
1	2824415	-0.376131	0.70682	0.1674	0.0164779	0
1	2824442	-0.972161	0.33097	0.1674	0.0164779	0.00188732
1	2824462	-0.792828	0.427878	0.1674	0.0164779	0
1	2824469	-0.8106	0.417595	0.1674	0.0164779	0
1	2824476	-0.738036	0.460492	0.1674	0.0164779	0
1	2824743	-0.681362	0.495642	0.1674	0.0164779	0.0300282
1	2824902	-0.405747	0.684929	0.1674	0.0164779	0.011481
1	2824989	-0.739968	0.45932	0.1674	0.0164779	0.0493246
1	2825145	-0.644289	0.519388	0.1674	0.0164779	0
1	2825154	-0.432329	0.665503	0.1674	0.0164779	0
1	2825217	-0.594452	0.55221	0.1674	0.0164779	0
1	2825236	-0.689481	0.49052	0.1674	0.0164779	0
1	2825312	-1.01157	0.311742	0.1674	0.0164779	0.0132677
1	2825367	-0.932198	0.351234	0.1674	0.0164779	0.0626539
1	2825384	-0.674403	0.500055	0.1674	0.0164779	0
1	2825712	-0.693947	0.487715	0.1674	0.0164779	0
1	2826044	-0.780492	0.435101	0.1674	0.0164779	0.019745
1	2826163	-0.884769	0.376281	0.1674	0.0164779	0.0635283
1	2826407	-0.372889	0.709231	0.1674	0.0164779	0
1	2826484	-0.381023	0.703186	0.1674	0.0164779	0.00559347
1	2826541	-0.357795	0.720496	0.1674	0.0164779	0.000232627
1	2826571	-0.490044	0.624103	0.1674	0.0164779	0
1	2826587	-0.025133	0.979949	0.1674	0.0164779	0.107266
1	2826804	-0.575418	0.565008	0.1674	0.0164779	0
1	2826899	-0.628969	0.52937	0.1674	0.0164779	0.000306896
1	2827022	-0.621043	0.534571	0.1674	0.0164779	0.000306896
1	2827056	-0.715979	0.474004	0.1674	0.0164779	0
1	2827081	-0.714889	0.474678	0.1674	0.0164779	0.000306896
1	2827133	-0.669596	0.503115	0.1674	0.0164779	0
1	2827213	-0.811501	0.417078	0.1674	0.0164779	0
1	2827314	-0.692591	0.488566	0.1674	0.0164779	0
1	2827763	-0.604404	0.545575	0.1674	0.0164779	0
1	2827866	-0.658075	0.51049	0.1674	0.0164779	0.0067883
1	2827896	-0.683295	0.49442	0.1674	0.0164779	0
1	2828211	-0.564049	0.57272	0.1674	0.0164779	0
1	2828236	-0.642076	0.520824	0.1674	0.0164779	0
1	2828286	-0.641999	0.520874	0.1674	0.0164779	0.019745
1	2837053	-2.75317	0.00590205	0	0.673257	0.0498401
1	2837056	-2.47704	0.0132475	0	0.673257	0
1	2837275	-2.54209	0.0110191	0	0.673257	0.019137
1	2837309	-2.25306	0.0242552	0	0.673257	0
1	2837354	-2.30178	0.0213477	0	0.673257	0
1	2837444	-2.35849	0.0183496	0	0.673257	0.00777498
1	2837519	-2.27813	0.0227188	0	0.673257	0
1	2837574	-2.32151	0.0202592	0	0.673257	0.031647
1	2837578	-2.32151	0.0202592	0	0.673257	0.031647
1	2837628	-2.32151	0.0202592	0	0.673257	0.031647
1	2837630	-2.34243	0.0191585	0	0.673257	0.0977691
1	2837671	-2.34686	0.0189324	0	0.673257	0
1	2837711	-2.41008	0.0159491	0	0.673257	0.031647
1	2837724	-2.4122	0.0158566	0	0.673257	0.0977691
1	2837751	-2.32163	0.0202526	0	0.673257	0.0277837
1	2837771	-2.32163	0.0202526	0	0.673257	0.0277837
1	2837774	-2.31336	0.020703	0	0.673257	0
1	2837792	-2.38533	0.0170637	0	0.673257	0.031647
1	2837800	-2.37909	0.0173555	0	0.673257	0.0977691
1	2837842	-2.3336	0.0196165	0	0.673257	0.049619
1	2837850	-2.54478	0.0109346	0	0.673257	0.0408317
1	2837902	-2.61494	0.00892428	0	0.673257	0
1	2837924	-2.63817	0.00833554	0	0.673257	0.0324519
1	2837925	-2.63817	0.00833554	0	0.673257	0.0324519
1	2837962	-2.89018	0.00385022	0	0.673257	0.0291533
1	2837997	-2.88823	0.00387412	0	0.673257	0.0324519
1	2838050	-3.05864	0.00222346	0	0.673257	0.00466675
1	2838051	-3.82846	0.000128946	0	0.673257	0
1	2838092	-3.31436	0.00091852	0	0.673257	0.000425578
1	2838098	-3.63496	0.000278022	0	0.673257	0.00374594
1	2838134	-3.80337	0.000142739	0	0.673257	0.00604163
1	2838135	-3.88578	0.000102	0	0.673257	0.000306896
1	2838176	-4.33046	1.48795e-05	0	0.673257	0.0308322
1	2838177	-4.14087	3.45994e-05	0	0.673257	0.0067883
1	2838182	-4.13513	3.54758e-05	0	0.673257	0.0067883
1	2838210	-4.50757	6.55747e-06	0	0.673257	0.0115589
1	2838303	-4.04227	5.29366e-05	0	0.673257	0
1	2838344	-4.22354	2.40497e-05	0	0.673257	0.00126705
1	2838345	-4.2491	2.14627e-05	0	0.673257	0
1	2838368	-4.13026	3.62356e-05	0	0.673257	0.0256716
1	2838418	-3.92294	8.74741e-05	0	0.673257	0
1	2838461	-3.40766	0.000655236	0	0.673257	0.012191
1	2838471	-2.73785	0.00618414	0	0.673257	0
1	2838483	-2.56613	0.0102841	0	0.673257	0
1	2838513	-2.53375	0.0112849	0	0.673257	0.0292607
1	2843311	-2.54155	0.0110361	0.022	0.321508	0.0337823
1	2843319	-2.56513	0.0103138	0.022	0.321508	0
1	2843326	-2.731	0.00631429	0.022	0.321508	0
1	2843329	-2.76426	0.00570524	0.022	0.321508	0
1	2843331	-2.16896	0.0300858	0.022	0.321508	0.011481
1	2843336	-3.22245	0.00127101	0.022	0.321508	0.00587335
1	2843339	-2.92613	0.00343209	0.022	0.321508	0
1	2843346	-3.07536	0.00210251	0.022	0.321508	0.0912912
1	2843361	-2.9237	0.00345893	0.022	0.321508	0
1	2843377	-4.58876	4.45884e-06	0.022	0.321508	0.049496
1	2843381	-5.42289	5.8644e-08	0.022	0.321508	0.0855388
1	2843389	-5.18783	2.12758e-07	0.022	0.321508	0
1	2843396	-4.44423	8.82055e-06	0.022	0.321508	0
1	2843401	-4.45736	8.29754e-06	0.022	0.321508	0.0013556
1	2843412	-3.86448	0.000111326	0.022	0.321508	0
1	2843428	-3.60738	0.00030931	0.022	0.321508	0.095641
1	2843450	-2.88744	0.00388396	0.022	0.321508	0
1	2843477	-2.93548	0.00333027	0.022	0.321508	0.0919295
1	2843536	-2.35512	0.0185169	0.022	0.321508	0
1	2843562	-1.99779	0.0457395	0.022	0.321508	0
1	2843590	-2.4933	0.0126563	0.022	0.321508	0.0603417
1	2843592	-2.09035	0.0365867	0.022	0.321508	0
1	2843602	-2.03078	0.042277	0.022	0.321508	0.000208938
1	2843682	-2.56391	0.01035	0.022	0.321508	0.0402436
1	2894424	1.96231	0.0497267	0.0227	0.341996	0.0291535
1	2894465	2.17698	0.029482	0.0227	0.341996	0.025599
1	2897609	3.3985	0.000677558	0	0.995758	0
1	2897616	4.82066	1.43083e-06	0	0.995758	0
1	2897624	2.09435	0.0362286	0	0.995758	0
1	2897707	2.21111	0.0270285	0	0.995758	0.00686895
1	2909138	1.9627	0.0496809	0	0.995758	0.0012741
1	2909150	2.00273	0.0452064	0	0.995758	0
1	2909215	1.96278	0.0496719	0	0.995758	0.00369432
1	2909250	2.02433	0.0429365	0	0.995758	0.0929199
1	2909306	1.97143	0.0486751	0	0.995758	0.000306896
1	2909716	2.08872	0.036733	0	0.995758	0.0935109
1	2909737	2.07242	0.0382261	0	0.995758	0.0964082
1	2909838	2.07242	0.0382261	0	0.995758	0.0964082
1	2910033	2.07242	0.0382261	0	0.995758	0.0964082
1	2910325	2.07242	0.0382261	0	0.995758	0.0964082
1	2910344	2.1084	0.0349965	0	0.995758	0.0935109
1	2910394	2.00511	0.0449518	0	0.995758	0.0262204
1	2910396	2.15839	0.0308978	0	0.995758	0.0964082
1	2910426	2.01825	0.0435648	0	0.995758	0
1	2911287	1.96865	0.0489939	0	0.995758	0
1	2911357	2.12894	0.0332593	0	0.995758	0.0935109
1	2911459	2.11142	0.0347361	0	0.995758	0.0012741
1	2911551	2.11019	0.0348417	0	0.995758	0
1	2911568	2.05797	0.0395933	0	0.995758	0
1	2911626	2.23208	0.0256099	0	0.995758	0.00376744
1	2911850	2.08246	0.0373006	0	0.995758	0.00484191
1	2912200	2.0892	0.0366894	0	0.995758	0.0964082
1	2912227	2.12305	0.0337501	0	0.995758	0.0935109
1	2912581	2.07923	0.0375961	0	0.995758	0.0012741
1	2912717	2.07923	0.0375961	0	0.995758	0.0012741
1	2912847	2.11579	0.0343626	0	0.995758	0.0935109
1	2913002	2.11579	0.0343626	0	0.995758	0.0935109
1	2913235	2.123	0.0337534	0	0.995758	0.0964082
1	2913299	2.1235	0.0337121	0	0.995758	0.0935109
1	2913395	2.06751	0.0386865	0	0.995758	0
1	2913508	2.07243	0.038225	0	0.995758	0.0012741
1	2913588	2.07243	0.038225	0	0.603358	0.0012741
1	2913896	2.11673	0.034283	0	0.603358	0.0964082
1	2913897	2.11673	0.034283	0	0.603358	0.0964082
1	2913925	2.12549	0.0335454	0	0.603358	0.0935109
1	2913979	2.09589	0.0360924	0	0.603358	0.0012741
1	2914071	2.10235	0.0355225	0	0.603358	0
1	2914288	2.08639	0.0369435	0	0.603358	0.0935109
1	2914352	2.09548	0.0361281	0	0.603358	0
1	2914618	2.13432	0.0328165	0	0.603358	0.0935109
1	2914660	2.07641	0.0378563	0	0.603358	0
1	2915041	2.12032	0.033979	0	0.603358	0.0012741
1	2915062	2.18139	0.0291546	0	0.603358	0.0886542
1	2915128	2.17625	0.0295362	0	0.603358	0.0935109
1	2915263	2.17867	0.0293564	0	0.603358	0.0964082
1	2915273	2.18168	0.0291328	0	0.603358	0.0935109
1	2915334	2.17097	0.0299337	0	0.603358	0.0964082
1	2915428	2.16338	0.030512	0	0.603358	0.00559347
1	2915562	2.13128	0.0330659	0	0.603358	0.0935109
1	2915884	2.12326	0.0337321	0	0.603358	0.0964082
1	2916102	2.20585	0.0273946	0	0.603358	0.00559347
1	2916130	2.12709	0.0334125	0	0.603358	0.0012741
1	2916137	2.14485	0.0319645	0	0.603358	0.0935109
1	2916160	2.14485	0.0319645	0	0.603358	0.0935109
1	2916183	2.1335	0.0328837	0	0.603358	0.0012741
1	2916345	2.13203	0.0330044	0	0.603358	0.0935109
1	2916356	2.13203	0.0330044	0	0.603358	0.0935109
1	2916458	2.13203	0.0330044	0	0.603358	0.0935109
1	2916471	2.13203	0.0330044	0	0.603358	0.0935109
1	2916644	2.1325	0.0329658	0	0.603358	0.0012741
1	2916670	2.09896	0.0358201	0	0.603358	0.0935109
1	2916681	2.09896	0.0358201	0	0.603358	0.0935109
1	2916950	2.00594	0.0448626	0	0.603358	0
1	2917136	2.04045	0.0413052	0	0.603358	0.0935109
1	2917174	1.99769	0.0457507	0	0.603358	0
1	2917356	2.04473	0.0408818	0	0.603358	0
1	2917377	2.076	0.0378937	0	0.603358	0.0935109
1	2917398	2.01443	0.0439646	0	0.603358	0.000306896
1	2917460	2.04453	0.0409008	0	0.603358	0.0935109
1	2917463	2.04453	0.0409008	0	0.603358	0.0935109
1	2917472	2.04453	0.0409008	0	0.603358	0.0935109
1	2917487	2.06028	0.0393722	0	0.603358	0
1	2917537	2.05976	0.0394213	0	0.603358	0
1	2917698	2.12433	0.0336428	0	0.603358	0.0964082
1	2918021	2.17305	0.0297765	0	0.603358	0.0984493
1	2918097	2.15473	0.0311828	0	0.603358	0
1	2918099	2.12089	0.0339307	0	0.603358	0.0012741
1	2918130	2.17739	0.0294512	0	0.603358	0
1	2918185	2.17655	0.0295142	0	0.603358	0.0935109
1	2918195	2.17655	0.0295142	0	0.603358	0.0935109
1	2918225	2.25057	0.0244126	0	0.603358	0.0291535
1	2918229	2.2438	0.024845	0	0.603358	0.0964082
1	2918374	2.22915	0.0258037	0	0.603358	0.0012741
1	2918511	2.24286	0.0249058	0	0.603358	0.0964082
1	2918572	2.2945	0.0217617	0	0.603358	0.0760468
1	2918592	2.35122	0.018712	0	0.603358	0
1	2918593	2.22274	0.0262333	0	0.603358	0.0117622
1	2918611	2.28327	0.0224142	0	0.603358	0.0409435
1	2918627	2.29763	0.0215828	0	0.603358	0.00935328
1	2918629	2.44248	0.0145869	0	0.603358	0.0103623
1	2918640	2.3786	0.0173785	0	0.603358	0
1	2918642	2.41437	0.0157624	0	0.603358	0.0442583
1	2918643	2.35697	0.0184247	0	0.603358	0.0501253
1	2918656	2.3282	0.0199014	0	0.603358	0
1	2918662	2.3294	0.0198381	0	0.603358	0
1	2918672	2.32118	0.0202771	0	0.603358	0.0912992
1	2918673	2.26965	0.0232289	0	0.603358	0.100196
1	2918676	2.24267	0.0249179	0	0.603358	0
1	2918704	2.09475	0.0361934	0	0.603358	0.0067883
1	2918706	2.17782	0.0294192	0	0.603358	0
1	2918707	2.16502	0.0303858	0	0.603358	0.000306896
1	2918784	2.19691	0.0280266	0	0.603358	0.0935109
1	2918790	2.19691	0.0280266	0	0.603358	0.0935109
1	2918811	2.19691	0.0280266	0	0.603358	0.0935109
1	2918831	2.19691	0.0280266	0	0.603358	0.0935109
1	2918907	2.20286	0.0276043	0	0.603358	0.0964082
1	2918938	2.20333	0.0275716	0	0.603358	0.0935109
1	2919469	2.18897	0.0285989	0	0.603358	0.0935109
1	2919549	2.17256	0.0298134	0	0.603358	0
1	2919602	2.22578	0.0260287	0	0.603358	0.0012741
1	2919630	2.22496	0.026084	0	0.603358	0.0935109
1	2919860	2.02096	0.043284	0	0.603358	0.00559347
1	2919928	2.02943	0.0424147	0	0.603358	0
1	2919942	2.03709	0.041641	0	0.603358	0.0909837
1	2919963	2.03055	0.0423006	0	0.603358	0.0012741
1	2920019	2.03556	0.0417943	0	0.603358	0.0964082
1	2920037	2.03632	0.0417184	0	0.603358	0.0012741
1	2920042	2.03463	0.0418881	0	0.603358	0.0964082
1	2920138	2.03423	0.0419282	0	0.603358	0.0012741
1	2937299	1.97487	0.0482831	0.0699	0.16309	0.011481
1	2937312	2.00514	0.0449476	0.0699	0.16309	0
1	2937380	1.96115	0.0498611	0.0699	0.16309	0.011481
1	2937402	2.06054	0.0393465	0.0699	0.16309	0.00559347
1	2937431	1.98328	0.047336	0.0699	0.16309	0.011481
1	2937463	1.97043	0.0487886	0.0699	0.16309	0
1	2937550	2.10588	0.0352146	0.0699	0.16309	0.0689312
1	2940616	2.02714	0.0426482	0.0699	0.16309	0
1	2940998	2.15227	0.0313758	0.0699	0.16309	0.0689312
1	2942465	2.16597	0.0303132	0.0563	0.182028	0.0508293
1	2942564	2.02919	0.0424394	0.0563	0.182028	0
1	2942599	1.97262	0.0485384	0.0563	0.182028	0.000306896
1	2942608	2.68903	0.00716589	0.0563	0.182028	0
1	2942611	2.21242	0.0269374	0.0563	0.182028	0
1	2942711	2.14675	0.0318136	0.0563	0.182028	0
1	2943026	2.34071	0.0192473	0.0563	0.182028	0
1	2943094	2.11822	0.0341564	0.0563	0.182028	0
1	2943183	2.49477	0.012604	0.0563	0.182028	0.0622841
1	2943306	2.40348	0.0162399	0.0563	0.182028	0
1	2943398	2.48304	0.0130266	0.0563	0.182028	0.0622841
1	2943537	2.26981	0.0232193	0.0563	0.182028	0.00454197
1	2943546	2.6628	0.00774937	0.0563	0.182028	0
1	2943594	2.63519	0.00840908	0.0563	0.182028	0
1	2943632	2.62979	0.00854377	0.0563	0.182028	0
1	2943668	2.81493	0.00487876	0.0563	0.182028	0.0622841
1	2943700	2.6059	0.00916338	0.0563	0.182028	0
1	2943908	2.88458	0.00391932	0.0563	0.182028	0.0689312
1	2944016	2.79255	0.00522952	0.0563	0.182028	0.000306896
1	2944038	3.0185	0.00254028	0.0563	0.182028	0.0622841
1	2944086	2.82285	0.00475985	0.0563	0.182028	0.0738589
1	2944196	2.10485	0.0353044	0.0563	0.182028	0
1	2944434	2.05431	0.0399453	0.0563	0.182028	0.0067883
1	2944527	2.15914	0.0308394	0.0563	0.182028	0
1	2944594	2.57797	0.00993819	0.0563	0.182028	0.00559347
1	2944650	2.59284	0.00951864	0.0563	0.182028	0
1	2944671	2.82148	0.00478033	0.0563	0.182028	0.0622841
1	2945181	2.2815	0.022519	0.0563	0.182028	0
1	2945187	2.30792	0.0210035	0.0563	0.182028	0
1	2945222	2.49734	0.012513	0.0563	0.182028	0
1	2945571	2.33984	0.0192922	0.0563	0.182028	0.0067883
1	2945632	2.84989	0.00437342	0.0563	0.182028	0.0207928
1	2945654	2.41385	0.0157851	0.0563	0.182028	0.00432548
1	2945656	2.73781	0.00618496	0.0563	0.182028	0
1	2945681	2.80445	0.00504026	0.0563	0.182028	0.00559347
1	2945718	2.64408	0.00819123	0.0563	0.182028	0
1	2945719	2.59895	0.009351	0.0563	0.182028	0.0173701
1	2945720	2.56315	0.0103726	0.0563	0.182028	0
1	2945747	2.53275	0.0113173	0.0563	0.182028	0
1	2945751	2.56655	0.0102717	0.0563	0.182028	0
1	2945810	2.53781	0.0111548	0.0563	0.182028	0.0067883
1	2945840	2.72202	0.00648844	0.0563	0.182028	0.0526013
1	2945848	2.52179	0.011676	0.0563	0.182028	0
1	2945904	2.69256	0.00709063	0.0563	0.182028	0.0111417
1	2945940	2.67261	0.00752636	0.0563	0.182028	0.0527954
1	2945974	2.47072	0.0134841	0.0563	0.182028	0
1	2945976	2.32515	0.020064	0.0563	0.182028	0.0240457
1	2947018	1.97839	0.0478845	0.0563	0.182028	0
1	2947419	1.98967	0.0466272	0.0563	0.182028	0.0154224
1	2947467	1.97755	0.04798	0.0563	0.182028	0
1	2947756	2.16958	0.0300389	0.0563	0.182028	0.0689312
1	2947771	2.04289	0.0410635	0.0563	0.182028	0
1	2947909	1.98688	0.0469357	0.0563	0.182028	0.0622841
1	2948020	2.05532	0.0398484	0.0563	0.182028	0.0622841
1	2948032	2.00042	0.0454553	0.0563	0.182028	0.000306896
1	2948119	2.10799	0.0350322	0.0563	0.182028	0
1	2948136	2.1291	0.0332462	0.0563	0.182028	0
1	2948178	2.10249	0.03551	0.0563	0.182028	0.0622841
1	2948741	2.00139	0.0453506	0.0563	0.182028	0
1	2948854	2.02144	0.0432342	0.0563	0.182028	0
1	2948940	2.03501	0.0418502	0.0563	0.182028	0
1	2949028	2.26862	0.0232916	0.0563	0.182028	0.0622841
1	2949352	2.3471	0.0189201	0.0563	0.182028	0
1	2949355	2.30422	0.0212101	0.0563	0.182028	0.0573717
1	2949607	2.33194	0.0197039	0.0563	0.182028	0.0622841
1	2949643	2.13172	0.0330299	0.0563	0.182028	0.0326937
1	2949736	2.59432	0.00947785	0.0563	0.182028	0
1	2949875	2.50367	0.0122912	0.0563	0.182028	0
1	2949989	2.57157	0.010124	0.0563	0.182028	0.000810624
1	2949999	2.24875	0.0245286	0.0563	0.182028	0.0542654
1	2950067	2.22338	0.02619	0.0563	0.182028	0.0672199
1	2950094	2.22338	0.02619	0.0563	0.182028	0.0672199
1	2950213	2.23862	0.025181	0.0563	0.182028	0
1	2950237	2.16943	0.0300502	0.0563	0.182028	0.0622841
1	2950326	2.09455	0.0362111	0.0563	0.182028	0.0067883
1	2950334	2.21162	0.0269932	0.0563	0.182028	0.0622841
1	2950594	2.21162	0.0269932	0.0563	0.182028	0.0622841
1	2950602	2.15571	0.0311061	0.0563	0.182028	0
1	2950739	2.13758	0.0325509	0.0563	0.182028	0.00559347
1	2950872	2.15876	0.0308686	0.0563	0.182028	0.0622841
1	2950886	2.15876	0.0308686	0.0563	0.182028	0.0622841
1	2950983	2.15042	0.0315217	0.0563	0.182028	0
1	2951034	2.14672	0.0318155	0.0563	0.182028	0.0622841
1	2951041	2.14672	0.0318155	0.0563	0.182028	0.0622841
1	2951244	2.14672	0.0318155	0.0563	0.182028	0.0622841
1	2951347	2.14672	0.0318155	0.0563	0.182028	0.0622841
1	2951349	2.14672	0.0318155	0.0563	0.182028	0.0622841
1	2951511	2.14672	0.0318155	0.0563	0.182028	0.0622841
1	2951575	2.06718	0.0387173	0.0563	0.182028	0.000306896
1	2951768	2.06817	0.0386238	0.0563	0.182028	0.000306896
1	2951806	2.14887	0.0316446	0.0563	0.182028	0.0622841
1	2951834	2.14887	0.0316446	0.0563	0.182028	0.0622841
1	2951989	2.14887	0.0316446	0.0563	0.182028	0.0622841
1	2952614	2.14887	0.0316446	0.0563	0.182028	0.0622841
1	2952823	2.14887	0.0316446	0.0563	0.182028	0.0622841
1	2952840	2.14887	0.0316446	0.0563	0.182028	0.0622841
1	2952843	1.98465	0.047183	0.0563	0.182028	0
1	2953696	2.15966	0.0307989	0.0563	0.182028	0
1	2953697	2.06191	0.0392163	0.0563	0.182028	0.000306896
1	2953752	2.0519	0.0401792	0.0563	0.182028	0
1	2953833	2.38015	0.0173057	0.0563	0.182028	0.0622841
1	2953887	2.31012	0.0208813	0.0563	0.182028	0.000306896
1	2953898	2.39641	0.0165566	0.0563	0.182028	0
1	2954031	2.41645	0.0156726	0.0563	0.182028	0.0622841
1	2954047	2.41645	0.0156726	0.0563	0.182028	0.0622841
1	2954051	2.41645	0.0156726	0.0563	0.182028	0.0622841
1	2954055	2.41645	0.0156726	0.0563	0.182028	0.0622841
1	2954061	2.41645	0.0156726	0.0563	0.182028	0.0622841
1	2954123	2.41645	0.0156726	0.0563	0.182028	0.0622841
1	2954165	2.41645	0.0156726	0.0563	0.182028	0.0622841
1	2954203	2.7831	0.00538414	0.0563	0.182028	0.0640856
1	2954208	2.74955	0.0059678	0.0563	0.182028	0.0622841
1	2954230	2.74955	0.0059678	0.0563	0.182028	0.0622841
1	2954286	2.72652	0.00640069	0.0563	0.182028	0.0067883
1	2954297	2.74104	0.00612444	0.0563	0.182028	0.0622841
1	2954314	2.78336	0.00537986	0.0563	0.182028	0
1	2954348	3.13168	0.00173811	0.0563	0.182028	0.0109107
1	2954378	3.00094	0.00269152	0.0563	0.182028	0.0998623
1	2954379	3.01586	0.00256249	0.0563	0.182028	0.108744
1	2954436	2.76176	0.00574907	0.0563	0.182028	0
1	2954439	2.56468	0.0103272	0.0563	0.182028	0.0132677
1	2954574	2.568	0.0102286	0.0563	0.182028	0
1	2954647	2.65341	0.00796829	0.0563	0.182028	0.00534126
1	2954732	2.50968	0.0120842	0.0563	0.182028	0.000306896
1	2954754	2.6438	0.00819804	0.0563	0.182028	0
1	2954813	2.64848	0.00808545	0.0563	0.182028	0.011481
1	2955158	2.79402	0.00520579	0	0.865424	0.0622841
1	2955226	2.6022	0.00926275	0	0.865424	0
1	2955420	2.63883	0.00831933	0	0.865424	0
1	2955546	2.68273	0.00730239	0	0.865424	0
1	2955703	2.58777	0.00966004	0	0.865424	0.000306896
1	2955742	2.8822	0.00394911	0	0.865424	0.00743139
1	2955767	2.57938	0.0098977	0	0.865424	0.0067883
1	2955776	2.61369	0.00895712	0	0.865424	0
1	2955799	2.46683	0.0136314	0	0.865424	0.019745
1	2955828	2.7438	0.00607319	0	0.865424	0
1	2955929	2.70803	0.0067683	0	0.865424	0
1	2955930	2.74575	0.00603735	0	0.865424	0.0622841
1	2956163	2.74575	0.00603735	0	0.865424	0.0622841
1	2956581	2.70506	0.00682916	0	0.865424	0.0173701
1	2956582	2.7498	0.00596317	0	0.865424	0.0622841
1	2956666	2.7498	0.00596317	0	0.865424	0.0622841
1	2956760	2.47193	0.0134387	0	0.865424	0.0184911
1	2956999	2.98495	0.00283628	0	0.865424	0.0622841
1	2957133	3.08171	0.00205812	0	0.865424	0.023473
1	2957404	2.99521	0.00274254	0	0.865424	0
1	2957600	2.98656	0.00282135	0	0.865424	0.0583036
1	2958111	2.75587	0.00585358	0	0.865424	0.00423077
1	2958227	2.74457	0.00605908	0	0.865424	0
1	2958548	2.61535	0.00891354	0	0.865424	0.0067883
1	2958560	2.77644	0.00549584	0	0.865424	0.0291535
1	2958561	2.90309	0.003695	0	0.865424	0.0199609
1	2958708	3.03113	0.0024364	0	0.865424	0.0583036
1	2958856	2.84169	0.00448757	0	0.865424	0.0067883
1	2959157	2.91582	0.00354751	0	0.865424	0.011481
1	2959180	2.92216	0.00347617	0	0.865424	0
1	2959183	2.90315	0.00369432	0	0.865424	0.000306896
1	2959197	3.0873	0.00201985	0	0.865424	0.0442449
1	2959202	3.06636	0.00216683	0	0.865424	0.0504405
1	2959216	2.91914	0.00350994	0	0.865424	0.000306896
1	2959220	3.04679	0.00231303	0	0.865424	0.053058
[truncated: 4,106 more rows]
