# Supplementary material for: Characterization of structural variation in Tibetans reveals new evidence of high-altitude adaptation and introgression
Source: Genome Biol. 2021 May 25;22:159. doi: 10.1186/s13059-021-02382-3 (PMC8146648; doi:10.1186/s13059-021-02382-3)
Supplement: Supplementary file 11 — Additional file 11: Table S18 [file 13059_2021_2382_MOESM11_ESM.xlsx]

## Sheet: Table S18
Table S18. LD-linked SNVs of the 335 bp deletion at 1p36.32 and allele frequencies reported in 1000 Genome Project phase 3. The allele frequency in Tibetans and Hans and some selective statistic values discovered in this study were also included.
ID	Chrom	Position	Ref	Alt	Allele frequency	AFR	AMR	EUR	SAS	EAS	TIB	HAN	FST (Tibetans VS. Hans)	XP-EHH (Tibetans VS. Hans)	p-values for XP-EHH
rs6681331	1	2898556	C	T	0.171725	0.3101	0.1686	0.0875	0.0368	0.2073	0.068	0.226	0.0875841	0.533472	0.593707
rs6681741	1	2898960	C	T	0.182109	0.3079	0.2075	0.1093	0.0419	0.2083	0.068	0.226	0.0875841	0.615083	0.5385
rs12041042	1	2899338	G	A	0.063099	0.0008	0.1138	0.0089	0.0184	0.2073	0.068	0.226	0.0875841	0.615083	0.5385
rs12043738	1	2899349	C	T	0.176917	0.2912	0.2046	0.1093	0.0399	0.2083	0.068	0.226	0.0875841	0.615083	0.5385
rs12046140	1	2899488	T	C	0.183706	0.3154	0.2075	0.1093	0.0399	0.2083	0.068	0.226	0.0875841	0.560867	0.574888
rs16823303	1	2903159	A	G	0.0952476	0.0038	0.1859	0.1083	0.0256	0.2073	0.068	0.226	0.0875841	0.380883	0.70329
rs4350139	1	2903577	T	C	0.205072	0.3865	0.2205	0.1123	0.0409	0.2083	0.068	0.226	0.0875841	0.830128	0.406466
rs10909852	1	2905605	T	C	0.212061	0.41	0.2233	0.1133	0.0409	0.2093	0.068	0.226	0.0875841	1.54099	0.12332
rs7546695	1	2907435	C	A	0.233027	0.4826	0.2363	0.1133	0.0409	0.2093	0.068	0.226	0.0875841	1.74515	0.0809593
rs12411019	1	2907667	T	C	0.0958466	0.0038	0.1873	0.1083	0.0256	0.2093	0.068	0.226	0.0875841	1.74385	0.0811848
rs58882615	1	2907980	A	T	0.0958466	0.0038	0.1873	0.1083	0.0256	0.2093	0.068	0.226	0.0875841	1.79394	0.0728221
rs10909854	1	2908070	A	G	0.211661	0.4085	0.2233	0.1133	0.0409	0.2093	0.068	0.226	0.0875841	1.79394	0.0728221
rs10909855	1	2908388	C	T	0.203674	0.3782	0.2219	0.1143	0.0419	0.2083	0.068	0.226	0.0875841	1.76697	0.0772338
rs72629452	1	2908806	G	A	0.0952476	0.0038	0.1888	0.1083	0.0256	0.2054	0.068	0.226	0.0875841	1.76697	0.0772338
rs16823315	1	2909250	A	G	0.0952476	0.0038	0.1888	0.1083	0.0256	0.2054	0.068	0.226	0.0929199	2.02433	0.0429365
rs144639744	1	2909737	A	T	0.0950479	0.0038	0.1888	0.1083	0.0256	0.2044	0.062	0.226	0.0964082	2.07242	0.0382261
rs113654429	1	2909838	C	A	0.0954473	0.0038	0.1902	0.1093	0.0256	0.2044	0.062	0.226	0.0964082	2.07242	0.0382261
rs72629455	1	2910033	T	C	0.0934505	0.0038	0.1888	0.1064	0.0256	0.1984	0.062	0.226	0.0964082	2.07242	0.0382261
rs57720952	1	2910325	A	G	0.251597	0.5446	0.2478	0.1133	0.0491	0.2044	0.062	0.226	0.0964082	2.07242	0.0382261
rs60017523	1	2910396	T	C	0.0950479	0.0038	0.1888	0.1083	0.0256	0.2044	0.062	0.226	0.0964082	2.15839	0.0308978
rs12022594	1	2912200	C	T	0.108826	0.0514	0.1931	0.1103	0.0266	0.2044	0.062	0.226	0.0964082	2.0892	0.0366894
rs60435231	1	2913235	A	G	0.0950479	0.0038	0.1888	0.1083	0.0256	0.2044	0.062	0.226	0.0964082	2.123	0.0337534
rs74325799	1	2913896	C	T	0.0950479	0.0038	0.1888	0.1083	0.0256	0.2044	0.062	0.226	0.0964082	2.11673	0.034283
rs75973015	1	2913897	C	T	0.0950479	0.0038	0.1888	0.1083	0.0256	0.2044	0.062	0.226	0.0964082	2.11673	0.034283
rs12049173	1	2915263	C	A	0.0950479	0.0038	0.1888	0.1083	0.0256	0.2044	0.062	0.226	0.0964082	2.17867	0.0293564
rs12023273	1	2915334	T	C	0.0952476	0.0038	0.1902	0.1083	0.0256	0.2044	0.062	0.226	0.0964082	2.17097	0.0299337
rs72629460	1	2915884	G	A	0.0950479	0.0038	0.1888	0.1083	0.0256	0.2044	0.062	0.226	0.0964082	2.12326	0.0337321
rs10909859	1	2917698	C	T	0.095647	0.0045	0.1888	0.1083	0.0276	0.2044	0.062	0.226	0.0964082	2.12433	0.0336428
rs16823330	1	2918229	C	T	0.0954473	0.0038	0.1902	0.1083	0.0266	0.2044	0.062	0.226	0.0964082	2.2438	0.024845
rs66758088	1	2918511	G	A	0.196885	0.3563	0.2248	0.1123	0.0409	0.2044	0.062	0.226	0.0964082	2.24286	0.0249058
rs72629465	1	2918907	C	T	0.0954473	0.0045	0.1888	0.1083	0.0266	0.2044	0.062	0.226	0.0964082	2.20286	0.0276043
rs12022429	1	2919942	G	A	0.148363	0.1846	0.2104	0.1083	0.0389	0.2044	0.062	0.22	0.0909837	2.03709	0.041641
rs12025167	1	2920019	C	T	0.135383	0.1384	0.2017	0.1093	0.0399	0.2044	0.062	0.226	0.0964082	2.03556	0.0417943
rs12022456	1	2920042	G	A	0.128794	0.112	0.1974	0.1093	0.044	0.2054	0.062	0.226	0.0964082	2.03463	0.0418881
rs16823332	1	2920158	C	T	0.147165	0.1831	0.2089	0.1083	0.0399	0.2004	0.075	0.226	0.0792676	1.89902	0.0575614
rs72629470	1	2921282	G	A	0.0932508	0.0045	0.1844	0.1054	0.0266	0.1994	0.075	0.244	0.0950095	1.84546	0.0649704
rs72629471	1	2921417	C	G	0.0930511	0.0045	0.1844	0.1044	0.0266	0.1994	0.075	0.244	0.0950095	1.84546	0.0649704
rs16823335	1	2921860	G	A	0.0930511	0.0045	0.1844	0.1044	0.0266	0.1994	0.075	0.244	0.0950095	1.72613	0.0843237
rs12028094	1	2922327	C	T	0.114018	0.0756	0.1974	0.1064	0.0266	0.1994	0.075	0.244	0.0950095	1.68221	0.0925287
rs10797377	1	2922744	G	A	0.138778	0.1702	0.196	0.1064	0.0266	0.1994	0.075	0.244	0.0950095	1.7203	0.0853778
rs12063869	1	2923384	T	A	0.159145	0.239	0.2089	0.1083	0.0266	0.1994	0.075	0.244	0.0950095	1.65334	0.0982623
rs946176	1	2925497	C	T	0.0930511	0.0045	0.1844	0.1044	0.0266	0.1994	0.075	0.244	0.0950095	1.73596	0.0825707
rs2027262	1	2926379	T	C	0.0930511	0.0045	0.1844	0.1044	0.0266	0.1994	0.075	0.244	0.0950095	1.65473	0.0979785
rs2027263	1	2926537	A	G	0.188299	0.3449	0.2161	0.1093	0.0266	0.1994	0.075	0.244	0.0950095	1.65473	0.0979785
rs2027264	1	2926555	G	A	0.0930511	0.0045	0.1844	0.1044	0.0266	0.1994	0.075	0.244	0.0950095	1.66954	0.0950104
rs111412502	1	2926785	C	T	0.114417	0.0764	0.1988	0.1064	0.0266	0.1994	0.075	0.238	0.0896979	1.6837	0.0922405
rs11802804	1	2926973	T	G	0.170128	0.2852	0.2061	0.1074	0.0266	0.1964	0.075	0.244	0.0950095	1.70198	0.0887584
rs111668563	1	2927011	T	G	0.091853	0.0053	0.1801	0.1034	0.0266	0.1964	0.075	0.244	0.0950095	1.70198	0.0887584
rs112539394	1	2927014	G	A	0.112819	0.0764	0.1931	0.1054	0.0266	0.1964	0.075	0.244	0.0950095	1.70198	0.0887584
rs12028439	1	2927175	A	G	0.159145	0.239	0.2089	0.1083	0.0266	0.1994	0.075	0.238	0.0896979	1.70164	0.0888222
rs12024879	1	2927254	G	A	0.159145	0.239	0.2089	0.1083	0.0266	0.1994	0.075	0.244	0.0950095	1.65584	0.0977545
rs12027818	1	2927471	C	T	0.151358	0.1694	0.2147	0.1501	0.0337	0.1994	0.075	0.226	0.0950095	1.65584	0.0977545
rs12027883	1	2927678	C	T	0.0930511	0.0045	0.1844	0.1044	0.0266	0.1994	0.062	0.238	0.107417	1.65322	0.0982851
rs4357486	1	2931414	G	C	0.0982428	0.0106	0.1859	0.1004	0.0389	0.2083	0.075	0.238	0.0896979	1.85593	0.0634641
rs4486390	1	2931440	C	T	0.0972444	0.0061	0.1859	0.1014	0.0389	0.2083	0.075	0.238	0.0896979	1.85593	0.0634641
The allele frequency in Tibetans and Hans and some selective statistic values discovered in this study were also included. AFR, African; AMR, American; EUR, European; SAS, South Asian; EAS, East Asian XP-EHH, Cross-population Extended Haplotype Homozygosity between Tibetans and Hans. FST, Fixation index between Tibetans and Hans.
