# Supplementary material for: Characterization of structural variation in Tibetans reveals new evidence of high-altitude adaptation and introgression
Source: Genome Biol. 2021 May 25;22:159. doi: 10.1186/s13059-021-02382-3 (PMC8146648; doi:10.1186/s13059-021-02382-3)
Supplement: Supplementary file 12 — Additional file 12: Table S19 [file 13059_2021_2382_MOESM12_ESM.xlsx]

## Sheet: Table S19
Table S19. LD-linked expression quantitative trait locus (eQTL) for the deletion at 1p36.32 according to QTLbase.
rsid	Chrom	POS	R2	Trait	START	END	tissue	Tissue_State	Effect_Size	Effect_Size_Desc	SE	SE_Desc	PVAL	FDR	PMID	Journal	year	Platform	Population	Sample_Size
rs10909852	1	2905605	0.821577	MMEL1	2522078	2564455	Kidney	nephrotic syndrome	0.324792699052449	beta	0.159315054343	Original reported SE	0.0442	NA	30057032	American journal of human genetics	2018	Affymetrix 2.1 ST chips	MIX	136
rs10909852	1	2905605	0.821577	MMEL1	2522078	2564455	Blood	null	NA	NA	NA	Estimated SE	0.0434	NA	bioRxiv_447367	bioRxiv	2018	Illumina HT-12v3, Illumina HT-12v4 and Illumina HT-12v4 WGDASL arrays	MIX	31684
rs10909852	1	2905605	0.821577	LRRC47	3695123	3713062	Blood-T cell CD4+ naive	normal	-0.2977	beta	0.1469	Original reported SE	0.0427	0.684	27863251	Cell	2016	HiSeq 2000	MIX	197
rs12411019	1	2907667	0.821577	LRRC47	3695123	3713062	Blood-T cell CD4+ naive	normal	-0.2977	beta	0.1469	Original reported SE	0.0427	0.684	27863251	Cell	2016	HiSeq 2000	MIX	197
rs10909852	1	2905605	0.821577	C1orf174	3805689	3816857	Blood-Monocytes CD14+	normal	-0.2861	beta	0.1403	Original reported SE	0.0414	0.324	27863251	Cell	2016	HiSeq 2000	MIX	197
rs12411019	1	2907667	0.821577	C1orf174	3805689	3816857	Blood-Monocytes CD14+	normal	-0.2861	beta	0.1403	Original reported SE	0.0414	0.324	27863251	Cell	2016	HiSeq 2000	MIX	197
rs12022429	1	2919942	0.833927	C1orf174	3805689	3816857	Blood-Monocytes CD14+	normal	-0.2809	beta	0.137	Original reported SE	0.0404	0.324	27863251	Cell	2016	HiSeq 2000	MIX	197
rs16823332	1	2920158	0.821577	C1orf174	3805689	3816857	Blood-Monocytes CD14+	normal	-0.2809	beta	0.137	Original reported SE	0.0404	0.324	27863251	Cell	2016	HiSeq 2000	MIX	197
rs7546695	1	2907435	0.821577	ACTRT2	2938047	2939467	Kidney	nephrotic syndrome	-0.298527533369902	beta	0.14280158742	Original reported SE	0.0385	NA	30057032	American journal of human genetics	2018	Affymetrix 2.1 ST chips	MIX	166
rs12043738	1	2899349	0.821577	MMEL1	2522078	2564455	Kidney	nephrotic syndrome	0.344877409467104	beta	0.163207456311	Original reported SE	0.0372	NA	30057032	American journal of human genetics	2018	Affymetrix 2.1 ST chips	MIX	136
rs6681741	1	2898960	0.821577	LRRC47	3695123	3713062	Blood-T cell CD4+ naive	normal	-0.3095	beta	0.1462	Original reported SE	0.0343	0.684	27863251	Cell	2016	HiSeq 2000	MIX	197
rs6681741	1	2898960	0.821577	C1orf174	3805689	3816857	Blood-Monocytes CD14+	normal	-0.303	beta	0.1396	Original reported SE	0.03	0.298	27863251	Cell	2016	HiSeq 2000	MIX	197
rs66758088	1	2918511	0.849236	MEGF6	3404515	3528072	Kidney	nephrotic syndrome	0.25127397909442	beta	0.11206210636	Original reported SE	0.0266	NA	30057032	American journal of human genetics	2018	Affymetrix 2.1 ST chips	MIX	166
rs66758088	1	2918511	0.849236	MMEL1	2522078	2564455	Kidney	nephrotic syndrome	0.354799126819413	beta	0.154481203545	Original reported SE	0.0238	NA	30057032	American journal of human genetics	2018	Affymetrix 2.1 ST chips	MIX	136
rs4350139	1	2903577	0.821577	MMEL1	2522078	2564455	Kidney	nephrotic syndrome	0.349151966914386	beta	0.151422680481	Original reported SE	0.0233	NA	30057032	American journal of human genetics	2018	Affymetrix 2.1 ST chips	MIX	136
rs12022594	1	2912200	0.849236	MMEL1	2522078	2564455	Kidney	nephrotic syndrome	0.439822244214447	beta	0.188254575058	Original reported SE	0.0216	NA	30057032	American journal of human genetics	2018	Affymetrix 2.1 ST chips	MIX	136
rs12022429	1	2919942	0.833927	LRRC47	3695123	3713062	Blood-T cell CD4+ naive	normal	-0.3288	beta	0.1429	Original reported SE	0.0214	0.652	27863251	Cell	2016	HiSeq 2000	MIX	197
rs16823332	1	2920158	0.821577	LRRC47	3695123	3713062	Blood-T cell CD4+ naive	normal	-0.3288	beta	0.1429	Original reported SE	0.0214	0.652	27863251	Cell	2016	HiSeq 2000	MIX	197
rs7546695	1	2907435	0.821577	MEGF6	3404515	3528072	Kidney	nephrotic syndrome	0.258709799631721	beta	0.110291870741	Original reported SE	0.0205	NA	30057032	American journal of human genetics	2018	Affymetrix 2.1 ST chips	MIX	166
rs10909852	1	2905605	0.821577	PRXL2B	2517930	2522908	Blood	null	NA	NA	NA	Estimated SE	0.0199	NA	bioRxiv_447367	bioRxiv	2018	Illumina HT-12v3, Illumina HT-12v4 and Illumina HT-12v4 WGDASL arrays	MIX	31684
rs10909854	1	2908070	0.821577	MMEL1	2522078	2564455	Kidney	nephrotic syndrome	0.366083672665624	beta	0.154521559365	Original reported SE	0.0198	NA	30057032	American journal of human genetics	2018	Affymetrix 2.1 ST chips	MIX	136
rs10909855	1	2908388	0.836905	MMEL1	2522078	2564455	Kidney	nephrotic syndrome	0.366083672665624	beta	0.154521559365	Original reported SE	0.0198	NA	30057032	American journal of human genetics	2018	Affymetrix 2.1 ST chips	MIX	136
rs6681331	1	2898556	0.821577	PRDM16	2985732	3355185	Kidney	nephrotic syndrome	-0.290630272287031	beta	0.123048272436	Original reported SE	0.0196		30057032	American journal of human genetics	2018	Affymetrix 2.1 ST chips	MIX	166
rs10909852	1	2905605	0.821577	CFAP74	1853390	1935276		normal	NA	NA	NA	Estimated SE	0.0179	NA	28869584	Nature neuroscience	2017	Illumina HiSeq	EUR	494
rs12411019	1	2907667	0.821577	CFAP74	1853390	1935276	Brain-Prefrontal Cortex	normal	NA	NA	NA	Estimated SE	0.0179	NA	28869584	Nature neuroscience	2017	Illumina HiSeq	EUR	494
rs6681741	1	2898960	0.821577	CFAP74	1853390	1935276	Brain-Prefrontal Cortex	normal				Estimated SE	0.0179		28869584	Nature neuroscience	2017	Illumina HiSeq	EUR	494
rs12046140	1	2899488	0.821577	MMEL1	2522078	2564455	Kidney	nephrotic syndrome	0.401067011182145	beta	0.164589289851	Original reported SE	0.0167	NA	30057032	American journal of human genetics	2018	Affymetrix 2.1 ST chips	MIX	136
rs6681741	1	2898960	0.821577	MMEL1	2522078	2564455	Kidney	nephrotic syndrome	0.401067011182145	beta	0.164589289851	Original reported SE	0.0167		30057032	American journal of human genetics	2018	Affymetrix 2.1 ST chips	MIX	136
rs6681331	1	2898556	0.821577	MMEL1	2522078	2564455	Kidney	nephrotic syndrome	0.419312032108553	beta	0.171439517289	Original reported SE	0.0163		30057032	American journal of human genetics	2018	Affymetrix 2.1 ST chips	MIX	136
rs113654429	1	2909838	0.849236	MMEL1	2522078	2564455	Kidney	nephrotic syndrome	0.508078168475081	beta	0.206576538419	Original reported SE	0.0157	NA	30057032	American journal of human genetics	2018	Affymetrix 2.1 ST chips	MIX	136
rs12023273	1	2915334	0.849236	MMEL1	2522078	2564455	Kidney	nephrotic syndrome	0.508078168475081	beta	0.206576538419	Original reported SE	0.0157	NA	30057032	American journal of human genetics	2018	Affymetrix 2.1 ST chips	MIX	136
rs12049173	1	2915263	0.849236	MMEL1	2522078	2564455	Kidney	nephrotic syndrome	0.508078168475081	beta	0.206576538419	Original reported SE	0.0157	NA	30057032	American journal of human genetics	2018	Affymetrix 2.1 ST chips	MIX	136
rs12411019	1	2907667	0.821577	MMEL1	2522078	2564455	Kidney	nephrotic syndrome	0.508078168475081	beta	0.206576538419	Original reported SE	0.0157	NA	30057032	American journal of human genetics	2018	Affymetrix 2.1 ST chips	MIX	136
rs144639744	1	2909737	0.849236	MMEL1	2522078	2564455	Kidney	nephrotic syndrome	0.508078168475081	beta	0.206576538419	Original reported SE	0.0157	NA	30057032	American journal of human genetics	2018	Affymetrix 2.1 ST chips	MIX	136
rs16823303	1	2903159	0.821577	MMEL1	2522078	2564455	Kidney	nephrotic syndrome	0.508078168475081	beta	0.206576538419	Original reported SE	0.0157	NA	30057032	American journal of human genetics	2018	Affymetrix 2.1 ST chips	MIX	136
rs16823315	1	2909250	0.836905	MMEL1	2522078	2564455	Kidney	nephrotic syndrome	0.508078168475081	beta	0.206576538419	Original reported SE	0.0157	NA	30057032	American journal of human genetics	2018	Affymetrix 2.1 ST chips	MIX	136
rs16823330	1	2918229	0.849236	MMEL1	2522078	2564455	Kidney	nephrotic syndrome	0.508078168475081	beta	0.206576538419	Original reported SE	0.0157	NA	30057032	American journal of human genetics	2018	Affymetrix 2.1 ST chips	MIX	136
rs58882615	1	2907980	0.821577	MMEL1	2522078	2564455	Kidney	nephrotic syndrome	0.508078168475081	beta	0.206576538419	Original reported SE	0.0157	NA	30057032	American journal of human genetics	2018	Affymetrix 2.1 ST chips	MIX	136
rs60017523	1	2910396	0.849236	MMEL1	2522078	2564455	Kidney	nephrotic syndrome	0.508078168475081	beta	0.206576538419	Original reported SE	0.0157	NA	30057032	American journal of human genetics	2018	Affymetrix 2.1 ST chips	MIX	136
rs60435231	1	2913235	0.849236	MMEL1	2522078	2564455	Kidney	nephrotic syndrome	0.508078168475081	beta	0.206576538419	Original reported SE	0.0157	NA	30057032	American journal of human genetics	2018	Affymetrix 2.1 ST chips	MIX	136
rs72629455	1	2910033	0.849236	MMEL1	2522078	2564455	Kidney	nephrotic syndrome	0.508078168475081	beta	0.206576538419	Original reported SE	0.0157	NA	30057032	American journal of human genetics	2018	Affymetrix 2.1 ST chips	MIX	136
rs72629460	1	2915884	0.849236	MMEL1	2522078	2564455	Kidney	nephrotic syndrome	0.508078168475081	beta	0.206576538419	Original reported SE	0.0157	NA	30057032	American journal of human genetics	2018	Affymetrix 2.1 ST chips	MIX	136
rs72629465	1	2918907	0.849236	MMEL1	2522078	2564455	Kidney	nephrotic syndrome	0.508078168475081	beta	0.206576538419	Original reported SE	0.0157	NA	30057032	American journal of human genetics	2018	Affymetrix 2.1 ST chips	MIX	136
rs74325799	1	2913896	0.836112	MMEL1	2522078	2564455	Kidney	nephrotic syndrome	0.508078168475081	beta	0.206576538419	Original reported SE	0.0157	NA	30057032	American journal of human genetics	2018	Affymetrix 2.1 ST chips	MIX	136
rs75973015	1	2913897	0.836112	MMEL1	2522078	2564455	Kidney	nephrotic syndrome	0.508078168475081	beta	0.206576538419	Original reported SE	0.0157	NA	30057032	American journal of human genetics	2018	Affymetrix 2.1 ST chips	MIX	136
rs116432453	1	2918673	0.823983	MEGF6	3404515	3528072	Kidney	nephrotic syndrome	0.276444666755497	beta	0.112874194383	Original reported SE	0.0156	NA	30057032	American journal of human genetics	2018	Affymetrix 2.1 ST chips	MIX	166
rs12022456	1	2920042	0.821577	MEGF6	3404515	3528072	Kidney	nephrotic syndrome	0.326954343880468	beta	0.133088594468	Original reported SE	0.0153	NA	30057032	American journal of human genetics	2018	Affymetrix 2.1 ST chips	MIX	166
rs12025167	1	2920019	0.833927	MEGF6	3404515	3528072	Kidney	nephrotic syndrome	0.326954343880468	beta	0.133088594468	Original reported SE	0.0153	NA	30057032	American journal of human genetics	2018	Affymetrix 2.1 ST chips	MIX	166
rs16823332	1	2920158	0.821577	MMEL1	2522078	2564455	Blood	null	NA	NA	NA	Estimated SE	0.0149	NA	bioRxiv_447367	bioRxiv	2018	Illumina HT-12v3, Illumina HT-12v4 and Illumina HT-12v4 WGDASL arrays	MIX	31684
rs72629452	1	2908806	0.836905	MMEL1	2522078	2564455	Kidney	nephrotic syndrome	0.519899666400783	beta	0.208137613635	Original reported SE	0.0142	NA	30057032	American journal of human genetics	2018	Affymetrix 2.1 ST chips	MIX	136
rs10909859	1	2917698	0.849236	MMEL1	2522078	2564455	Kidney	nephrotic syndrome	0.522515063660497	beta	0.207187508296	Original reported SE	0.0133	NA	30057032	American journal of human genetics	2018	Affymetrix 2.1 ST chips	MIX	136
rs12022429	1	2919942	0.833927	MMEL1	2522078	2564455	Blood	null	NA	NA	NA	Estimated SE	0.013	NA	bioRxiv_447367	bioRxiv	2018	Illumina HT-12v3, Illumina HT-12v4 and Illumina HT-12v4 WGDASL arrays	MIX	31684
rs10909852	1	2905605	0.821577	RER1	2323214	2336881	Brain-Prefrontal Cortex	normal	NA	NA	NA	Estimated SE	0.0129	NA	28869584	Nature neuroscience	2017	Illumina HiSeq	EUR	494
rs12411019	1	2907667	0.821577	RER1	2323214	2336881	Brain-Prefrontal Cortex	normal	NA	NA	NA	Estimated SE	0.0129	NA	28869584	Nature neuroscience	2017	Illumina HiSeq	EUR	494
rs6681741	1	2898960	0.821577	RER1	2323214	2336881	Brain-Prefrontal Cortex	normal				Estimated SE	0.0129		28869584	Nature neuroscience	2017	Illumina HiSeq	EUR	494
rs12411019	1	2907667	0.821577	MMEL1	2522078	2564455	Blood	null	NA	NA	NA	Estimated SE	0.0108	NA	bioRxiv_447367	bioRxiv	2018	Illumina HT-12v3, Illumina HT-12v4 and Illumina HT-12v4 WGDASL arrays	MIX	31684
rs57720952	1	2910325	0.849236	MMEL1	2522078	2564455	Kidney	nephrotic syndrome	0.398015536435506	beta	0.152604452695	Original reported SE	0.0106	NA	30057032	American journal of human genetics	2018	Affymetrix 2.1 ST chips	MIX	136
rs12022456	1	2920042	0.821577	MMEL1	2522078	2564455	Kidney	nephrotic syndrome	0.482144854507727	beta	0.184800759885	Original reported SE	0.0105	NA	30057032	American journal of human genetics	2018	Affymetrix 2.1 ST chips	MIX	136
rs12025167	1	2920019	0.833927	MMEL1	2522078	2564455	Kidney	nephrotic syndrome	0.482144854507727	beta	0.184800759885	Original reported SE	0.0105	NA	30057032	American journal of human genetics	2018	Affymetrix 2.1 ST chips	MIX	136
rs12043738	1	2899349	0.821577	LINC00982	2976179	2985001	Brain-Prefrontal Cortex	schizophrenia, mood disorder and normal	0.133917026661572	beta	0.0513565417090131	Estimated SE	0.00941	0.2	27668389	Nature neuroscience	2016	HiSeq 2500	EUR	467
rs12046140	1	2899488	0.821577	LINC00982	2976179	2985001	Brain-Prefrontal Cortex	schizophrenia, mood disorder and normal	0.133923823335901	beta	0.0513518735609838	Estimated SE	0.0094	0.2	27668389	Nature neuroscience	2016	HiSeq 2500	EUR	467
rs16823303	1	2903159	0.821577	LINC00982	2976179	2985001	Brain-Prefrontal Cortex	schizophrenia, mood disorder and normal	0.134032749472697	beta	0.0513571642872816	Estimated SE	0.00935	0.199	27668389	Nature neuroscience	2016	HiSeq 2500	EUR	467
rs60435231	1	2913235	0.849236	LINC00982	2976179	2985001	Brain-Prefrontal Cortex	schizophrenia, mood disorder and normal	0.131809732345668	beta	0.0503241823587628	Estimated SE	0.0091	0.196	27668389	Nature neuroscience	2016	HiSeq 2500	EUR	467
rs74325799	1	2913896	0.836112	LINC00982	2976179	2985001	Brain-Prefrontal Cortex	schizophrenia, mood disorder and normal	0.132178361524738	beta	0.0502501599647079	Estimated SE	0.00881	0.192	27668389	Nature neuroscience	2016	HiSeq 2500	EUR	467
rs75973015	1	2913897	0.836112	LINC00982	2976179	2985001	Brain-Prefrontal Cortex	schizophrenia, mood disorder and normal	0.132242786838515	beta	0.0502521706474372	Estimated SE	0.00878	0.191	27668389	Nature neuroscience	2016	HiSeq 2500	EUR	467
rs12049173	1	2915263	0.849236	LINC00982	2976179	2985001	Brain-Prefrontal Cortex	schizophrenia, mood disorder and normal	0.132827680858445	beta	0.0500749709507047	Estimated SE	0.00826	0.184	27668389	Nature neuroscience	2016	HiSeq 2500	EUR	467
rs12023273	1	2915334	0.849236	LINC00982	2976179	2985001	Brain-Prefrontal Cortex	schizophrenia, mood disorder and normal	0.132849232405548	beta	0.0500595627626298	Estimated SE	0.00823	0.183	27668389	Nature neuroscience	2016	HiSeq 2500	EUR	467
rs12411019	1	2907667	0.821577	LINC00982	2976179	2985001	Brain-Prefrontal Cortex	schizophrenia, mood disorder and normal	0.136279847142367	beta	0.0513361442754193	Estimated SE	0.00821	0.183	27668389	Nature neuroscience	2016	HiSeq 2500	EUR	467
rs58882615	1	2907980	0.821577	LINC00982	2976179	2985001	Brain-Prefrontal Cortex	schizophrenia, mood disorder and normal	0.136600540974783	beta	0.051326727930353	Estimated SE	0.00805	0.181	27668389	Nature neuroscience	2016	HiSeq 2500	EUR	467
rs72629460	1	2915884	0.849236	LINC00982	2976179	2985001	Brain-Prefrontal Cortex	schizophrenia, mood disorder and normal	0.133038046655778	beta	0.0499881448225544	Estimated SE	0.00805	0.181	27668389	Nature neuroscience	2016	HiSeq 2500	EUR	467
rs72629452	1	2908806	0.836905	LINC00982	2976179	2985001	Brain-Prefrontal Cortex	schizophrenia, mood disorder and normal	0.137423401884564	beta	0.0512923955272657	Estimated SE	0.00764	0.175	27668389	Nature neuroscience	2016	HiSeq 2500	EUR	467
rs116432453	1	2918673	0.823983	MMEL1	2522078	2564455	Kidney	nephrotic syndrome	0.417187440306452	beta	0.152997246348	Original reported SE	0.0076	NA	30057032	American journal of human genetics	2018	Affymetrix 2.1 ST chips	MIX	136
rs10909859	1	2917698	0.849236	LINC00982	2976179	2985001	Brain-Prefrontal Cortex	schizophrenia, mood disorder and normal	0.133614306723919	beta	0.0496613117337035	Estimated SE	0.00739	0.171	27668389	Nature neuroscience	2016	HiSeq 2500	EUR	467
rs12022429	1	2919942	0.833927	LINC00982	2976179	2985001	Brain-Prefrontal Cortex	schizophrenia, mood disorder and normal	0.133614306723919	beta	0.0496613117337035	Estimated SE	0.00739	0.171	27668389	Nature neuroscience	2016	HiSeq 2500	EUR	467
rs16823330	1	2918229	0.849236	LINC00982	2976179	2985001	Brain-Prefrontal Cortex	schizophrenia, mood disorder and normal	0.133614306723919	beta	0.0496613117337035	Estimated SE	0.00739	0.171	27668389	Nature neuroscience	2016	HiSeq 2500	EUR	467
rs72629465	1	2918907	0.849236	LINC00982	2976179	2985001	Brain-Prefrontal Cortex	schizophrenia, mood disorder and normal	0.133614306723919	beta	0.0496613117337035	Estimated SE	0.00739	0.171	27668389	Nature neuroscience	2016	HiSeq 2500	EUR	467
rs16823332	1	2920158	0.821577	LINC00982	2976179	2985001	Brain-Prefrontal Cortex	schizophrenia, mood disorder and normal	0.1338208016737	beta	0.0497040869840426	Estimated SE	0.00735	0.17	27668389	Nature neuroscience	2016	HiSeq 2500	EUR	467
rs57720952	1	2910325	0.849236	MEGF6	3404515	3528072	Kidney	nephrotic syndrome	0.294029894072445	beta	0.107999781293	Original reported SE	0.00735	NA	30057032	American journal of human genetics	2018	Affymetrix 2.1 ST chips	MIX	166
rs12025167	1	2920019	0.833927	LINC00982	2976179	2985001	Brain-Prefrontal Cortex	schizophrenia, mood disorder and normal	0.133864968519275	beta	0.0496863861172617	Estimated SE	0.00731	0.17	27668389	Nature neuroscience	2016	HiSeq 2500	EUR	467
rs12022456	1	2920042	0.821577	LINC00982	2976179	2985001	Brain-Prefrontal Cortex	schizophrenia, mood disorder and normal	0.133893930727749	beta	0.0496885888460781	Estimated SE	0.0073	0.169	27668389	Nature neuroscience	2016	HiSeq 2500	EUR	467
rs10909854	1	2908070	0.821577	MEGF6	3404515	3528072	Kidney	nephrotic syndrome	0.301636184936956	beta	0.108018570079	Original reported SE	0.00601	NA	30057032	American journal of human genetics	2018	Affymetrix 2.1 ST chips	MIX	166
rs10909855	1	2908388	0.836905	MEGF6	3404515	3528072	Kidney	nephrotic syndrome	0.301636184936956	beta	0.108018570079	Original reported SE	0.00601	NA	30057032	American journal of human genetics	2018	Affymetrix 2.1 ST chips	MIX	166
rs12022429	1	2919942	0.833927	RER1	2323214	2336881	Brain-Prefrontal Cortex	normal	NA	NA	NA	Estimated SE	0.00599	NA	28869584	Nature neuroscience	2017	Illumina HiSeq	EUR	494
rs16823332	1	2920158	0.821577	RER1	2323214	2336881	Brain-Prefrontal Cortex	normal	NA	NA	NA	Estimated SE	0.00599	NA	28869584	Nature neuroscience	2017	Illumina HiSeq	EUR	494
rs6681741	1	2898960	0.821577	PRXL2B	2517930	2522908	Blood	null				Estimated SE	0.00594		bioRxiv_447367	bioRxiv	2018	Illumina HT-12v3, Illumina HT-12v4 and Illumina HT-12v4 WGDASL arrays	MIX	31684
rs12022429	1	2919942	0.833927	MIB2	1550795	1565990	Brain-Cerebellum	bipolar disorder	NA	NA	NA	Estimated SE	0.0046	NA	22212596	Molecular psychiatry	2012	Affymetrix Human Gene 1.0 ST array	EUR	153
rs12022429	1	2919942	0.833927	MIB2	1550795	1565990	Brain-Cerebellum	normal	NA	NA	NA	Estimated SE	0.0046	NA	19933162	Bioinformatics (Oxford, England)	2009	Affymetrix GeneChip Human Exon 1.0 ST Array	MIX	176
rs6681741	1	2898960	0.821577	MIB2	1550795	1565990	Brain-Cerebellum	bipolar disorder				Estimated SE	0.00448		22212596	Molecular psychiatry	2012	Affymetrix Human Gene 1.0 ST array	EUR	153
rs6681741	1	2898960	0.821577	MIB2	1550795	1565990	Brain-Cerebellum	normal				Estimated SE	0.00448		19933162	Bioinformatics (Oxford, England)	2009	Affymetrix GeneChip Human Exon 1.0 ST Array	MIX	176
rs6681741	1	2898960	0.821577	MMEL1	2522078	2564455	Blood	null				Estimated SE	0.00443		bioRxiv_447367	bioRxiv	2018	Illumina HT-12v3, Illumina HT-12v4 and Illumina HT-12v4 WGDASL arrays	MIX	31684
rs6681741	1	2898960	0.821577	CEP104	3728650	3773778	Blood-T cell CD4+ naive	normal	-0.4156	beta	0.1458	Original reported SE	0.00436	0.112	27863251	Cell	2016	HiSeq 2000	MIX	197
rs10909855	1	2908388	0.836905	MIB2	1550795	1565990	Brain-Cerebellum	bipolar disorder	NA	NA	NA	Estimated SE	0.00375	NA	22212596	Molecular psychiatry	2012	Affymetrix Human Gene 1.0 ST array	EUR	153
rs10909855	1	2908388	0.836905	MIB2	1550795	1565990	Brain-Cerebellum	normal	NA	NA	NA	Estimated SE	0.00375	NA	19933162	Bioinformatics (Oxford, England)	2009	Affymetrix GeneChip Human Exon 1.0 ST Array	MIX	176
rs10909852	1	2905605	0.821577	MIB2	1550795	1565990	Brain-Cerebellum	bipolar disorder	NA	NA	NA	Estimated SE	0.00367	NA	22212596	Molecular psychiatry	2012	Affymetrix Human Gene 1.0 ST array	EUR	153
rs10909852	1	2905605	0.821577	MIB2	1550795	1565990	Brain-Cerebellum	normal	NA	NA	NA	Estimated SE	0.00367	NA	19933162	Bioinformatics (Oxford, England)	2009	Affymetrix GeneChip Human Exon 1.0 ST Array	MIX	176
rs12022429	1	2919942	0.833927	TNFRSF14	2487078	2496821	Blood-Neutrophils CD16+	normal	-0.41	beta	0.1395	Original reported SE	0.0033	0.0348	27863251	Cell	2016	HiSeq 2000	MIX	197
rs16823332	1	2920158	0.821577	TNFRSF14	2487078	2496821	Blood-Neutrophils CD16+	normal	-0.41	beta	0.1395	Original reported SE	0.0033	0.0348	27863251	Cell	2016	HiSeq 2000	MIX	197
rs10909852	1	2905605	0.821577	TNFRSF14	2487078	2496821	Blood-Neutrophils CD16+	normal	-0.4215	beta	0.1429	Original reported SE	0.00318	0.0348	27863251	Cell	2016	HiSeq 2000	MIX	197
rs12411019	1	2907667	0.821577	TNFRSF14	2487078	2496821	Blood-Neutrophils CD16+	normal	-0.4215	beta	0.1429	Original reported SE	0.00318	0.0348	27863251	Cell	2016	HiSeq 2000	MIX	197
rs10909852	1	2905605	0.821577	CEP104	3728650	3773778	Blood-T cell CD4+ naive	normal	-0.4319	beta	0.1463	Original reported SE	0.00315	0.0914	27863251	Cell	2016	HiSeq 2000	MIX	197
rs12411019	1	2907667	0.821577	CEP104	3728650	3773778	Blood-T cell CD4+ naive	normal	-0.4319	beta	0.1463	Original reported SE	0.00315	0.0914	27863251	Cell	2016	HiSeq 2000	MIX	197
rs12022429	1	2919942	0.833927	CEP104	3728650	3773778	Blood-T cell CD4+ naive	normal	-0.4324	beta	0.1425	Original reported SE	0.00241	0.0863	27863251	Cell	2016	HiSeq 2000	MIX	197
rs16823332	1	2920158	0.821577	CEP104	3728650	3773778	Blood-T cell CD4+ naive	normal	-0.4324	beta	0.1425	Original reported SE	0.00241	0.0863	27863251	Cell	2016	HiSeq 2000	MIX	197
rs6681741	1	2898960	0.821577	TNFRSF14	2487078	2496821	Blood-Neutrophils CD16+	normal	-0.4324	beta	0.1423	Original reported SE	0.00237	0.0348	27863251	Cell	2016	HiSeq 2000	MIX	197
rs6681741	1	2898960	0.821577	GABRD	1950768	1962197	Lymphocyte	normal	0.0241074	beta	0.00789496	Original reported SE	0.0023		22941192	Nature genetics	2012	Illumina HT-12 V3 BeadChips	EUR	777
rs12022429	1	2919942	0.833927	PRXL2B	2517930	2522908	Blood	null	NA	NA	NA	Estimated SE	0.00183	NA	bioRxiv_447367	bioRxiv	2018	Illumina HT-12v3, Illumina HT-12v4 and Illumina HT-12v4 WGDASL arrays	MIX	31684
rs16823332	1	2920158	0.821577	PRXL2B	2517930	2522908	Blood	null	NA	NA	NA	Estimated SE	0.0015	NA	bioRxiv_447367	bioRxiv	2018	Illumina HT-12v3, Illumina HT-12v4 and Illumina HT-12v4 WGDASL arrays	MIX	31684
rs10909852	1	2905605	0.821577	TTLL10	1109264	1133315	Brain-Cerebellum	bipolar disorder	NA	NA	NA	Estimated SE	0.000885	NA	22212596	Molecular psychiatry	2012	Affymetrix Human Gene 1.0 ST array	EUR	153
rs10909852	1	2905605	0.821577	TTLL10	1109264	1133315	Brain-Cerebellum	normal	NA	NA	NA	Estimated SE	0.000885	NA	19933162	Bioinformatics (Oxford, England)	2009	Affymetrix GeneChip Human Exon 1.0 ST Array	MIX	176
rs10909852	1	2905605	0.821577	RER1	2323214	2336881	Blood-Monocyte	LPS exposure 24h	3.37362250586322	t-statistic	1.00389147898787	Estimated SE	0.000847	0.0438	24604202	Science	2014	Illumina HumanHT-12 v4 BeadChip	EUR	432
rs6681741	1	2898960	0.821577	TTLL10	1109264	1133315	Brain-Cerebellum	bipolar disorder				Estimated SE	0.000812		22212596	Molecular psychiatry	2012	Affymetrix Human Gene 1.0 ST array	EUR	153
rs6681741	1	2898960	0.821577	TTLL10	1109264	1133315	Brain-Cerebellum	normal				Estimated SE	0.000812		19933162	Bioinformatics (Oxford, England)	2009	Affymetrix GeneChip Human Exon 1.0 ST Array	MIX	176
rs10909855	1	2908388	0.836905	TTLL10	1109264	1133315	Brain-Cerebellum	bipolar disorder	NA	NA	NA	Estimated SE	0.000766	NA	22212596	Molecular psychiatry	2012	Affymetrix Human Gene 1.0 ST array	EUR	153
rs10909855	1	2908388	0.836905	TTLL10	1109264	1133315	Brain-Cerebellum	normal	NA	NA	NA	Estimated SE	0.000766	NA	19933162	Bioinformatics (Oxford, England)	2009	Affymetrix GeneChip Human Exon 1.0 ST Array	MIX	176
rs12022429	1	2919942	0.833927	TTLL10	1109264	1133315	Brain-Cerebellum	bipolar disorder	NA	NA	NA	Estimated SE	0.000759	NA	22212596	Molecular psychiatry	2012	Affymetrix Human Gene 1.0 ST array	EUR	153
rs12022429	1	2919942	0.833927	TTLL10	1109264	1133315	Brain-Cerebellum	normal	NA	NA	NA	Estimated SE	0.000759	NA	19933162	Bioinformatics (Oxford, England)	2009	Affymetrix GeneChip Human Exon 1.0 ST Array	MIX	176
rs10909854	1	2908070	0.821577	LRRC47	3695123	3713062	Prostate	Prostate adenocarcinoma (PRAD)	-0.23	beta	0.0661413386818016	Estimated SE	0.000551	NA	29036324	Nucleic acids research	2018	null	MIX	494
rs10909852	1	2905605	0.821577	LRRC47	3695123	3713062	Prostate	Prostate adenocarcinoma (PRAD)	-0.23	beta	0.0658704128922087	Estimated SE	0.000523	NA	29036324	Nucleic acids research	2018	null	MIX	494
rs116432453	1	2918673	0.823983	LRRC47	3695123	3713062	Prostate	Prostate adenocarcinoma (PRAD)	-0.24	beta	0.0683311918031594	Estimated SE	0.000485	NA	29036324	Nucleic acids research	2018	null	MIX	494
rs66758088	1	2918511	0.849236	LRRC47	3695123	3713062	Prostate	Prostate adenocarcinoma (PRAD)	-0.24	beta	0.0683311918031594	Estimated SE	0.000485	NA	29036324	Nucleic acids research	2018	null	MIX	494
rs12411019	1	2907667	0.821577	PRXL2B	2517930	2522908	Blood	null	NA	NA	NA	Estimated SE	7.18e-05	NA	bioRxiv_447367	bioRxiv	2018	Illumina HT-12v3, Illumina HT-12v4 and Illumina HT-12v4 WGDASL arrays	MIX	31684
rs10909852	1	2905605	0.821577	PANK4	2439970	2458067	Brain-Prefrontal Cortex	late-onset Alzheimer disease and normal	NA	NA	NA	Estimated SE	3.91e-05	0.1	23622250	Cell	2013	HiSeq 2000	EUR	549
