# Supplementary material for: Characterization of structural variation in Tibetans reveals new evidence of high-altitude adaptation and introgression
Source: Genome Biol. 2021 May 25;22:159. doi: 10.1186/s13059-021-02382-3 (PMC8146648; doi:10.1186/s13059-021-02382-3)
Supplement: Supplementary file 13 — Additional file 13: Table S20 [file 13059_2021_2382_MOESM13_ESM.xlsx]

## Sheet: Table S20
Table S20. Significant signatures of selectiion and introgression around the 2,590 bp deletion at 7p22.3.
Chrom	Position	XP-EHH (Tibetans vs. Hans)	p-values for XP-EHH	fd	p-values for fd	FST (Tibetans vs. Hans)
7	1020213	-0.278896	0.780325	0.1568	0.015528	0
7	1020272	-0.299228	0.764766	0.1568	0.015528	0.00414185
7	1020362	-0.399755	0.689337	0.1568	0.015528	0.0603474
7	1020525	-0.326557	0.744003	0.1568	0.015528	0.000306896
7	1020969	-0.33992	0.733917	0.1568	0.015528	0.000306896
7	1020973	-0.338451	0.735023	0.1568	0.015528	0.000737039
7	1021096	-0.338451	0.735023	0.1568	0.015528	0.000737039
7	1021122	-0.434289	0.664078	0.1568	0.015528	0.0537065
7	1021259	-0.347199	0.728442	0.1568	0.015528	0
7	1021860	-0.324022	0.745922	0.1568	0.015528	0
7	1021940	-0.337336	0.735864	0.1568	0.015528	0.000737039
7	1021947	-0.423066	0.672247	0.1568	0.015528	0.0537065
7	1022038	-0.215919	0.829051	0.1568	0.015528	0.00559347
7	1022125	-0.243832	0.807361	0.1568	0.015528	0
7	1022682	-0.43456	0.663882	0.1568	0.015528	0.00777498
7	1022728	-0.345127	0.729999	0.1568	0.015528	0
7	1022731	-0.356873	0.721187	0.1568	0.015528	0.000306896
7	1022740	-0.366054	0.714325	0.1568	0.015528	0
7	1022764	-0.467964	0.63981	0.1568	0.015528	0.0067883
7	1023013	-0.449697	0.652929	0.1568	0.015528	0.0674065
7	1023052	-0.431882	0.665827	0.1568	0.015528	0
7	1023079	-0.36919	0.711986	0.1568	0.015528	0.0067883
7	1023080	-0.3612	0.71795	0.1568	0.015528	0
7	1023148	-0.332471	0.739533	0.1568	0.015528	0
7	1023191	-0.326534	0.74402	0.1568	0.015528	0.106653
7	1023219	-0.29623	0.767054	0.1568	0.015528	0
7	1023243	-0.333369	0.738856	0.1568	0.015528	0
7	1023268	-0.347532	0.728192	0.1568	0.015528	0.000737039
7	1023364	-0.316934	0.751294	0.1568	0.015528	0
7	1023534	-0.303335	0.761635	0.1568	0.015528	0.0067883
7	1023617	-0.313891	0.753604	0.1568	0.015528	0
7	1023765	-0.0301894	0.975916	0.1568	0.015528	0
7	1024002	-0.0224571	0.982083	0.1568	0.015528	0.107854
7	1024143	-0.0531849	0.957585	0.1568	0.015528	0.000306896
7	1024267	-0.0913435	0.92722	0.1568	0.015528	0.000306896
7	1024581	-0.0279087	0.977735	0.1568	0.015528	0.123664
7	1024855	-0.124556	0.900875	0.1568	0.015528	0
7	1024902	-0.314067	0.75347	0.1568	0.015528	0.00295929
7	1024990	-0.218075	0.827371	0.1568	0.015528	0
7	1025533	-0.331105	0.740565	0.1568	0.015528	0.0739325
7	1025642	-0.294012	0.768748	0.1568	0.015528	0.101745
7	1025741	-0.347463	0.728244	0.1568	0.015528	0.000306896
7	1025788	-0.345389	0.729802	0.1568	0.015528	0
7	1025789	-0.337532	0.735716	0.1568	0.015528	0.000306896
7	1025847	-0.536285	0.591762	0.1568	0.015528	0.0166587
7	1026074	-0.460186	0.645383	0.1568	0.015528	0.101745
7	1026126	-0.573495	0.56631	0.1568	0.015528	0.000306896
7	1026520	-0.578705	0.562788	0.1568	0.015528	0
7	1026546	-0.629963	0.528719	0.1568	0.015528	0.00884179
7	1026647	-0.903902	0.366048	0.1568	0.015528	0.0587254
7	1026778	-0.512119	0.608568	0.1568	0.015528	0
7	1026898	-0.545367	0.585501	0.1568	0.015528	0.000737039
7	1026899	-0.504605	0.613836	0.1568	0.015528	0
7	1027265	-0.528536	0.597127	0.1568	0.015528	0.000306896
7	1027286	-0.518902	0.603829	0.1568	0.015528	0.000306896
7	1027303	-0.501869	0.61576	0.1568	0.015528	0
7	1027511	-0.478085	0.63259	0.1568	0.015528	0
7	1027640	-0.491421	0.623128	0.1568	0.015528	0.000306896
7	1027687	-0.330447	0.741062	0.1568	0.015528	0.011481
7	1027941	-0.254665	0.798982	0.1568	0.015528	0.0173701
7	1028005	-0.334541	0.737972	0.1568	0.015528	0.000737039
7	1028279	-0.0817429	0.934851	0.1568	0.015528	0.00995567
7	1028448	-0.277846	0.781131	0.1568	0.015528	0
7	1028795	-0.21977	0.82605	0.1568	0.015528	0
7	1028810	-0.267138	0.789363	0.1568	0.015528	0
7	1029191	-0.260292	0.794639	0.1568	0.015528	0
7	1029193	-0.365277	0.714904	0.1568	0.015528	0
7	1029493	0.485205	0.627531	0.1568	0.015528	0.0438553
7	1029510	0.10749	0.9144	0.1568	0.015528	0.0132677
7	1029528	0.0833924	0.93354	0.1568	0.015528	0
7	1029549	-0.206907	0.836083	0.1568	0.015528	0
7	1029571	-0.277089	0.781712	0.1568	0.015528	0.0418795
7	1029573	-0.340929	0.733157	0.1568	0.015528	0.000306896
7	1029585	-0.371695	0.71012	0.1568	0.015528	0.00120616
7	1029727	-0.547761	0.583856	0.1568	0.015528	0.000613698
7	1029762	-0.803793	0.421517	0.1568	0.015528	0
7	1029801	-0.619949	0.535291	0.1568	0.015528	0.0067883
7	1029942	-0.528993	0.596811	0.1568	0.015528	0.0101745
7	1029980	-0.90795	0.363905	0.1568	0.015528	0.000306896
7	1030012	-1.05549	0.291201	0.1568	0.015528	0.0650248
7	1030067	-0.617946	0.536611	0.1568	0.015528	0
7	1030074	-0.587765	0.55669	0.1568	0.015528	0
7	1030241	-0.539643	0.589443	0.1568	0.015528	0
7	1030324	-0.584697	0.558751	0.1568	0.015528	0
7	1030340	-0.584697	0.558751	0.1568	0.015528	0
7	1030453	-0.691047	0.489536	0.1568	0.015528	0.0587254
7	1030455	-0.58768	0.556747	0.1568	0.015528	0.000737039
7	1030503	-0.568951	0.56939	0.1568	0.015528	0
7	1030662	-0.579973	0.561933	0.1568	0.015528	0
7	1030666	-0.609336	0.542301	0.1568	0.015528	0.000737039
7	1030844	-0.601488	0.547515	0.1568	0.015528	0
7	1030906	-0.718474	0.472465	0.1568	0.015528	0.0587254
7	1031117	-0.739456	0.45963	0.1568	0.015528	0.0722574
7	1031170	-0.690073	0.490148	0.1568	0.015528	0.0579119
7	1031647	-0.60615	0.544415	0.1568	0.015528	0.000306896
7	1031648	-0.582892	0.559966	0.1568	0.015528	0.000306896
7	1031675	-0.567896	0.570106	0.1568	0.015528	0.000737039
7	1031815	-0.639761	0.522328	0.1568	0.015528	0.0587254
7	1031831	-0.639761	0.522328	0.1568	0.015528	0.0587254
7	1031842	-0.435041	0.663532	0.1568	0.015528	0
7	1031929	-0.456729	0.647866	0.1568	0.015528	0.0067883
7	1032027	-0.409047	0.682505	0.1568	0.015528	0
7	1032068	-0.425022	0.670821	0.1568	0.015528	0
7	1032332	-0.428698	0.668143	0.1568	0.015528	0
7	1032554	-0.510466	0.609725	0.1568	0.015528	0.188678
7	1032618	-0.720287	0.471348	0.1568	0.015528	0.0588284
7	1032637	-0.797845	0.42496	0.1568	0.015528	0.0465221
7	1032783	-0.778078	0.436523	0.1568	0.015528	0
7	1032805	-0.792611	0.428004	0.1568	0.015528	0.0465221
7	1032873	-0.741073	0.458649	0.1568	0.015528	0.000306896
7	1032874	-0.726853	0.467316	0.1568	0.015528	0.000306896
7	1032919	-0.782306	0.434035	0.1568	0.015528	0.0662016
7	1039812	-2.20796	0.0272469	0.0806	0.10349	0.0553576
7	1039951	-2.31706	0.0205007	0.0806	0.10349	0.00382999
7	1039966	-2.2217	0.0263037	0.0806	0.10349	0
7	1039979	-2.68511	0.00725069	0.0806	0.10349	0.0109355
7	1040037	-2.57816	0.00993268	0.0806	0.10349	0.00793709
7	1040062	-2.57339	0.0100708	0.0806	0.10349	0.00728381
7	1040075	-2.57339	0.0100708	0.0806	0.10349	0.00728381
7	1040078	-2.57339	0.0100708	0.0806	0.10349	0.00728381
7	1040081	-2.40053	0.0163714	0.0806	0.10349	0.000737039
7	1040307	-2.36895	0.0178387	0.0806	0.10349	0.000306896
7	1040313	-2.30546	0.0211407	0.0806	0.10349	0.0011315
7	1040325	-2.69178	0.00710717	0.0806	0.10349	0.18242
7	1040431	-2.40696	0.0160861	0.0806	0.10349	0
7	1040477	-2.48115	0.0130959	0.0806	0.10349	0
7	1040539	-2.3207	0.0203032	0.0806	0.10349	0.00559347
7	1040568	-2.28702	0.0221946	0.0806	0.10349	0
7	1040742	-2.94507	0.00322883	0.0806	0.10349	0.0694734
7	1040768	-2.5216	0.0116822	0.0806	0.10349	0.000306896
7	1040946	-2.74248	0.00609776	0.0806	0.10349	0.18242
7	1041028	-2.55742	0.0105453	0.0806	0.10349	0
7	1041037	-2.31356	0.0206921	0.0806	0.10349	0
7	1041057	-2.25494	0.0241371	0.0806	0.10349	0
7	1041072	-2.64673	0.00812753	0.0806	0.10349	0
7	1041130	-2.79622	0.00517041	0.0806	0.10349	0.0300499
7	1041160	-2.74841	0.00598848	0.0806	0.10349	0.00315698
7	1041195	-2.3337	0.0196116	0.0806	0.10349	0.00692936
7	1041251	-2.30869	0.0209606	0.0806	0.10349	0
7	1041266	-2.30152	0.021362	0.0806	0.10349	0.0241941
7	1041308	-2.46398	0.0137403	0.0806	0.10349	0.0255827
7	1041334	-2.30297	0.0212806	0.0806	0.10349	0
7	1041350	-2.20398	0.0275254	0.0806	0.10349	0.011481
7	1041355	-2.13906	0.0324308	0.0806	0.10349	0.00197989
7	1041876	-2.07391	0.0380872	0.0806	0.10349	0.106378
7	1042213	-2.50928	0.0120979	0.0806	0.10349	0.0575197
7	1042579	-2.00692	0.0447581	0.0806	0.10349	0.0450409
7	1044015	-0.61849	0.536252	0.1748	0.0359147	0
7	1044228	-0.629742	0.528863	0.1748	0.0359147	0.000306896
7	1044410	-0.958397	0.337862	0.1748	0.0359147	0.0696668
7	1044551	-0.675911	0.499097	0.1748	0.0359147	0.000306896
7	1044668	-0.660815	0.508731	0.1748	0.0359147	0
7	1044842	-0.647135	0.517545	0.1748	0.0359147	0
7	1044860	-0.659543	0.509547	0.1748	0.0359147	0
7	1044927	-0.674665	0.499888	0.1748	0.0359147	0.000306896
7	1044938	-0.954183	0.339991	0.1748	0.0359147	0.0822623
7	1044953	-0.954183	0.339991	0.1748	0.0359147	0.0822623
7	1045054	-0.748289	0.454286	0.1748	0.0359147	0
7	1045099	-0.757161	0.448953	0.1748	0.0359147	0.000306896
7	1045277	-0.710628	0.477315	0.1748	0.0359147	0
7	1045317	-0.724566	0.468718	0.1748	0.0359147	0
7	1045343	-0.776571	0.437412	0.1748	0.0359147	0.000737039
7	1045416	-1.04118	0.297793	0.1748	0.0359147	0.0754045
7	1045455	-0.928855	0.352964	0.1748	0.0359147	0
7	1045604	-0.863823	0.387685	0.1748	0.0359147	0
7	1045612	-1.52179	0.128061	0.1748	0.0359147	0.0360342
7	1045632	-1.36291	0.172911	0.1748	0.0359147	0.000306896
7	1045649	-1.47335	0.140658	0.1748	0.0359147	0.0696668
7	1045749	-1.17634	0.239458	0.1748	0.0359147	0
7	1045918	-1.23399	0.217207	0.1748	0.0359147	0.0132677
7	1045956	-1.02155	0.306993	0.1748	0.0359147	0.00985566
7	1045970	-1.13942	0.25453	0.1748	0.0359147	0
7	1045979	-1.14231	0.253326	0.1748	0.0359147	0
7	1045986	-1.01809	0.308636	0.1748	0.0359147	0.0170463
7	1046003	-1.20802	0.22704	0.1748	0.0359147	0
7	1046006	-1.53999	0.123562	0.1748	0.0359147	0.000218694
7	1046028	-1.64431	0.100112	0.1748	0.0359147	0.000306896
7	1046040	-2.1021	0.0355446	0.1748	0.0359147	0
7	1046043	-2.92818	0.00340956	0.1748	0.0359147	0
7	1046115	-3.26126	0.00110919	0.1748	0.0359147	0.0300499
7	1046119	-3.20736	0.0013396	0.1748	0.0359147	0
7	1046122	-3.20559	0.00134784	0.1748	0.0359147	0
7	1046131	-3.99908	6.35883e-05	0.1748	0.0359147	0.0403441
7	1046158	-3.67704	0.000235953	0.1748	0.0359147	0
7	1046173	-4.62628	3.72292e-06	0.1748	0.0359147	0.0475885
7	1046249	-5.07436	3.88795e-07	0.1748	0.0359147	0.0397972
7	1046278	-4.15058	3.31641e-05	0.1748	0.0359147	0.00145509
7	1046307	-3.62636	0.000287442	0.1748	0.0359147	0
7	1046325	-3.34182	0.000832305	0.1748	0.0359147	0.000306896
7	1046327	-3.24021	0.00119442	0.1748	0.0359147	0.00160174
7	1046356	-3.29828	0.000972777	0.1748	0.0359147	0
7	1046358	-3.33905	0.000840653	0.1748	0.0359147	0.0536251
7	1046382	-2.83462	0.00458803	0.1748	0.0359147	0
7	1046404	-2.32708	0.0199611	0.1748	0.0359147	0
7	1046607	-2.31159	0.0208005	0.1748	0.0359147	0.0067883
7	1046637	-2.29785	0.0215701	0.1748	0.0359147	0
7	1046696	-2.22911	0.0258068	0.1748	0.0359147	0
7	1046777	-2.44641	0.0144287	0.1748	0.0359147	0.0696668
7	1046807	-2.15545	0.0311263	0.1748	0.0359147	0.011481
7	1046906	-2.45713	0.0140053	0.1748	0.0359147	0.18242
7	1047151	-2.36942	0.017816	0.1748	0.0359147	0
7	1047194	-2.5022	0.0123424	0.1748	0.0359147	0.18242
7	1047293	-2.66866	0.00761535	0.1748	0.0359147	0.0696668
7	1047339	-2.39406	0.0166629	0.1748	0.0359147	0.00557777
7	1047572	-2.27505	0.022903	0.1748	0.0359147	0
7	1047615	-2.49326	0.0126575	0.1748	0.0359147	0.0360342
7	1047932	-2.18038	0.0292292	0.1748	0.0359147	0.18854
7	1047937	-1.79082	0.0733223	0.1748	0.0359147	0
7	1048112	-1.7943	0.0727661	0.1748	0.0359147	0
7	1048183	-1.7943	0.0727661	0.1748	0.0359147	0
7	1048215	-1.80114	0.0716811	0.1748	0.0359147	0.000737039
7	1048292	-1.81588	0.069388	0.1748	0.0359147	0.0067883
7	1048412	-1.90907	0.0562525	0.1748	0.0359147	0.0420879
7	1048435	-1.76577	0.0774346	0.1748	0.0359147	0.00999457
7	1048445	-1.75263	0.0796652	0.1748	0.0359147	0.0067883
7	1048448	-1.73726	0.0823406	0.1748	0.0359147	0.0262204
7	1048475	-1.58371	0.11326	0.1748	0.0359147	0.00777498
7	1048539	-1.45531	0.145583	0.1748	0.0359147	0
7	1048592	-1.22003	0.222453	0.1748	0.0359147	0.000737039
7	1048657	-1.1855	0.235818	0.1748	0.0359147	0.0067883
7	1048658	-1.1855	0.235818	0.1748	0.0359147	0.0067883
7	1048670	-1.17816	0.238734	0.1748	0.0359147	0.0067883
7	1048675	-1.16032	0.245917	0.1748	0.0359147	0
7	1048689	-1.18336	0.236665	0.1748	0.0359147	0.00884179
7	1048814	-1.17382	0.240469	0.1748	0.0359147	0
7	1048928	-1.14068	0.254002	0.1748	0.0359147	0
7	1049080	-1.14824	0.250869	0.1748	0.0359147	0
7	1049120	-1.08366	0.278517	0.1748	0.0359147	0.00559347
7	1049176	-1.09384	0.274026	0.1748	0.0359147	0
7	1049390	-1.10063	0.271059	0.1748	0.0359147	0
7	1049537	-1.08814	0.276532	0.1748	0.0359147	0
7	1049566	-1.04701	0.295096	0.1748	0.0359147	0.0173701
7	1049661	-1.06769	0.285662	0.1748	0.0359147	0.000306896
7	1049698	-1.05534	0.291269	0.1748	0.0359147	0
7	1049737	-1.06852	0.285285	0.1748	0.0359147	0.00559347
7	1049758	-1.09624	0.272976	0.1748	0.0359147	0.0067883
7	1049853	-1.04265	0.297111	0.1748	0.0359147	0.0173701
7	1049882	-1.13068	0.258189	0.1748	0.0359147	0.000306896
7	1049945	-1.10007	0.2713	0.1748	0.0359147	0
7	1049949	-1.55925	0.118937	0.1748	0.0359147	0.0360342
7	1050036	-1.61881	0.105489	0.1748	0.0359147	0
7	1050119	-1.58396	0.113203	0.1748	0.0359147	0
7	1050127	-1.97204	0.0486047	0.1748	0.0359147	0.0696668
7	1050283	-1.90498	0.0567832	0.1748	0.0359147	0.0360342
7	1050488	-1.76586	0.0774191	0.1748	0.0359147	0.000306896
7	1050595	-1.86671	0.0619424	0.1748	0.0359147	0.0696668
7	1050613	-1.52781	0.12656	0.1748	0.0359147	0
7	1050800	-1.52472	0.12733	0.1748	0.0359147	0
7	1050877	-1.70219	0.0887201	0.1748	0.0359147	0.159428
7	1050940	-1.43101	0.152428	0.1748	0.0359147	0
7	1051064	-1.40123	0.161146	0.1748	0.0359147	0.0173701
7	1051084	-1.46034	0.144197	0.1748	0.0359147	0.000306896
7	1051358	-1.53039	0.12592	0.1748	0.0359147	0
7	1051390	-1.59944	0.109723	0.1748	0.0359147	0.0117622
7	1051461	-1.51159	0.130639	0.1748	0.0359147	0
7	1051471	-1.57533	0.11518	0.1748	0.0359147	0.00604163
7	1051609	-1.64363	0.100253	0.1748	0.0359147	0.00126705
7	1051664	-1.90156	0.0572287	0.1748	0.0359147	0.236103
7	1051667	-1.79781	0.0722068	0.1748	0.0359147	0
7	1051698	-1.79781	0.0722068	0.1748	0.0359147	0
7	1051776	-1.85775	0.0632046	0.1748	0.0359147	0.179262
7	1051805	-2.04609	0.0407478	0.1748	0.0359147	0.0603171
7	1051831	-2.02288	0.0430853	0.1748	0.0359147	0.0649394
7	1051848	-1.84982	0.0643393	0.1748	0.0359147	0
7	1051963	-1.87613	0.0606369	0.1748	0.0359147	0.000306896
7	1052103	-1.96629	0.0492653	0.1748	0.0359147	0.0696668
7	1052133	-1.66976	0.0949672	0.1748	0.0359147	0.0360342
7	1052178	-1.61179	0.107009	0.1748	0.0359147	0
7	1052353	-1.66347	0.0962183	0.1748	0.0359147	0.0360342
7	1052453	-1.66347	0.0962183	0.1748	0.0359147	0.0360342
7	1052524	-1.30543	0.191745	0.1748	0.0359147	0
7	1052666	-1.28302	0.199485	0.1748	0.0359147	0.000306896
7	1052693	-1.27307	0.202993	0.1748	0.0359147	0.000306896
7	1052736	-1.25393	0.209869	0.1748	0.0359147	0
7	1052830	-1.2792	0.200826	0.1748	0.0359147	0.0132677
7	1053336	-1.28359	0.199285	0.1748	0.0359147	0.00276666
7	1053347	-1.28027	0.200451	0.1748	0.0359147	0.0132677
7	1053512	-1.2161	0.223949	0.1748	0.0359147	0
7	1053620	-1.18909	0.234405	0.1748	0.0359147	0
7	1053833	-1.23988	0.215019	0.1748	0.0359147	0.0067883
7	1053836	-1.18265	0.236949	0.1748	0.0359147	0
7	1053862	-1.40361	0.160436	0.1748	0.0359147	0.18242
7	1053958	-1.80125	0.0716637	0.1748	0.0359147	0.0370624
7	1053970	-1.78389	0.0744413	0.1748	0.0359147	0.0696668
7	1054151	-1.45949	0.144431	0.1748	0.0359147	0
7	1054161	-1.45814	0.144801	0.1748	0.0359147	0
7	1054236	-1.50583	0.132111	0.1748	0.0359147	0.000306896
7	1054424	-1.48194	0.138355	0.1748	0.0359147	0
7	1054449	-1.39664	0.16252	0.1748	0.0359147	0.00559347
7	1054517	-1.61	0.107398	0.2867	0.0115741	0.0325956
7	1054755	-1.41635	0.156672	0.2867	0.0115741	0.00559347
7	1054767	-1.56437	0.11773	0.2867	0.0115741	0.0117622
7	1054840	-1.63855	0.101307	0.2867	0.0115741	0
7	1054933	-1.87556	0.0607163	0.2867	0.0115741	0.0696668
7	1054973	-1.87758	0.0604386	0.2867	0.0115741	0.0325956
7	1054981	-1.76494	0.0775746	0.2867	0.0115741	0
7	1055006	-1.70118	0.0889096	0.2867	0.0115741	0
7	1055047	-1.71955	0.0855148	0.2867	0.0115741	0.000306896
7	1055264	-1.82779	0.0675817	0.2867	0.0115741	0.0696668
7	1055273	-1.81615	0.069348	0.2867	0.0115741	0.000737039
7	1055347	-1.79047	0.0733781	0.2867	0.0115741	0
7	1055363	-1.84288	0.0653466	0.2867	0.0115741	0
7	1055409	-1.96868	0.0489896	0.2867	0.0115741	0.0325956
7	1055491	-1.98001	0.047702	0.2867	0.0115741	0.0067883
7	1055492	-1.9203	0.0548203	0.2867	0.0115741	0
7	1055515	-2.01609	0.0437909	0.2867	0.0115741	0.0402104
7	1055579	-2.10898	0.0349463	0.2867	0.0115741	0.0696668
7	1055582	-2.17841	0.0293753	0.2867	0.0115741	0.166436
7	1055598	-2.12775	0.0333575	0.2867	0.0115741	0.0337177
7	1055619	-2.12775	0.0333575	0.2867	0.0115741	0.0337177
7	1055632	-2.1596	0.0308035	0.2867	0.0115741	0.0343509
7	1055661	-2.14397	0.0320353	0.2867	0.0115741	0.000737039
7	1055707	-2.2339	0.0254894	0.2867	0.0115741	0
7	1055717	-2.49781	0.0124962	0.2867	0.0115741	0
7	1055727	-2.62174	0.00874822	0.2867	0.0115741	0.00576189
7	1055731	-2.68952	0.00715558	0.2867	0.0115741	0
7	1055732	-2.72128	0.00650291	0.2867	0.0115741	0.0357842
7	1055741	-2.67952	0.00737285	0.2867	0.0115741	0.000306896
7	1055742	-2.76759	0.00564728	0.2867	0.0115741	0.0177199
7	1055747	-2.65762	0.00786941	0.2867	0.0115741	0
7	1055752	-2.89964	0.0037359	0.2867	0.0115741	0.00129232
7	1055757	-3.27524	0.00105573	0.2867	0.0115741	0.019745
7	1055767	-4.63858	3.50815e-06	0.2867	0.0115741	0.00969384
7	1055771	-4.57795	4.69566e-06	0.2867	0.0115741	0.00777498
7	1055772	-4.56761	4.93328e-06	0.2867	0.0115741	0
7	1055777	-4.60426	4.13941e-06	0.2867	0.0115741	0
7	1055787	-4.78761	1.68783e-06	0.2867	0.0115741	0.0650299
7	1055788	-4.70249	2.57003e-06	0.2867	0.0115741	0
7	1055791	-4.79495	1.62713e-06	0.2867	0.0115741	0
7	1055797	-4.80161	1.57392e-06	0.2867	0.0115741	0
7	1055807	-4.84213	1.28457e-06	0.2867	0.0115741	0
7	1055817	-5.92005	3.2185e-09	0.2867	0.0115741	0.0375066
7	1055820	-5.28721	1.24197e-07	0.2867	0.0115741	0.0132677
7	1055837	-5.37838	7.51587e-08	0.2867	0.0115741	0.0405552
7	1055838	-5.13272	2.85592e-07	0.2867	0.0115741	0.0117622
7	1055857	-5.21824	1.80632e-07	0.2867	0.0115741	0
7	1055861	-5.18377	2.1745e-07	0.2867	0.0115741	0
7	1055886	-5.25108	1.51207e-07	0.2867	0.0115741	0.0255827
7	1055906	-5.08995	3.58155e-07	0.2867	0.0115741	0
7	1055907	-5.19169	2.08394e-07	0.2867	0.0115741	0
7	1055917	-5.19353	2.06346e-07	0.2867	0.0115741	0.0135724
7	1055926	-5.53046	3.19396e-08	0.2867	0.0115741	0.0104729
7	1055940	-5.06421	4.10107e-07	0.2867	0.0115741	0
7	1055945	-4.97828	6.41534e-07	0.2867	0.0115741	0
7	1055973	-4.98418	6.22252e-07	0.2867	0.0115741	0.000306896
7	1055978	-4.93937	7.83764e-07	0.2867	0.0115741	0
7	1055987	-4.9694	6.71599e-07	0.2867	0.0115741	0
7	1055988	-4.96593	6.83723e-07	0.2867	0.0115741	0
7	1055993	-4.98388	6.23214e-07	0.2867	0.0115741	0
7	1056003	-5.07184	3.93995e-07	0.2867	0.0115741	0
7	1056007	-5.34027	9.2806e-08	0.2867	0.0115741	0.0177199
7	1056013	-5.59355	2.22473e-08	0.2867	0.0115741	0.0241941
7	1056016	-5.5414	3.00061e-08	0.2867	0.0115741	0.000306896
7	1056022	-5.73509	9.74595e-09	0.2867	0.0115741	0
7	1056023	-5.73601	9.69328e-09	0.2867	0.0115741	0
7	1056024	-5.69153	1.25909e-08	0.2867	0.0115741	0
7	1056027	-5.64255	1.67551e-08	0.2867	0.0115741	0
7	1056033	-5.36108	8.27244e-08	0.2867	0.0115741	0
7	1056038	-5.36239	8.21269e-08	0.2867	0.0115741	0.000306896
7	1056047	-5.54283	2.97629e-08	0.2867	0.0115741	0.00913036
7	1056048	-5.72197	1.05293e-08	0.2867	0.0115741	0.0138573
7	1056053	-4.72919	2.25413e-06	0.2867	0.0115741	0.0133234
7	1056056	-4.59963	4.2324e-06	0.2867	0.0115741	0.0067883
7	1056057	-4.49374	6.99824e-06	0.2867	0.0115741	0.00309824
7	1056058	-4.2019	2.6469e-05	0.2867	0.0115741	0.00767844
7	1056072	-3.80058	0.000144358	0.2867	0.0115741	0
7	1056073	-3.71287	0.000204921	0.2867	0.0115741	0
7	1056124	-3.96174	7.44057e-05	0.2867	0.0115741	0
7	1056134	-3.95771	7.56706e-05	0.2867	0.0115741	0
7	1056145	-3.95892	7.52892e-05	0.2867	0.0115741	0
7	1056159	-3.831	0.000127622	0.2867	0.0115741	0
7	1056170	-3.95958	7.50814e-05	0.2867	0.0115741	0.0177199
7	1056172	-2.35495	0.018525	0.2867	0.0115741	0.022132
7	1056183	-4.485	7.29143e-06	0.2867	0.0115741	0.0340876
7	1056188	-4.48762	7.20217e-06	0.2867	0.0115741	0.026158
7	1056198	-4.41375	1.01597e-05	0.2867	0.0115741	0
7	1056203	-4.43781	9.08796e-06	0.2867	0.0115741	0.0202856
7	1056208	-4.00696	6.15049e-05	0.2867	0.0115741	0
7	1056209	-4.58865	4.46124e-06	0.2867	0.0115741	0
7	1056239	-4.66114	3.14459e-06	0.2867	0.0115741	0
7	1056240	-4.83393	1.33865e-06	0.2867	0.0115741	0.0117786
7	1056248	-4.54624	5.4614e-06	0.2867	0.0115741	0
7	1056258	-4.58605	4.51718e-06	0.2867	0.0115741	0
7	1056265	-5.50715	3.64684e-08	0.2867	0.0115741	0.0750835
7	1056279	-4.48629	7.24727e-06	0.2867	0.0115741	0.00777498
7	1056289	-4.45235	8.49375e-06	0.2867	0.0115741	0
7	1056303	-4.46884	7.86466e-06	0.2867	0.0115741	0.000737039
7	1056309	-4.56195	5.06803e-06	0.2867	0.0115741	0
7	1056329	-4.36811	1.25326e-05	0.2867	0.0115741	0
7	1056332	-4.4215	9.80193e-06	0.2867	0.0115741	0
7	1056343	-5.08159	3.74297e-07	0.2867	0.0115741	0.0132677
7	1056349	-5.0485	4.45297e-07	0.2867	0.0115741	0.000306896
7	1056359	-5.0673	4.03489e-07	0.2867	0.0115741	0
7	1056369	-5.02515	5.03044e-07	0.2867	0.0115741	0
7	1056373	-5.03754	4.71563e-07	0.2867	0.0115741	0
7	1056401	-5.24267	1.5827e-07	0.2867	0.0115741	0
7	1056416	-5.0779	3.81629e-07	0.2867	0.0115741	0.0117622
7	1056423	-5.09071	3.56733e-07	0.2867	0.0115741	0
7	1056433	-5.15718	2.50701e-07	0.2867	0.0115741	0
7	1056437	-5.25163	1.50758e-07	0.2867	0.0115741	0.00442396
7	1056438	-5.26634	1.39169e-07	0.2867	0.0115741	0
7	1056443	-5.3222	1.0252e-07	0.2867	0.0115741	0
7	1056447	-5.27917	1.29769e-07	0.2867	0.0115741	0
7	1056448	-5.46802	4.55086e-08	0.2867	0.0115741	0
7	1056453	-5.68412	1.31487e-08	0.2867	0.0115741	0.000306896
7	1056454	-5.7048	1.16478e-08	0.2867	0.0115741	0.000737039
7	1056457	-5.7179	1.0785e-08	0.2867	0.0115741	0
7	1056458	-6.03381	1.60139e-09	0.2867	0.0115741	0.00183183
7	1056463	-5.42809	5.69588e-08	0.2867	0.0115741	0
7	1056473	-5.4124	6.21853e-08	0.2867	0.0115741	0.0067883
7	1056477	-5.24287	1.581e-07	0.2867	0.0115741	0.00129232
7	1056483	-5.04986	4.42132e-07	0.2867	0.0115741	0
7	1056491	-5.42088	5.93061e-08	0.2867	0.0115741	0.0303209
7	1056505	-4.05654	4.98051e-05	0.2867	0.0115741	0
7	1056510	-3.96937	7.20623e-05	0.2867	0.0115741	0
7	1056520	-4.09299	4.25855e-05	0.2867	0.0115741	0
7	1056524	-4.18727	2.8233e-05	0.2867	0.0115741	0.0164966
7	1056529	-4.04174	5.30557e-05	0.2867	0.0115741	0.000306896
7	1056530	-3.93733	8.23936e-05	0.2867	0.0115741	0.0128455
7	1056540	-3.81441	0.000136511	0.2867	0.0115741	0.00999457
7	1056549	-3.51723	0.000436069	0.2867	0.0115741	0.0329707
7	1056570	-2.36029	0.0182608	0.2867	0.0115741	0.00459326
7	1056574	-2.10851	0.0349868	0.2867	0.0115741	0
7	1056575	-1.99587	0.0459486	0.2867	0.0115741	0.000306896
7	1056580	-1.99669	0.0458593	0.2867	0.0115741	0
7	1056584	-1.96147	0.0498248	0.2867	0.0115741	0.00559347
7	1056600	-1.9652	0.0493914	0.2867	0.0115741	0.000306896
7	1056615	-1.97477	0.0482947	0.2867	0.0115741	0
7	1056620	-1.94601	0.0516533	0.2867	0.0115741	0.0132677
7	1056636	-1.7487	0.0803426	0.2867	0.0115741	0.0221078
7	1056645	-1.66156	0.096602	0.2867	0.0115741	0.0205445
7	1056673	-1.35566	0.175207	0.2867	0.0115741	0.039165
7	1056809	-1.12896	0.258915	0.2867	0.0115741	0
7	1056840	-1.11998	0.262721	0.2867	0.0115741	0.000737039
7	1056855	-1.09399	0.273959	0.2867	0.0115741	0
7	1057107	-1.04012	0.298282	0.2867	0.0115741	0
7	1057374	-1.00081	0.316918	0.2867	0.0115741	0
7	1057379	-1.06571	0.286554	0.2867	0.0115741	0
7	1057383	-1.05792	0.290092	0.2867	0.0115741	0
7	1057500	-1.28488	0.198833	0.2867	0.0115741	0.0474632
7	1057562	-0.87965	0.379049	0.2867	0.0115741	0
7	1057568	-0.867489	0.385674	0.2867	0.0115741	0.00559347
7	1057681	-0.966869	0.333609	0.2867	0.0115741	0
7	1057827	-0.968883	0.332604	0.2867	0.0115741	0.000306896
7	1058109	-0.941408	0.346496	0.2867	0.0115741	0.0067883
7	1058163	-0.893627	0.371522	0.2867	0.0115741	0
7	1058166	-0.89312	0.371793	0.2867	0.0115741	0.000306896
7	1058181	-0.894429	0.371092	0.2867	0.0115741	0
7	1058193	-0.880815	0.378418	0.2867	0.0115741	0
7	1058200	-0.870618	0.383963	0.2867	0.0115741	0
7	1058235	-0.919353	0.357911	0.2867	0.0115741	0.000306896
7	1058480	-0.885184	0.376057	0.2867	0.0115741	0
7	1058511	-0.886005	0.375615	0.2867	0.0115741	0
7	1058584	-0.906946	0.364435	0.2867	0.0115741	0.000737039
7	1058687	-0.98686	0.323711	0.2867	0.0115741	0
7	1058692	-0.928341	0.353231	0.2867	0.0115741	0.00559347
7	1058733	-0.977527	0.328308	0.2867	0.0115741	0
7	1058852	-0.99243	0.320988	0.2867	0.0115741	0.019745
7	1058862	-0.807889	0.419154	0.2867	0.0115741	0.0011315
7	1058870	-0.923601	0.355694	0.2867	0.0115741	0
7	1059021	-0.963383	0.335356	0.2867	0.0115741	0.000737039
7	1059357	-1.28711	0.198055	0.2867	0.0115741	0.0752689
7	1059543	-0.819578	0.412456	0.2867	0.0115741	0.000306896
7	1060084	-0.800972	0.423148	0.2867	0.0115741	0
7	1060091	-0.804061	0.421362	0.2867	0.0115741	0
7	1060242	-0.774115	0.438863	0.19	0.0294118	0
7	1060288	-0.774115	0.438863	0.19	0.0294118	0
7	1060385	-0.801349	0.42293	0.19	0.0294118	0.0067883
7	1060407	-0.765271	0.44411	0.19	0.0294118	0
7	1060415	-0.787441	0.431024	0.19	0.0294118	0
7	1060486	-0.862603	0.388356	0.19	0.0294118	0
7	1060510	-0.736139	0.461646	0.19	0.0294118	0
7	1060540	-0.72904	0.465977	0.19	0.0294118	0.0173701
7	1060783	-0.768193	0.442372	0.19	0.0294118	0
7	1061479	-0.789734	0.429683	0.19	0.0294118	0.000306896
7	1061755	-0.747198	0.454944	0.19	0.0294118	0
7	1061804	-1.29214	0.19631	0.19	0.0294118	0.136208
7	1061913	-1.15487	0.248142	0.19	0.0294118	0
7	1062070	-1.14965	0.250288	0.19	0.0294118	0
7	1062106	-1.47322	0.140691	0.19	0.0294118	0.0696668
7	1062159	-1.32104	0.186487	0.19	0.0294118	0.000306896
7	1062366	-1.3898	0.16459	0.19	0.0294118	0.0360342
7	1062435	-1.25452	0.209654	0.19	0.0294118	0
7	1062448	-1.26871	0.204543	0.19	0.0294118	0
7	1062527	-1.42926	0.152931	0.19	0.0294118	0.233525
7	1062528	-1.3575	0.174622	0.19	0.0294118	0
7	1062601	-1.32049	0.186673	0.19	0.0294118	0
7	1062603	-1.33081	0.18325	0.19	0.0294118	0
7	1062631	-1.38334	0.166562	0.19	0.0294118	0.000306896
7	1062838	-1.3577	0.174557	0.19	0.0294118	0
7	1062874	-1.46381	0.143246	0.19	0.0294118	0.000208938
7	1063104	-1.51926	0.128697	0.19	0.0294118	0.118487
7	1063125	-1.37876	0.167968	0.19	0.0294118	0
7	1063209	-1.38964	0.164638	0.19	0.0294118	0
7	1063313	-1.39509	0.162987	0.19	0.0294118	0
7	1063352	-1.38097	0.167287	0.19	0.0294118	0.0173701
7	1063407	-1.62898	0.103317	0.19	0.0294118	0.0696668
7	1063460	-1.4	0.161513	0.19	0.0294118	0
7	1063501	-1.46153	0.143869	0.19	0.0294118	0.204109
7	1063593	-1.23378	0.217285	0.19	0.0294118	0
7	1063691	-1.26024	0.207581	0.19	0.0294118	0.036023
7	1063697	-1.20452	0.228388	0.19	0.0294118	0
7	1063736	-1.13748	0.255338	0.19	0.0294118	0.00559347
7	1064211	-1.17262	0.240948	0.19	0.0294118	0
7	1064244	-1.06355	0.287531	0.19	0.0294118	0.00559347
7	1064610	-1.18755	0.23501	0.19	0.0294118	0.036023
7	1064720	-1.23625	0.216364	0.19	0.0294118	0.233525
7	1064866	-1.25782	0.208455	0.19	0.0294118	0.000306896
7	1064871	-1.27849	0.201077	0.19	0.0294118	0.000306896
7	1064955	-1.60188	0.109182	0.19	0.0294118	0.0696668
7	1064983	-1.6569	0.097539	0.19	0.0294118	0.0331339
7	1065094	-1.49413	0.135141	0.19	0.0294118	0.00559347
7	1065174	-1.57387	0.115517	0.19	0.0294118	0.0696668
7	1065535	-1.52175	0.128072	0.19	0.0294118	0.036023
7	1065548	-1.50496	0.132334	0.19	0.0294118	0
7	1065569	-1.59833	0.10997	0.19	0.0294118	0.0831396
7	1065746	-1.57906	0.114322	0.19	0.0294118	0.0325956
7	1065861	-1.53337	0.125185	0.19	0.0294118	0.0310637
7	1065876	-1.33803	0.180887	0.19	0.0294118	0.0129318
7	1065898	-1.42972	0.152797	0.19	0.0294118	0.000306896
7	1065946	-1.42158	0.155149	0.19	0.0294118	0
7	1065947	-1.50143	0.133243	0.19	0.0294118	0
7	1065948	-1.56419	0.117772	0.19	0.0294118	0.232526
7	1065988	-1.60306	0.10892	0.19	0.0294118	0.166322
7	1066033	-1.56218	0.118246	0.19	0.0294118	0.0132677
7	1066059	-1.74506	0.0809741	0.19	0.0294118	0.0503647
7	1066151	-1.57396	0.115497	0.19	0.0294118	0.0585667
7	1066186	-1.57396	0.115497	0.19	0.0294118	0.0585667
7	1066194	-1.98729	0.0468903	0.19	0.0294118	0.0425557
7	1066204	-1.99809	0.0457066	0.19	0.0294118	0.0515503
7	1066297	-1.64571	0.0998231	0.19	0.0294118	0.0629217
7	1066410	-1.24091	0.21464	0.19	0.0294118	0
7	1066415	-1.21106	0.225873	0.19	0.0294118	0.00559347
7	1066436	-1.19047	0.23386	0.19	0.0294118	0
7	1066673	-1.15411	0.248455	0.19	0.0294118	0.00559347
7	1066923	-1.20775	0.227144	0.19	0.0294118	0.0132677
7	1066945	-1.18258	0.236977	0.19	0.0294118	0.000306896
7	1066972	-1.21197	0.225523	0.19	0.0294118	0.039165
7	1067076	-1.17197	0.24121	0.19	0.0294118	0.000306896
7	1067248	-1.15766	0.247003	0.19	0.0294118	0
7	1067339	-1.15766	0.247003	0.19	0.0294118	0
7	1067403	-1.1831	0.236771	0.19	0.0294118	0.000306896
7	1067452	-0.680093	0.496445	0.19	0.0294118	0.0597203
7	1067720	-1.00667	0.314092	0.19	0.0294118	0.020156
7	1067765	-0.994439	0.320009	0.19	0.0294118	0.000306896
7	1067778	-0.98026	0.326958	0.19	0.0294118	0
7	1067779	-0.941853	0.346268	0.19	0.0294118	0
7	1067802	-1.36436	0.172453	0.19	0.0294118	0.074687
7	1067906	-1.35577	0.175171	0.19	0.0294118	0.0360342
7	1068056	-0.976373	0.32888	0.19	0.0294118	0
7	1068186	-1.00216	0.316267	0.19	0.0294118	0
7	1068232	-0.89018	0.373369	0.19	0.0294118	0.000306896
7	1068453	-0.883305	0.377072	0.19	0.0294118	0.000306896
7	1068485	-0.916626	0.359339	0.19	0.0294118	0.039165
7	1068582	-0.898369	0.368989	0.19	0.0294118	0
7	1068601	-0.930036	0.352353	0.19	0.0294118	0.0426188
7	1068691	-0.915225	0.360073	0.19	0.0294118	0
7	1068915	-0.899063	0.368619	0.19	0.0294118	0.0426188
7	1069274	-0.820869	0.411721	0.19	0.0294118	0
7	1069335	-0.878701	0.379563	0.19	0.0294118	0.226954
7	1069372	-0.878701	0.379563	0.19	0.0294118	0.226954
7	1069657	-0.832378	0.405196	0.19	0.0294118	0
7	1069771	-0.877851	0.380024	0.19	0.0294118	0.0132677
7	1069791	-0.910742	0.362431	0.19	0.0294118	0.020156
7	1069807	-0.877723	0.380094	0.19	0.0294118	0.000306896
7	1069812	-0.821564	0.411325	0.19	0.0294118	0
7	1069859	-1.2929	0.196047	0.19	0.0294118	0.074687
7	1070082	-1.23631	0.216345	0.19	0.0294118	0
7	1070108	-1.29044	0.196898	0.19	0.0294118	0.074687
7	1070133	-1.09753	0.272411	0.19	0.0294118	0.00559347
7	1070278	-1.105	0.269159	0.19	0.0294118	0.000306896
7	1070360	-1.13426	0.256684	0.19	0.0294118	0.000306896
7	1070395	-1.20422	0.228504	0.19	0.0294118	0.0255827
7	1070468	-1.96665	0.049224	0.19	0.0294118	0.0901006
7	1070539	-1.73975	0.0819034	0.19	0.0294118	0.000306896
7	1070569	-1.81618	0.0693426	0.19	0.0294118	0.00197989
7	1070621	-1.7075	0.0877292	0.19	0.0294118	0
7	1070631	-1.71025	0.0872198	0.19	0.0294118	0.000306896
7	1070689	-1.75785	0.0787724	0.19	0.0294118	0.0067883
7	1070748	-1.9261	0.0540913	0.19	0.0294118	0
7	1070758	-1.89225	0.0584579	0.19	0.0294118	0.0426188
7	1070759	-1.78195	0.0747567	0.19	0.0294118	0.00559347
7	1070912	-1.79074	0.0733349	0.19	0.0294118	0.000306896
7	1071012	-1.90835	0.0563464	0.19	0.0294118	0.000311885
7	1071032	-0.967923	0.333083	0.19	0.0294118	0.0394162
7	1071069	-0.782458	0.433945	0.19	0.0294118	0.0176549
7	1071107	-1.35499	0.17542	0.19	0.0294118	0.0426188
7	1071108	-1.16233	0.245102	0.19	0.0294118	0.0067883
7	1071476	-1.18463	0.236163	0.19	0.0294118	0
7	1071509	-1.81031	0.0702478	0.19	0.0294118	0.0949235
7	1071531	-1.57211	0.115926	0.19	0.0294118	0.000306896
7	1071592	-1.6426	0.100465	0.19	0.0294118	0.0765751
7	1071711	-1.22703	0.219811	0.19	0.0294118	0.000306896
7	1071780	-1.24079	0.214684	0.19	0.0294118	0.000306896
7	1071823	-1.23768	0.215836	0.19	0.0294118	0.000306896
7	1071905	-1.31591	0.188203	0.19	0.0294118	0.226954
7	1071960	-1.25033	0.211178	0.19	0.0294118	0
7	1072146	-1.32551	0.185002	0.19	0.0294118	0.000116843
7	1072155	-1.29097	0.196714	0.19	0.0294118	0.00559347
7	1072258	-1.66412	0.096088	0.19	0.0294118	0.0878212
7	1072267	-1.06075	0.288805	0.19	0.0294118	0
7	1072303	-0.751548	0.452323	0.19	0.0294118	0
7	1072396	-0.585359	0.558307	0.19	0.0294118	0
7	1072440	-0.559552	0.575785	0.19	0.0294118	0
7	1072563	-0.571227	0.567846	0.19	0.0294118	0.226954
7	1072634	-0.505779	0.613012	0.19	0.0294118	0.000306896
7	1072889	-0.518088	0.604397	0.19	0.0294118	0.000306896
7	1072890	-0.490995	0.62343	0.19	0.0294118	0.000306896
7	1072964	-0.49122	0.623271	0.19	0.0294118	0
7	1073035	-0.490868	0.62352	0.19	0.0294118	0.00559347
7	1073050	-0.517417	0.604865	0.19	0.0294118	0.000306896
7	1073101	-0.611094	0.541137	0.19	0.0294118	0.0426188
7	1073202	-0.515908	0.605918	0.19	0.0294118	0.000306896
7	1073287	-0.489983	0.624146	0.19	0.0294118	0.00559347
7	1073332	-0.524952	0.599616	0.19	0.0294118	0
7	1073376	-0.573053	0.566609	0.19	0.0294118	0
7	1073389	-0.545014	0.585744	0.19	0.0294118	0.00559347
7	1073476	-0.57496	0.565319	0.19	0.0294118	0.000306896
7	1073585	-0.506501	0.612505	0.19	0.0294118	0.0173701
7	1073592	-0.545923	0.585119	0.19	0.0294118	0
7	1073621	-0.546184	0.58494	0.19	0.0294118	0.00559347
7	1073746	-0.631458	0.527741	0.19	0.0294118	0
7	1073764	-0.617606	0.536835	0.19	0.0294118	0.000306896
7	1074097	-0.703136	0.481971	0.19	0.0294118	0.0426188
7	1074134	-0.878839	0.379489	0.19	0.0294118	0.0238752
7	1074135	-0.570629	0.568251	0.19	0.0294118	0
7	1074156	-0.634518	0.525743	0.19	0.0294118	0
7	1074680	-0.496113	0.619815	0.19	0.0294118	0.00559347
7	1074778	-0.430214	0.66704	0.19	0.0294118	0.0158784
7	1075225	-0.459144	0.646131	0.19	0.0294118	0
7	1075245	-0.484503	0.628029	0.19	0.0294118	0.000306896
7	1075534	-0.498408	0.618196	0.19	0.0294118	0.000306896
7	1075573	-0.989372	0.322481	0.19	0.0294118	0.0706091
7	1075592	-1.41912	0.155865	0.19	0.0294118	0.0698601
7	1075643	-1.13082	0.258131	0.19	0.0294118	0
7	1075801	-1.18902	0.234433	0.19	0.0294118	0.000306896
7	1075906	-1.29194	0.196377	0.19	0.0294118	0.22567
7	1075928	-1.24863	0.211802	0.19	0.0294118	0.000306896
7	1075951	-1.10213	0.270405	0.19	0.0294118	0
7	1075956	-1.29383	0.195723	0.19	0.0294118	0.000306896
7	1075970	-1.24262	0.214006	0.19	0.0294118	0
7	1075986	-1.71675	0.0860244	0.19	0.0294118	0
7	1076010	-2.24254	0.0249262	0.19	0.0294118	0.0249482
7	1076016	-1.94157	0.0521891	0.19	0.0294118	0
7	1076090	-2.27611	0.0228392	0.19	0.0294118	0.00272559
7	1076101	-2.21492	0.0267656	0.19	0.0294118	0.000306896
7	1076132	-2.25178	0.0243359	0.19	0.0294118	0
7	1076139	-2.22814	0.025871	0.19	0.0294118	0
7	1076159	-2.56778	0.0102353	0.19	0.0294118	0.0707298
7	1076412	-2.39761	0.0165026	0.19	0.0294118	0.0426188
7	1076424	-2.44061	0.0146623	0.19	0.0294118	0.0067883
7	1076550	-2.69792	0.00697734	0.19	0.0294118	0.0377036
7	1076554	-2.74171	0.00611197	0.19	0.0294118	0.074687
7	1076631	-2.53997	0.0110863	0.19	0.0294118	0.011538
7	1076695	-2.41571	0.0157046	0.19	0.0294118	0.00559347
7	1076783	-2.45766	0.0139847	0.19	0.0294118	0.0426188
7	1076944	-2.73776	0.00618592	0.19	0.0294118	0.0678104
7	1076956	-2.63578	0.00839453	0.19	0.0294118	0.0426188
7	1077035	-2.74844	0.00598795	0.19	0.0294118	0.230922
7	1077039	-2.72246	0.00647972	0.19	0.0294118	0
7	1077117	-2.95136	0.00316376	0.19	0.0294118	0.0577391
7	1077214	-2.92998	0.0033898	0.19	0.0294118	0.0377036
7	1077223	-2.62994	0.00853993	0.19	0.0294118	0.074687
7	1077271	-2.13238	0.0329756	0.19	0.0294118	0.00559347
7	1077294	-2.19932	0.0278555	0.19	0.0294118	0.00877073
7	1077295	-2.1859	0.0288231	0.19	0.0294118	0
7	1077414	-2.04944	0.0404192	0.19	0.0294118	0.0173701
7	1077432	-2.14516	0.0319402	0.19	0.0294118	0
7	1077490	-2.16945	0.0300483	0.19	0.0294118	0.0362991
7	1077494	-2.15512	0.0311525	0.19	0.0294118	0.00559347
7	1077571	-2.18638	0.0287881	0.19	0.0294118	0.0426188
7	1077596	-2.72476	0.00643482	0.19	0.0294118	0.0515311
7	1077607	-2.0892	0.0366896	0.19	0.0294118	0.000568746
7	1077610	-1.95009	0.0511656	0.19	0.0294118	0.0300282
7	1077684	-1.80852	0.070526	0.19	0.0294118	0.000306896
7	1077933	-1.84281	0.0653565	0.19	0.0294118	0.000613698
7	1078065	-1.7608	0.078273	0.19	0.0294118	0.011481
7	1078125	-1.88899	0.0588926	0.19	0.0294118	0
7	1078137	-1.91975	0.0548897	0.19	0.0294118	0.000306896
7	1078180	-1.9919	0.046382	0.19	0.0294118	0
7	1078217	-2.00019	0.0454793	0.19	0.0294118	0
7	1078218	-2.00933	0.0445019	0.19	0.0294118	0.000306896
7	1078260	-2.02524	0.0428431	0.19	0.0294118	0
7	1078272	-2.31496	0.0206152	0.19	0.0294118	0.0105348
7	1078298	-2.37187	0.0176983	0.19	0.0294118	0.0117622
7	1078310	-2.47957	0.013154	0.19	0.0294118	0.0115025
7	1078327	-2.35017	0.0187649	0.19	0.0294118	0.0142802
7	1078330	-2.21139	0.0270086	0.19	0.0294118	0.0013556
7	1078375	-2.38824	0.0169293	0.19	0.0294118	0
7	1078376	-2.43637	0.0148357	0.19	0.0294118	0
7	1078389	-2.42406	0.0153479	0.19	0.0294118	0.00995567
7	1078477	-2.50411	0.0122759	0.19	0.0294118	0.00382999
7	1078563	-3.18816	0.00143182	0.19	0.0294118	0.0592883
7	1078594	-2.73364	0.00626379	0.19	0.0294118	0.00354785
7	1078644	-2.93191	0.00336882	0.19	0.0294118	0
7	1078654	-2.62892	0.00856568	0.19	0.0294118	0
7	1078712	-2.66928	0.00760136	0.19	0.0294118	0.000306896
7	1078745	-2.70342	0.00686297	0.19	0.0294118	0
7	1078802	-2.83695	0.0045547	0.19	0.0294118	0.0435425
7	1078828	-2.56189	0.0104103	0.19	0.0294118	0.00768901
7	1079006	-2.45017	0.0142791	0.19	0.0294118	0
7	1079175	-2.42347	0.0153729	0.19	0.0294118	0
7	1079184	-2.47614	0.0132813	0.19	0.0294118	0
7	1079196	-2.48926	0.0128009	0.19	0.0294118	0
7	1079223	-2.3998	0.0164042	0.19	0.0294118	0.00577482
7	1079392	-2.72757	0.00638023	0.19	0.0294118	0.0300282
7	1079551	-2.76993	0.00560682	0.19	0.0294118	0
7	1079571	-2.92079	0.00349145	0.19	0.0294118	0.00550968
7	1079685	-2.74465	0.00605757	0.19	0.0294118	0
7	1079827	-3.08029	0.00206799	0.19	0.0294118	0.0133566
7	1079828	-3.82307	0.000131803	0.19	0.0294118	0.0159173
7	1079874	-3.47302	0.000514631	0.19	0.0294118	0.074687
7	1079936	-2.85153	0.00435098	0.19	0.0294118	0.000306896
7	1079944	-3.10915	0.00187629	0.19	0.0294118	0.233389
7	1080087	-2.90159	0.00371277	0.19	0.0294118	0
7	1080182	-2.86521	0.00416735	0.19	0.0294118	0.000306896
7	1080241	-2.87434	0.00404869	0.19	0.0294118	0.000306896
7	1080296	-2.90509	0.00367144	0.19	0.0294118	0.0132677
7	1080330	-2.86687	0.00414549	0.19	0.0294118	0.000737039
7	1080380	-2.91825	0.00351998	0.19	0.0294118	0
7	1080444	-3.13058	0.00174461	0.19	0.0294118	0.233389
7	1080541	-2.82972	0.00465894	0.19	0.0294118	0.00559347
7	1080544	-3.10391	0.00190982	0.19	0.0294118	0
7	1080563	-3.03116	0.00243614	0.19	0.0294118	0.000306896
7	1080564	-3.02788	0.0024628	0.19	0.0294118	0.000306896
7	1080836	-3.03505	0.00240493	0.19	0.0294118	0
7	1080840	-3.0534	0.00226262	0.19	0.0294118	0.000306896
7	1080853	-3.73779	0.000185647	0.19	0.0294118	0.0226093
7	1080872	-3.58585	0.000335983	0.19	0.0294118	0
7	1080889	-3.60182	0.000315993	0.19	0.0294118	0.00423077
7	1080893	-3.92926	8.52065e-05	0.19	0.0294118	0.0197085
7	1080894	-3.92409	8.70591e-05	0.19	0.0294118	0
7	1080906	-3.72122	0.000198264	0.19	0.0294118	0
7	1080917	-3.99711	6.41201e-05	0.19	0.0294118	0.00714535
7	1080934	-3.8687	0.000109419	0.19	0.0294118	0
7	1080938	-3.82447	0.000131051	0.19	0.0294118	0.00559347
7	1080945	-4.00462	6.21175e-05	0.19	0.0294118	0.0431195
7	1080962	-3.76622	0.000165738	0.19	0.0294118	0
7	1080966	-3.8249	0.000130826	0.19	0.0294118	0.158893
7	1080973	-3.27679	0.00104994	0.19	0.0294118	0
7	1080994	-3.28443	0.0010219	0.19	0.0294118	0.188403
7	1081001	-2.96798	0.00299767	0.19	0.0294118	0
7	1081019	-3.00222	0.0026802	0.19	0.0294118	0.0131645
7	1081023	-2.34639	0.0189562	0.19	0.0294118	0.011481
7	1081030	-2.50238	0.012336	0.19	0.0294118	0
7	1081047	-2.45085	0.014252	0.19	0.0294118	0.0011315
7	1081058	-2.58268	0.00980358	0.19	0.0294118	0.0067883
7	1081154	-2.5358	0.0112191	0.19	0.0294118	0.000306896
7	1081277	-2.69235	0.00709501	0.19	0.0294118	0.074687
7	1081562	-2.37103	0.0177384	0.19	0.0294118	0.238897
7	1081577	-2.45411	0.0141235	0.19	0.0294118	0.00999457
7	1081618	-2.46046	0.0138761	0.19	0.0294118	0.0352817
7	1081637	-2.43018	0.0150914	0.19	0.0294118	0.000306896
7	1081696	-2.46846	0.0135695	0.19	0.0294118	0.0369116
7	1081779	-2.09117	0.0365131	0.19	0.0294118	0.0326796
7	1081788	-2.01405	0.0440048	0.19	0.0294118	0
7	1081972	-2.11348	0.0345599	0.19	0.0294118	0.132891
7	1082021	-1.75984	0.0784352	0.19	0.0294118	0.000306896
7	1082566	-1.78468	0.0743125	0.19	0.0294118	0.240152
7	1082663	-1.52463	0.127351	0.19	0.0294118	0.000306896
7	1082918	-1.68579	0.0918366	0.19	0.0294118	0.0411008
7	1082968	-1.27387	0.202709	0.19	0.0294118	0
7	1082983	-1.34735	0.177869	0.19	0.0294118	0.00539809
7	1083046	-1.24274	0.213964	0.19	0.0294118	0.00604163
7	1083184	-1.22011	0.222421	0.19	0.0294118	0
7	1083186	-1.34947	0.177187	0.19	0.0294118	0.0369116
7	1083392	-1.06053	0.288906	0.19	0.0294118	0
7	1083569	-1.06251	0.288003	0.19	0.0294118	0.00295929
7	1083686	-1.05796	0.290074	0.19	0.0294118	0
7	1083777	-1.06111	0.28864	0.19	0.0294118	0.000306896
7	1083810	-1.08836	0.276438	0.19	0.0294118	0.000737039
7	1083820	-1.01593	0.309663	0.19	0.0294118	0.000306896
7	1083927	-0.980155	0.327009	0.19	0.0294118	0.000306896
7	1084063	-0.99046	0.321949	0.19	0.0294118	0.00295929
7	1084183	-0.926739	0.354062	0.19	0.0294118	0.00539809
7	1084394	-0.83661	0.402812	0.19	0.0294118	0.000306896
7	1084480	-0.837155	0.402505	0.19	0.0294118	0.000306896
7	1084706	-0.807549	0.41935	0.19	0.0294118	0.000306896
7	1084776	-0.817997	0.413359	0.19	0.0294118	0
7	1084798	-0.770647	0.440916	0.19	0.0294118	0
7	1084947	-0.804493	0.421113	0.19	0.0294118	0.000306896
7	1085180	-0.798346	0.42467	0.19	0.0294118	0
7	1085224	-1.09375	0.274063	0.19	0.0294118	0.0286339
7	1085277	-0.900966	0.367607	0.19	0.0294118	0
7	1085290	-0.850428	0.395087	0.19	0.0294118	0
7	1085507	-0.85067	0.394952	0.19	0.0294118	0
7	1085508	-0.87449	0.381852	0.19	0.0294118	0.000306896
7	1085926	-0.834524	0.403986	0.19	0.0294118	0
7	1086077	-0.954442	0.33986	0.19	0.0294118	0
7	1086231	-0.919355	0.35791	0.19	0.0294118	0.000306896
7	1086305	-0.873746	0.382256	0.19	0.0294118	0
7	1086521	-1.35651	0.174936	0.19	0.0294118	0.103907
7	1086716	-1.21864	0.222979	0.19	0.0294118	0.000306896
7	1086849	-1.22885	0.219126	0.19	0.0294118	0.0067883
7	1086982	-1.38876	0.164906	0.19	0.0294118	0.0300282
7	1087095	-1.50378	0.132638	0.19	0.0294118	0.0377036
7	1087283	-1.50378	0.132638	0.19	0.0294118	0.0377036
7	1087426	-1.56805	0.116869	0.19	0.0294118	0.166712
7	1087442	-1.55658	0.119571	0.19	0.0294118	0.00559347
7	1087454	-1.59939	0.109733	0.19	0.0294118	0.160768
7	1087562	-1.69762	0.0895788	0.19	0.0294118	0.0653302
7	1087764	-1.56154	0.118396	0.1695	0.0108814	0.000306896
7	1087792	-1.54758	0.121724	0.1695	0.0108814	0
7	1087862	-1.53889	0.123832	0.1695	0.0108814	0.000306896
7	1087938	-1.58141	0.113785	0.1695	0.0108814	0
7	1087965	-1.66765	0.0953845	0.1695	0.0108814	0.0377036
7	1088095	-1.49414	0.13514	0.1695	0.0108814	0.000306896
7	1088121	-0.533408	0.593751	0.1695	0.0108814	0.0896539
7	1088225	-1.3208	0.186568	0.1695	0.0108814	0.00295929
7	1088368	-1.32066	0.186614	0.1695	0.0108814	0
7	1088369	-1.26442	0.20608	0.1695	0.0108814	0
7	1088494	-1.29428	0.195569	0.1695	0.0108814	0.000306896
7	1088607	-1.42731	0.153491	0.1695	0.0108814	0.166712
7	1088630	-1.29119	0.196639	0.1695	0.0108814	0.000306896
7	1088648	-1.32072	0.186595	0.1695	0.0108814	0
7	1088672	-1.34569	0.178401	0.1695	0.0108814	0.0067883
7	1088706	-1.4406	0.149699	0.1695	0.0108814	0.0653302
7	1088837	-1.00822	0.313347	0.1695	0.0108814	0
7	1088838	-0.983554	0.325335	0.1695	0.0108814	0.000306896
7	1089159	-0.983554	0.325335	0.1695	0.0108814	0.000306896
7	1089164	-1.05279	0.292435	0.1695	0.0108814	0.0426188
7	1089364	-0.956475	0.338832	0.1695	0.0108814	0
7	1089453	-1.03449	0.300909	0.1695	0.0108814	0
7	1089458	-1.01581	0.309722	0.1695	0.0108814	0.000306896
7	1089505	-0.994771	0.319848	0.1695	0.0108814	0
7	1089593	-1.00757	0.313661	0.1695	0.0108814	0
7	1089860	-1.02494	0.305391	0.1695	0.0108814	0.000306896
7	1089861	-1.02494	0.305391	0.1695	0.0108814	0.000306896
7	1090001	-1.08189	0.279302	0.1695	0.0108814	0.0426188
7	1090109	-1.09983	0.271405	0.1695	0.0108814	0.0067883
7	1090183	-1.15615	0.247622	0.1695	0.0108814	0.0132677
7	1090255	-1.09973	0.271449	0.1695	0.0108814	0
7	1090257	-1.13645	0.255769	0.1695	0.0108814	0.000306896
7	1090271	-1.12897	0.258911	0.1695	0.0108814	0
7	1090322	-1.15245	0.249137	0.1695	0.0108814	0.0426188
7	1090333	-1.53049	0.125895	0.1695	0.0108814	0.0411008
7	1090396	-1.53049	0.125895	0.1695	0.0108814	0.0411008
7	1090417	-1.52007	0.128494	0.1695	0.0108814	0.0426188
7	1090440	-1.46279	0.143525	0.1695	0.0108814	0.000306896
7	1090447	-1.55958	0.118858	0.1695	0.0108814	0
7	1090505	-1.56293	0.118069	0.1695	0.0108814	0.0411008
7	1090674	-1.37106	0.170358	0.1695	0.0108814	0
7	1090712	-1.35387	0.175778	0.1695	0.0108814	0
7	1090831	-1.34676	0.178056	0.1695	0.0108814	0
7	1090955	-1.28467	0.198908	0.1695	0.0108814	0
7	1091001	-1.29774	0.194378	0.1695	0.0108814	0.000306896
7	1091045	-1.27495	0.202327	0.1695	0.0108814	0
7	1091115	-1.35385	0.175785	0.1695	0.0108814	0.0426188
7	1091452	-1.68402	0.0921771	0.1695	0.0108814	0.0805651
7	1091528	-1.89892	0.0575753	0.1695	0.0108814	0.0344628
7	1091625	-1.7415	0.0815956	0.1695	0.0108814	0.000306896
7	1091644	-1.78899	0.0736164	0.1695	0.0108814	0.186438
7	1091697	-1.63087	0.102918	0.1695	0.0108814	0
7	1091849	-1.63087	0.102918	0.1695	0.0108814	0
7	1091941	-1.6316	0.102763	0.1695	0.0108814	0.0067883
7	1092005	-1.79075	0.0733331	0.1695	0.0108814	0.074687
7	1092011	-1.56166	0.118368	0.1695	0.0108814	0.000116843
7	1092074	-1.446	0.148178	0.1695	0.0108814	0.000306896
7	1092170	-1.47339	0.140645	0.1695	0.0108814	0.000306896
7	1092255	-1.45198	0.146506	0.1695	0.0108814	0
7	1092353	-0.871404	0.383533	0.1695	0.0108814	0.0592154
7	1092472	-1.21133	0.225771	0.1695	0.0108814	0.000306896
7	1092512	-1.40156	0.161047	0.1695	0.0108814	0.0316417
7	1092519	-1.31186	0.189567	0.1695	0.0108814	0.0489746
7	1092530	-1.2958	0.195045	0.1695	0.0108814	0.00559347
7	1092533	-1.30324	0.192493	0.1695	0.0108814	0.0489746
7	1092551	-1.10191	0.270499	0.1695	0.0108814	0.000306896
7	1092709	-1.09767	0.27235	0.1695	0.0108814	0
7	1092778	-1.06309	0.287742	0.1695	0.0108814	0.00559347
7	1092792	-1.21842	0.223064	0.1695	0.0108814	0.0132677
7	1092870	-0.968965	0.332563	0.1695	0.0108814	0.0224267
7	1092886	-1.64731	0.0994934	0.1695	0.0108814	0.014292
7	1092925	-1.36156	0.173336	0.1695	0.0108814	0
7	1092940	-1.49386	0.135213	0.1695	0.0108814	0
7	1092989	-1.48648	0.137151	0.1695	0.0108814	0
7	1093045	-1.98299	0.0473686	0.1695	0.0108814	0.0510107
7	1093281	-1.89952	0.0574965	0.1695	0.0108814	0.0424001
7	1093410	-1.18556	0.235797	0.1695	0.0108814	0
7	1093424	-1.18507	0.235988	0.1695	0.0108814	0
7	1093449	-1.07781	0.281117	0.1695	0.0108814	0.0173701
7	1093878	-1.1335	0.257006	0.1695	0.0108814	0.00295929
7	1093968	-1.10787	0.267919	0.1695	0.0108814	0.000306896
7	1094121	-1.10787	0.267919	0.1695	0.0108814	0.000306896
7	1094128	-1.10488	0.26921	0.1695	0.0108814	0.000306896
7	1094342	-1.10488	0.26921	0.1695	0.0108814	0.000306896
7	1094508	-1.10488	0.26921	0.1695	0.0108814	0.000306896
7	1094513	-1.10488	0.26921	0.1695	0.0108814	0.000306896
7	1094558	-1.16053	0.245835	0.1695	0.0108814	0.00604163
7	1094701	-1.03953	0.298556	0.1695	0.0108814	0.00423077
7	1094819	-1.04871	0.294313	0.1695	0.0108814	0.00160174
7	1095099	-1.24827	0.211932	0.1695	0.0108814	0
7	1095291	-1.37969	0.167684	0.1695	0.0108814	0.0184911
7	1095304	-1.282	0.199841	0.1695	0.0108814	0
7	1095356	-1.31533	0.188399	0.1695	0.0108814	0.0067883
7	1095410	-1.82654	0.0677693	0.1695	0.0108814	0.0428466
7	1095418	-1.83019	0.0672216	0.1695	0.0108814	0.000306896
7	1095471	-1.82711	0.067683	0.1695	0.0108814	0.0428466
7	1095701	-1.57623	0.114973	0.1695	0.0108814	0.000306896
7	1095721	-1.56843	0.116782	0.1695	0.0108814	0.000306896
7	1095866	-1.56393	0.117833	0.1695	0.0108814	0.000306896
7	1095877	-1.56393	0.117833	0.1695	0.0108814	0.000306896
7	1096013	-1.56393	0.117833	0.1695	0.0108814	0.000306896
7	1096139	-1.56393	0.117833	0.1695	0.0108814	0.000306896
7	1096143	-1.88624	0.0592625	0.1695	0.0108814	0.210959
7	1096367	-1.70797	0.0876419	0.1695	0.0108814	0.000306896
7	1096766	-2.01369	0.0440425	0.1695	0.0108814	0.0385336
7	1096793	-1.71892	0.0856285	0.1695	0.0108814	0.000306896
7	1096846	-1.71892	0.0856285	0.1695	0.0108814	0.000306896
7	1096918	-2.17644	0.0295223	0.1695	0.0108814	0.128463
7	1097023	-1.71316	0.0866825	0.1695	0.0108814	0.000306896
7	1097133	-1.76895	0.0769028	0.1695	0.0108814	0.0262204
7	1097183	-1.67341	0.0942467	0.1695	0.0108814	0.000306896
7	1097394	-1.6613	0.0966542	0.1695	0.0108814	0.000306896
7	1097449	-1.59218	0.111344	0.1695	0.0108814	0.00559347
7	1097895	-1.63653	0.101729	0.1695	0.0108814	0.000306896
7	1097947	-1.82628	0.0678081	0.1695	0.0108814	0.0489746
7	1097952	-1.78472	0.0743063	0.1695	0.0108814	0
7	1098106	-1.84093	0.0656311	0.1695	0.0108814	0.0067883
7	1098372	-1.83177	0.0669863	0.1695	0.0108814	0
7	1098393	-1.8734	0.0610129	0.1695	0.0108814	0
7	1098404	-2.45811	0.0139671	0.1695	0.0108814	0.0435433
7	1098405	-2.39701	0.0165295	0.1695	0.0108814	0.000306896
7	1098414	-2.40088	0.0163558	0.1695	0.0108814	0.000306896
7	1098518	-2.4866	0.012897	0.1695	0.0108814	0.055876
7	1098798	-2.31465	0.020632	0.1695	0.0108814	0.000306896
7	1099092	-2.88106	0.00396343	0.1695	0.0108814	0.128604
7	1099162	-2.74425	0.0060649	0.1695	0.0108814	0
7	1099174	-2.76571	0.00567982	0.1695	0.0108814	0
7	1099222	-3.03485	0.00240655	0.1695	0.0108814	0.0404772
7	1099302	-3.50658	0.000453901	0.1695	0.0108814	0.0312615
7	1099303	-3.68545	0.000228303	0.1695	0.0108814	0.0315305
7	1099312	-3.59773	0.000321007	0.1695	0.0108814	0
7	1099323	-3.60249	0.000315186	0.1695	0.0108814	0
7	1099359	-3.61815	0.000296718	0.1695	0.0108814	0
7	1099376	-3.64629	0.000266052	0.1695	0.0108814	0
7	1099470	-3.93849	8.19967e-05	0.1695	0.0108814	0.00707719
7	1099477	-3.89848	9.67991e-05	0.1695	0.0108814	0
7	1099481	-4.18711	2.82529e-05	0.1695	0.0108814	0.0326937
7	1099484	-4.16677	3.08948e-05	0.1695	0.0108814	0
7	1099486	-4.27698	1.89446e-05	0.1695	0.0108814	0.0149407
7	1099491	-4.08037	4.49644e-05	0.1695	0.0108814	0
7	1099493	-4.20397	2.6227e-05	0.1695	0.0108814	0
7	1099502	-4.35026	1.35973e-05	0.1695	0.0108814	0
7	1099509	-4.46633	7.95729e-06	0.1695	0.0108814	0.0337823
7	1099518	-4.89958	9.60405e-07	0.1695	0.0108814	0.0372707
7	1099519	-4.65124	3.29952e-06	0.1695	0.0108814	0
7	1099529	-4.68141	2.84907e-06	0.1695	0.0108814	0
7	1099540	-4.76773	1.86311e-06	0.1695	0.0108814	0.0394698
7	1099559	-4.29263	1.76573e-05	0.1695	0.0108814	0
7	1099588	-4.23567	2.27874e-05	0.1695	0.0108814	0.0067883
7	1099601	-4.15257	3.28756e-05	0.1695	0.0108814	0.0460663
7	1099644	-3.6687	0.000243789	0.1695	0.0108814	0.0168265
7	1099660	-2.92074	0.00349199	0.1695	0.0108814	0
7	1099670	-2.97857	0.00289598	0.1695	0.0108814	0.00682114
7	1099853	-2.13067	0.0331162	0.1695	0.0108814	0
7	1099859	-2.06451	0.0389693	0.1695	0.0108814	0
7	1100038	-2.03717	0.0416333	0.1695	0.0108814	0.000306896
7	1100043	-2.04871	0.040491	0.1695	0.0108814	0
7	1100201	-1.97545	0.0482174	0.1695	0.0108814	0
7	1100296	-2.00044	0.0454533	0.1695	0.0108814	0.000306896
7	1100307	-1.99598	0.0459357	0.1695	0.0108814	0.000306896
7	1100449	-1.88782	0.0590506	0.1471	0.0324022	0.011481
7	1100452	-2.357	0.0184233	0.1471	0.0324022	0.0395344
7	1100508	-2.10177	0.0355738	0.1471	0.0324022	0
7	1100561	-2.07504	0.0379827	0.1471	0.0324022	0
7	1100694	-2.07325	0.0381491	0.1471	0.0324022	0.000306896
7	1100861	-2.08307	0.0372445	0.1471	0.0324022	0
7	1100931	-2.43109	0.0150536	0.1471	0.0324022	0.0385336
7	1100984	-2.03746	0.0416037	0.1471	0.0324022	0
7	1101079	-2.02451	0.0429178	0.1471	0.0324022	0.000306896
7	1101243	-2.24276	0.024912	0.1471	0.0324022	0.0356283
7	1101290	-1.81547	0.0694522	0.1471	0.0324022	0.000306896
7	1101433	-1.81547	0.0694522	0.1471	0.0324022	0.000306896
7	1101477	-1.89512	0.0580771	0.1471	0.0324022	0.0105348
7	1101495	-1.81944	0.0688445	0.1471	0.0324022	0.000208938
7	1101510	-1.71065	0.0871451	0.1471	0.0324022	0
7	1102097	-1.71413	0.0865054	0.1471	0.0324022	0.000306896
7	1102122	-1.72569	0.0844023	0.1471	0.0324022	0.000306896
7	1102178	-1.79494	0.0726631	0.1471	0.0324022	0.0132677
7	1102241	-2.24821	0.0245629	0.1471	0.0324022	0.0682873
7	1102364	-2.2648	0.0235251	0.1471	0.0324022	0.0829824
7	1102674	-1.88882	0.058916	0.1471	0.0324022	0.000306896
7	1102775	-1.901	0.0573019	0.1471	0.0324022	0.000306896
7	1102829	-2.1744	0.0296749	0.1471	0.0324022	0.178731
7	1103268	-2.04106	0.0412451	0.1471	0.0324022	0
7	1103306	-2.30285	0.0212873	0.1471	0.0324022	0.0395344
7	1103624	-2.16407	0.0304587	0.1471	0.0324022	0.000306896
7	1103664	-2.19579	0.0281069	0.1471	0.0324022	0
7	1103697	-2.37616	0.0174936	0.1471	0.0324022	0.178731
7	1103745	-2.02711	0.0426512	0.1471	0.0324022	0.00559347
7	1103828	-2.14625	0.0318528	0.1471	0.0324022	0.0395344
7	1103958	-1.64245	0.100496	0.1471	0.0324022	0.000306896
7	1104352	-1.67523	0.0938893	0.1471	0.0324022	0
7	1104402	-1.67523	0.0938893	0.1471	0.0324022	0
7	1104531	-1.7663	0.0773463	0.1471	0.0324022	0
7	1104779	-1.71189	0.0869168	0.1471	0.0324022	0
7	1105151	-2.03552	0.0417982	0.1471	0.0324022	0.0544228
7	1105164	-2.01901	0.043486	0.1471	0.0324022	0.000306896
7	1105180	-2.04327	0.0410257	0.1471	0.0324022	0.0456342
7	1105230	-2.46334	0.0137649	0.1471	0.0324022	0.178731
7	1105259	-2.33391	0.0196002	0.1471	0.0324022	0.0326937
7	1105290	-2.18612	0.028807	0.1471	0.0324022	0
7	1105296	-2.25043	0.0244215	0.1471	0.0324022	0.000306896
7	1105364	-2.21555	0.0267221	0.1471	0.0324022	0.011481
7	1105372	-2.22179	0.0262972	0.1471	0.0324022	0.000306896
7	1105426	-2.74468	0.00605694	0.1471	0.0324022	0.0934123
7	1105497	-2.48139	0.0130871	0.1471	0.0324022	0
7	1105654	-2.35174	0.0186858	0.1471	0.0324022	0.000306896
7	1105805	-2.62218	0.00873692	0.1471	0.0324022	0.217445
7	1105900	-2.41554	0.0157118	0.1471	0.0324022	0
7	1105963	-2.46322	0.0137695	0.1471	0.0324022	0
7	1106012	-2.74265	0.00609453	0.1471	0.0324022	0.080032
7	1106213	-2.29955	0.0214736	0.1471	0.0324022	0
7	1106225	-2.23684	0.025297	0.1471	0.0324022	0
7	1106317	-2.25458	0.0241599	0.1471	0.0324022	0.0132677
7	1106497	-1.96414	0.0495144	0.1471	0.0324022	0
7	1106503	-1.80868	0.0705007	0.1471	0.0324022	0.011481
7	1106517	-1.65296	0.0983381	0.1471	0.0324022	0
7	1106541	-1.23056	0.218487	0.1471	0.0324022	0.0205851
7	1106604	-1.60868	0.107686	0.1471	0.0324022	0.00604163
7	1106706	-1.65716	0.0974874	0.1471	0.0324022	0.0326937
7	1106742	-1.63445	0.102165	0.1471	0.0324022	0.0067883
7	1106748	-1.51548	0.12965	0.1471	0.0324022	0
7	1106768	-1.59272	0.111223	0.1471	0.0324022	0
7	1106792	-1.4622	0.143687	0.1471	0.0324022	0
7	1106833	-1.62543	0.104071	0.1471	0.0324022	0
7	1106863	-1.521	0.128259	0.1471	0.0324022	0.0122726
7	1106892	-2.27019	0.0231959	0.1471	0.0324022	0
7	1106907	-2.21919	0.0264737	0.1471	0.0324022	0.00871007
7	1106981	-2.86479	0.00417283	0.1471	0.0324022	0.0221434
7	1107297	-2.42817	0.0151752	0.1471	0.0324022	0
7	1107392	-3.39805	0.000678687	0.1471	0.0324022	0.0153695
7	1107420	-3.65364	0.00025855	0.1471	0.0324022	0.0118231
7	1107483	-3.34906	0.000810865	0.1471	0.0324022	0
7	1107497	-3.82712	0.00012965	0.1471	0.0324022	0.0233357
7	1107530	-3.25604	0.00112976	0.1471	0.0324022	0
7	1107532	-3.01015	0.0026112	0.1471	0.0324022	0
7	1107537	-2.98519	0.00283401	0.1471	0.0324022	0
7	1107567	-2.87479	0.00404295	0.1471	0.0324022	0.00423077
7	1107642	-3.05783	0.00222946	0.1471	0.0324022	0
7	1107660	-3.12215	0.00179536	0.1471	0.0324022	0
7	1107707	-3.42765	0.000608831	0.1471	0.0324022	0.217445
7	1107872	-2.93979	0.00328438	0.1471	0.0324022	0.000306896
7	1108141	-2.93979	0.00328438	0.1471	0.0324022	0.000306896
7	1108345	-3.6999	0.000215686	0.1471	0.0324022	0.0395344
7	1108348	-3.37996	0.000724962	0.1471	0.0324022	0
7	1108463	-3.44422	0.000572709	0.1471	0.0324022	0.0132677
7	1108501	-3.41723	0.000632627	0.1471	0.0324022	0
7	1108530	-4.14497	3.39863e-05	0.1471	0.0324022	0.073082
7	1108531	-4.09497	4.22223e-05	0.1471	0.0324022	0.000306896
7	1108576	-4.17339	3.00105e-05	0.1471	0.0324022	0.0637875
7	1108650	-4.2387	2.24817e-05	0.1471	0.0324022	0.0385336
7	1108651	-3.83976	0.000123155	0.1471	0.0324022	0
7	1108665	-3.90022	9.61042e-05	0.1471	0.0324022	0.000737039
7	1108696	-3.9041	9.45782e-05	0.1471	0.0324022	0
7	1108743	-3.85033	0.000117958	0.1471	0.0324022	0.000306896
7	1108759	-4.18919	2.79951e-05	0.1471	0.0324022	0.178731
7	1108785	-4.0256	5.68302e-05	0.1471	0.0324022	0.000306896
7	1108921	-4.19415	2.73901e-05	0.1471	0.0324022	0.192921
7	1108949	-3.92158	8.79709e-05	0.1471	0.0324022	0
7	1108954	-3.90653	9.36318e-05	0.1471	0.0324022	0.000306896
7	1109060	-4.34954	1.36421e-05	0.1471	0.0324022	0.0778449
7	1109131	-4.47823	7.5264e-06	0.1471	0.0324022	0.024296
7	1109154	-4.07194	4.66229e-05	0.1471	0.0324022	0
7	1109238	-4.35792	1.31305e-05	0.1471	0.0324022	0.160491
7	1109427	-4.13571	3.53865e-05	0.1471	0.0324022	0.0616289
7	1109510	-3.51885	0.000433428	0.1471	0.0324022	0
7	1109512	-3.96622	7.30219e-05	0.1471	0.0324022	0.103325
7	1109564	-3.44101	0.000579553	0.1471	0.0324022	0.0177199
7	1109639	-3.31361	0.000920987	0.1471	0.0324022	0.0067883
7	1109660	-3.22564	0.00125691	0.1471	0.0324022	0.0177199
7	1109712	-3.30825	0.000938808	0.1471	0.0324022	0.0520374
7	1109718	-3.09116	0.00199374	0.1471	0.0324022	0.000306896
7	1109735	-3.06993	0.0021411	0.1471	0.0324022	0
7	1109753	-3.16702	0.00154008	0.1471	0.0324022	0
7	1109774	-2.97979	0.00288451	0.1471	0.0324022	0.000737039
7	1109792	-2.89801	0.00375538	0.1471	0.0324022	0.0426188
7	1109797	-2.82041	0.00479618	0.1471	0.0324022	0
7	1109980	-2.72127	0.00650322	0.1471	0.0324022	0
7	1110042	-2.7348	0.00624177	0.1471	0.0324022	0
7	1110104	-2.7425	0.00609728	0.1471	0.0324022	0.000737039
7	1110111	-2.81351	0.00490036	0.1471	0.0324022	0
7	1110130	-3.21004	0.00132719	0.1471	0.0324022	0.178731
7	1110138	-2.98831	0.00280525	0.1471	0.0324022	0
7	1110158	-3.05343	0.0022624	0.1471	0.0324022	0
7	1110212	-3.04428	0.0023324	0.1471	0.0324022	0.000306896
7	1110224	-3.09483	0.00196928	0.1471	0.0324022	0
7	1110227	-3.04963	0.00229121	0.1471	0.0324022	0
7	1110236	-2.99617	0.00273393	0.1471	0.0324022	0
7	1110255	-3.04436	0.00233176	0.1471	0.0324022	0.165118
7	1110257	-2.84823	0.00439636	0.1471	0.0324022	0.000306896
7	1110269	-2.84403	0.00445462	0.1471	0.0324022	0.000737039
7	1110289	-2.79285	0.00522455	0.1471	0.0324022	0
7	1110307	-2.89764	0.00375986	0.1471	0.0324022	0
7	1110322	-2.81252	0.00491548	0.1471	0.0324022	0.000306896
7	1110359	-2.82355	0.00474958	0.1471	0.0324022	0.000306896
7	1110405	-2.80496	0.00503233	0.1471	0.0324022	0.019745
7	1110415	-2.70116	0.00690978	0.1471	0.0324022	0
7	1110456	-2.7679	0.00564196	0.1471	0.0324022	0
7	1110461	-2.75594	0.00585241	0.1471	0.0324022	0.0212129
7	1110464	-2.18417	0.0289496	0.1471	0.0324022	0.00559347
7	1110480	-2.2825	0.0224599	0.1471	0.0324022	0.000306896
7	1110493	-2.3645	0.0180543	0.1471	0.0324022	0.178731
7	1110505	-2.25824	0.0239307	0.1471	0.0324022	0.000306896
7	1110532	-2.22995	0.0257505	0.1471	0.0324022	0.00559347
7	1110588	-2.21203	0.0269645	0.1471	0.0324022	0
7	1110613	-2.2401	0.0250844	0.1471	0.0324022	0
7	1110628	-2.24983	0.0244597	0.1471	0.0324022	0.192921
7	1110658	-1.9361	0.0528551	0.1471	0.0324022	0.000306896
7	1110701	-1.96585	0.0493163	0.1471	0.0324022	0.00695038
7	1110717	-1.7832	0.0745542	0.1471	0.0324022	0
7	1110781	-1.83251	0.0668756	0.1471	0.0324022	0.000306896
7	1110786	-1.8073	0.0707156	0.1471	0.0324022	0
7	1110855	-1.8073	0.0707156	0.1471	0.0324022	0
7	1111231	-1.80022	0.0718257	0.1471	0.0324022	0
7	1111319	-2.20645	0.0273523	0.1471	0.0324022	0.0435691
7	1111436	-1.89983	0.0574551	0.1471	0.0324022	0
7	1111633	-2.00435	0.045033	0.1471	0.0324022	0.217445
7	1111674	-1.78374	0.0744662	0.1471	0.0324022	0.034356
7	1111845	-1.76161	0.0781351	0.1471	0.0324022	0.0553576
7	1111958	-1.66791	0.0953341	0.1471	0.0324022	0.000306896
7	1111984	-1.71309	0.0866964	0.1471	0.0324022	0
7	1112146	-1.54809	0.121602	0.1471	0.0324022	0
7	1112246	-1.64631	0.0996997	0.2166	0.0121145	0.034356
7	1112348	-1.53835	0.123964	0.2166	0.0121145	0.000306896
7	1112383	-1.54342	0.122728	0.2166	0.0121145	0.0067883
7	1112406	-1.54066	0.123399	0.2166	0.0121145	0.00442396
7	1112599	-1.46685	0.142416	0.2166	0.0121145	0.000306896
7	1112786	-1.42227	0.154947	0.2166	0.0121145	0
7	1112813	-1.64314	0.100354	0.2166	0.0121145	0.030801
7	1112868	-1.58187	0.11368	0.2166	0.0121145	0.0347746
7	1113090	-0.922727	0.356149	0.2166	0.0121145	0.0427862
7	1113906	-1.41724	0.156412	0.2166	0.0121145	0
7	1113969	-1.41138	0.158132	0.2166	0.0121145	0
7	1114012	-1.44201	0.149301	0.2166	0.0121145	0.000737039
7	1114023	-1.45837	0.144739	0.2166	0.0121145	0.000306896
7	1114209	-1.69281	0.0904913	0.2166	0.0121145	0.0311785
7	1114210	-1.92589	0.0541185	0.2166	0.0121145	0.0140871
7	1114217	-1.9291	0.0537184	0.2166	0.0121145	0.0295641
7	1114221	-1.9291	0.0537184	0.2166	0.0121145	0.0295641
7	1114381	-1.81651	0.0692918	0.2166	0.0121145	0.0498884
7	1114440	-1.64648	0.0996655	0.2166	0.0121145	0.00173474
7	1114454	-1.94014	0.0523621	0.2166	0.0121145	0.0390186
7	1114578	-1.51945	0.12865	0.2166	0.0121145	0.0173701
7	1114745	-1.55553	0.119819	0.2166	0.0121145	0.000306896
7	1114843	-1.52316	0.127719	0.2166	0.0121145	0
7	1114877	-1.53578	0.124593	0.2166	0.0121145	0.00559347
7	1115126	-1.57652	0.114905	0.2166	0.0121145	0
7	1115172	-1.61721	0.105833	0.2166	0.0121145	0.000306896
7	1115187	-1.65157	0.0986226	0.2166	0.0121145	0.0262204
7	1115450	-1.61957	0.105326	0.2166	0.0121145	0.000306896
7	1115471	-1.65129	0.0986802	0.2166	0.0121145	0
7	1115526	-1.65496	0.0979329	0.2166	0.0121145	0.000306896
7	1115588	-1.64681	0.0995968	0.2166	0.0121145	0.000306896
7	1115650	-1.94023	0.0523512	0.2166	0.0121145	0.0251371
7	1115693	-1.71415	0.0865011	0.2166	0.0121145	0.000306896
7	1115715	-1.72362	0.0847762	0.2166	0.0121145	0.000306896
7	1115834	-1.97178	0.0486349	0.2166	0.0121145	0.0395344
7	1115906	-1.6024	0.109067	0.2166	0.0121145	0
7	1115954	-1.62326	0.104534	0.2166	0.0121145	0.000306896
7	1115979	-1.67309	0.094309	0.2166	0.0121145	0.0067883
7	1116087	-1.63928	0.101155	0.2166	0.0121145	0.019745
7	1116123	-1.59553	0.110594	0.2166	0.0121145	0
7	1116203	-1.66112	0.0966884	0.2166	0.0121145	0.000306896
7	1116247	-1.76849	0.0769793	0.2166	0.0121145	0.192442
7	1116394	-1.71385	0.0865557	0.2166	0.0121145	0.000306896
7	1116439	-1.71385	0.0865557	0.2166	0.0121145	0.000306896
7	1116483	-1.7255	0.0844371	0.2166	0.0121145	0.019745
7	1116520	-1.74591	0.0808268	0.2166	0.0121145	0.0067883
7	1116558	-1.83864	0.0659675	0.2166	0.0121145	0.168397
7	1116868	-1.62748	0.103636	0.2166	0.0121145	0.000737039
7	1116884	-1.63934	0.101143	0.2166	0.0121145	0.00295929
7	1116893	-1.6317	0.102743	0.2166	0.0121145	0.039165
7	1116945	-1.59325	0.111105	0.2166	0.0121145	0
7	1117359	-1.52016	0.128471	0.2166	0.0121145	0.00559347
7	1117436	-1.9864	0.0469892	0.2166	0.0121145	0.0713451
7	1117553	-1.64725	0.0995069	0.2166	0.0121145	0.0067883
7	1117665	-1.67375	0.0941789	0.2166	0.0121145	0.0489746
7	1117987	-1.58036	0.114025	0.2166	0.0121145	0.0132677
7	1117997	-1.6045	0.108604	0.2166	0.0121145	0
7	1118420	-1.58323	0.11337	0.2166	0.0121145	0.000306896
7	1118574	-2.09389	0.0362695	0.2166	0.0121145	0.151639
7	1118575	-1.96806	0.049061	0.2166	0.0121145	0.178988
7	1118633	-1.67533	0.0938697	0.2166	0.0121145	0.000737039
7	1118647	-1.93187	0.0533754	0.2166	0.0121145	0.029207
7	1118654	-1.93709	0.0527344	0.2166	0.0121145	0.0151397
7	1118706	-1.8308	0.0671309	0.2166	0.0121145	0.0278045
7	1118713	-1.8308	0.0671309	0.2166	0.0121145	0.0278045
7	1118950	-1.19428	0.232368	0.2166	0.0121145	0.0067883
7	1119651	-1.02391	0.305877	0.2166	0.0121145	0.0173701
7	1119828	-1.02821	0.30385	0.2166	0.0121145	0
7	1120104	-1.08651	0.277251	0.2166	0.0121145	0
7	1120390	-1.55877	0.119052	0.2166	0.0121145	0.0542649
7	1120426	-1.55877	0.119052	0.2166	0.0121145	0.0542649
7	1120458	-1.15527	0.24798	0.2166	0.0121145	0
7	1120557	-1.27978	0.200622	0.2166	0.0121145	0.00295929
7	1120571	-1.23842	0.215562	0.2166	0.0121145	0.00126705
7	1120918	-0.611898	0.540605	0.2166	0.0121145	0.134211
7	1120966	-0.916734	0.359282	0.2166	0.0121145	0
7	1121051	-0.258759	0.795821	0.2166	0.0121145	0.0489357
7	1121144	-1.09454	0.273716	0.2166	0.0121145	0.00559347
7	1121184	-1.10383	0.269667	0.2166	0.0121145	0
7	1121188	-1.50637	0.131973	0.2166	0.0121145	0.123453
7	1121198	-1.2835	0.199318	0.2166	0.0121145	0
7	1121231	-1.23517	0.216767	0.2166	0.0121145	0.00559347
7	1121244	-1.40754	0.159268	0.2166	0.0121145	0.019745
7	1121371	-1.33395	0.182222	0.2166	0.0121145	0
7	1121469	-1.35362	0.175857	0.2166	0.0121145	0.000306896
7	1121551	-1.3038	0.192303	0.2166	0.0121145	0.00559347
7	1121595	-1.3771	0.168482	0.2166	0.0121145	0.0067883
7	1121849	-1.40304	0.160604	0.2166	0.0121145	0.225943
7	1121886	-1.2819	0.199877	0.2166	0.0121145	0.0173701
7	1121939	-1.25681	0.208821	0.2166	0.0121145	0.0252238
7	1121946	-1.97337	0.0484532	0.2166	0.0121145	0.0489746
7	1121958	-1.92338	0.0544321	0.2166	0.0121145	0.211096
7	1121985	-1.78479	0.0742953	0.2166	0.0121145	0.0067883
7	1122265	-1.71744	0.0858988	0.2166	0.0121145	0
7	1122438	-1.79333	0.0729209	0.2166	0.0121145	0.00126705
7	1122447	-1.86038	0.0628312	0.2166	0.0121145	0.019745
7	1122544	-1.79099	0.0732952	0.2166	0.0121145	0
7	1122645	-2.00027	0.0454715	0.2166	0.0121145	0.0425557
7	1122665	-1.77442	0.0759936	0.2166	0.0121145	0.023261
7	1122815	-2.29863	0.0215261	0.2166	0.0121145	0.0349434
7	1122838	-2.16023	0.0307545	0.2166	0.0121145	0.019745
7	1122851	-2.47102	0.0134728	0.2166	0.0121145	0.0253991
7	1123014	-2.22526	0.0260637	0.2166	0.0121145	0.000306896
7	1123019	-2.31165	0.0207972	0.2166	0.0121145	0.0117622
7	1123124	-2.23041	0.02572	0.2166	0.0121145	0.0521015
7	1123145	-2.15994	0.0307771	0.2166	0.0121145	0
7	1123157	-2.01915	0.0434713	0.2166	0.0121145	0
7	1123216	-2.14895	0.0316386	0.2166	0.0121145	0.211096
7	1123282	-2.05426	0.0399509	0.2166	0.0121145	0
7	1123738	-2.18646	0.0287819	0.2166	0.0121145	0.211096
7	1123778	-2.24027	0.0250731	0.2166	0.0121145	0.187356
7	1123937	-1.9753	0.0482344	0.2166	0.0121145	0
7	1123960	-2.29572	0.0216916	0.2166	0.0121145	0.0218269
7	1124151	-2.33861	0.0193557	0.2166	0.0121145	0.00999457
7	1124229	-2.22543	0.0260525	0.2166	0.0121145	0.0218269
7	1124236	-1.94548	0.0517168	0.2166	0.0121145	0.0067883
7	1124697	-1.9363	0.0528314	0.2166	0.0121145	0.000306896
7	1124737	-2.04129	0.0412222	0.2166	0.0121145	0
7	1124986	-2.23713	0.0252778	0.2166	0.0121145	0.0448266
7	1125216	-2.08262	0.0372862	0.2166	0.0121145	0.000306896
7	1125341	-2.04333	0.0410201	0.2166	0.0121145	0
7	1125369	-2.09874	0.0358398	0.2166	0.0121145	0.00126705
7	1125384	-2.22015	0.0264089	0.2166	0.0121145	0.0372401
7	1125746	-2.28551	0.0222828	0.2166	0.0121145	0.0490822
7	1125893	-2.00184	0.0453015	0.2166	0.0121145	0.134073
7	1126250	-1.68236	0.092499	0.2166	0.0121145	0.011481
7	1126659	-1.92102	0.0547296	0.2166	0.0121145	0.0199574
7	1126745	-1.64146	0.100701	0.2166	0.0121145	0.0300282
7	1126876	-1.48929	0.13641	0.2166	0.0121145	0
7	1127305	-1.37286	0.169794	0.2166	0.0121145	0.000306896
7	1128133	-1.69904	0.0893118	0.2166	0.0121145	0.0112874
7	1128339	-1.62426	0.104319	0.2166	0.0121145	0.000306896
7	1128572	-1.90229	0.0571329	0.2166	0.0121145	0.0534567
7	1128722	-1.78841	0.0737102	0.2166	0.0121145	0.00382999
7	1129123	-1.71425	0.0864833	0.2166	0.0121145	0
7	1129137	-1.88451	0.0594965	0.2166	0.0121145	0.0448266
7	1129205	-1.5048	0.132376	0.2848	0.0132371	0.000306896
7	1129392	-1.7711	0.0765435	0.2848	0.0132371	0.190231
7	1129413	-1.7711	0.0765435	0.2848	0.0132371	0.190231
7	1129521	-1.59579	0.110536	0.2848	0.0132371	0
7	1129577	-1.62603	0.103943	0.2848	0.0132371	0
7	1129820	-1.98193	0.0474866	0.2848	0.0132371	0.0247032
7	1130120	-1.44644	0.148052	0.2848	0.0132371	0.0173701
7	1130178	-1.59971	0.109664	0.2848	0.0132371	0
7	1130212	-1.54937	0.121293	0.2848	0.0132371	0
7	1130227	-1.49718	0.134346	0.2848	0.0132371	0.0102085
7	1130259	-1.59758	0.110135	0.2848	0.0132371	0.0011315
7	1130408	-1.73558	0.0826389	0.2848	0.0132371	0.0132677
7	1130545	-1.74808	0.0804497	0.2848	0.0132371	0
7	1130561	-1.69552	0.0899767	0.2848	0.0132371	0
7	1130584	-1.84328	0.0652885	0.2848	0.0132371	0.182064
7	1130711	-1.64806	0.0993407	0.2848	0.0132371	0.0173701
7	1131262	-1.72692	0.0841827	0.2848	0.0132371	0
7	1131356	-1.83691	0.0662231	0.2848	0.0132371	0.200765
7	1131378	-1.87913	0.0602267	0.2848	0.0132371	0.0255827
7	1131394	-1.8333	0.0667572	0.2848	0.0132371	0
7	1131411	-1.80125	0.0716628	0.2848	0.0132371	0
7	1131484	-1.75015	0.0800926	0.2848	0.0132371	0
7	1131550	-1.77869	0.0752902	0.2848	0.0132371	0
7	1132075	-2.00129	0.045361	0.2848	0.0132371	0.0489746
7	1132153	-2.22755	0.0259103	0.2848	0.0132371	0.000268126
7	1132456	-2.34955	0.0187962	0.2848	0.0132371	0.0237681
7	1132505	-2.32602	0.0200177	0.2848	0.0132371	0
7	1132633	-2.38747	0.016965	0.2848	0.0132371	0.019745
7	1132671	-2.4252	0.0153001	0.2848	0.0132371	0
7	1132691	-3.04776	0.00230557	0.2848	0.0132371	0.0490822
7	1132720	-3.03647	0.0023937	0.2848	0.0132371	0.00799857
7	1132748	-2.95622	0.00311439	0.2848	0.0132371	0
7	1132767	-2.79771	0.00514658	0.2848	0.0132371	0.00559347
7	1132877	-2.85497	0.00430406	0.2848	0.0132371	0.0306368
7	1132972	-2.85434	0.0043126	0.2848	0.0132371	0.0028277
7	1133171	-2.92571	0.0034367	0.2848	0.0132371	0.0210746
7	1133221	-2.76643	0.00566741	0.2848	0.0132371	0.019745
7	1133305	-2.72335	0.00646243	0.2848	0.0132371	0.218602
7	1133355	-2.43887	0.0147334	0.2848	0.0132371	0.0117622
7	1133678	-2.45252	0.0141859	0.2848	0.0132371	0.0140137
7	1133731	-2.45252	0.0141859	0.2848	0.0132371	0.0140137
7	1133770	-2.19605	0.028088	0.2848	0.0132371	0.000306896
7	1133787	-2.0825	0.0372964	0.2848	0.0132371	0
7	1133943	-2.21547	0.0267279	0.2848	0.0132371	0.0210746
7	1133967	-1.98908	0.0466922	0.2848	0.0132371	0.000306896
7	1134040	-1.99724	0.0457995	0.2848	0.0132371	0
7	1134476	-1.90508	0.0567692	0.2848	0.0132371	0
7	1134530	-1.82469	0.0680477	0.2848	0.0132371	0
7	1134810	-1.84635	0.0648408	0.2848	0.0132371	0.000306896
7	1134842	-2.00844	0.0445964	0.2848	0.0132371	0.0237681
7	1135158	-2.36189	0.018182	0.2848	0.0132371	0.0490822
7	1135185	-1.67772	0.0934015	0.2848	0.0132371	0.0704479
7	1135263	-2.17514	0.0296195	0.2848	0.0132371	0.0140137
7	1135315	-2.12967	0.0331989	0.2848	0.0132371	0.0306368
7	1135340	-2.12201	0.033837	0.2848	0.0132371	0.00230618
7	1135443	-2.01857	0.0435315	0.2848	0.0132371	0
7	1135530	-2.11184	0.0347003	0.2848	0.0132371	0.0534567
7	1135607	-1.94759	0.0514636	0.2848	0.0132371	0.000613698
7	1135675	-1.95409	0.0506902	0.2848	0.0132371	0.0456342
7	1135731	-1.7729	0.0762458	0.2848	0.0132371	0.00727211
7	1135763	-1.92052	0.0547928	0.2848	0.0132371	0.0489746
7	1135775	-1.75438	0.0793652	0.2848	0.0132371	0.00799857
7	1135814	-1.75975	0.0784502	0.2848	0.0132371	0.019745
7	1135883	-1.62828	0.103466	0.2848	0.0132371	0.00820843
7	1135896	-1.31706	0.187818	0.2848	0.0132371	0
7	1136024	-1.34941	0.177206	0.2848	0.0132371	0.000306896
7	1136440	-1.30715	0.191163	0.2848	0.0132371	0
7	1136487	-1.36645	0.171798	0.2848	0.0132371	0
7	1136537	-1.58811	0.112261	0.2848	0.0132371	0.04838
7	1136887	-1.29917	0.193885	0.2848	0.0132371	0.00559347
7	1136911	-1.28693	0.19812	0.2848	0.0132371	0.00559347
7	1137104	-1.36226	0.173114	0.2848	0.0132371	0
7	1137390	-1.38413	0.166319	0.2848	0.0132371	0.0132677
7	1137442	-1.61135	0.107103	0.2848	0.0132371	0.0577391
7	1137613	-1.5787	0.114406	0.2848	0.0132371	0
7	1137741	-1.60252	0.109041	0.2848	0.0132371	0.0525
7	1137889	-1.7369	0.0824049	0.2848	0.0132371	0.0140137
7	1138233	-1.6272	0.103695	0.2848	0.0132371	0
7	1138251	-1.5987	0.109886	0.2848	0.0132371	0
7	1138271	-1.6478	0.0993928	0.2848	0.0132371	0
7	1138308	-1.76449	0.0776503	0.2848	0.0132371	0.00295929
7	1138309	-1.81758	0.0691279	0.2848	0.0132371	0
7	1138336	-1.73413	0.0828959	0.2848	0.0132371	0.00423077
7	1138347	-1.89808	0.0576852	0.2848	0.0132371	0.0534567
7	1138446	-1.81157	0.0700531	0.2848	0.0132371	0.000737039
7	1138525	-1.9664	0.0492526	0.2848	0.0132371	0.0237681
7	1138640	-1.43064	0.152532	0.2848	0.0132371	0
7	1138716	-1.38409	0.166331	0.2848	0.0132371	0.0882332
7	1138721	-1.08597	0.277492	0.2848	0.0132371	0.0237681
7	1138741	-0.966742	0.333673	0.2848	0.0132371	0
7	1139007	-0.898806	0.368756	0.2848	0.0132371	0.00423077
7	1139076	-0.992344	0.32103	0.2848	0.0132371	0.00799857
7	1139462	-0.886175	0.375523	0.2848	0.0132371	0.00423077
7	1139489	-1.00309	0.315817	0.2848	0.0132371	0
7	1139513	-1.16213	0.245184	0.2848	0.0132371	0.0938795
7	1139569	-1.01024	0.312382	0.2848	0.0132371	0
7	1139695	-1.11081	0.266651	0.2848	0.0132371	0.0237681
7	1139892	-1.2027	0.229093	0.2848	0.0132371	0.000187046
7	1140158	-1.48868	0.136572	0.2848	0.0132371	0.0340853
7	1140163	-1.78506	0.0742516	0.2848	0.0132371	0.0490822
7	1140288	-1.81517	0.0694978	0.2848	0.0132371	0.0489746
7	1140298	-1.70153	0.0888441	0.2848	0.0132371	0.0237681
7	1140309	-1.70733	0.0877602	0.2848	0.0132371	0.0534567
7	1140324	-1.57675	0.114853	0.2848	0.0132371	0.00559347
7	1140415	-1.66268	0.0963757	0.2848	0.0132371	0.0577391
7	1140418	-1.74838	0.0803986	0.2848	0.0132371	0.0800713
7	1140446	-1.64492	0.0999866	0.2848	0.0132371	0.0534567
7	1140515	-1.64067	0.100866	0.2848	0.0132371	0.0140137
7	1140572	-1.63711	0.101607	0.2848	0.0132371	0.0534567
7	1140650	-1.5569	0.119494	0.2848	0.0132371	0.133643
7	1140769	-1.36364	0.172681	0.2848	0.0132371	0.00559347
7	1140919	-1.4412	0.149527	0.2848	0.0132371	0.0140137
7	1140968	-1.42853	0.153139	0.2848	0.0132371	0
7	1141129	-1.46026	0.144219	0.2848	0.0132371	0.0140137
7	1141191	-1.39879	0.161875	0.2848	0.0132371	0
7	1141245	-1.55418	0.120142	0.2848	0.0132371	0.127806
7	1141386	-1.39596	0.162727	0.2848	0.0132371	0.000306896
7	1141470	-1.48177	0.138402	0.2848	0.0132371	0.0882332
7	1141482	-1.45176	0.146568	0.2848	0.0132371	0
7	1141528	-1.5058	0.132119	0.2848	0.0132371	0.211096
7	1141540	-1.36741	0.171497	0.2848	0.0132371	0.000306896
7	1141588	-1.42214	0.154986	0.2848	0.0132371	0.000306896
7	1141596	-1.49461	0.135017	0.2848	0.0132371	0.0534567
7	1141738	-1.44299	0.149024	0.2848	0.0132371	0.0237681
7	1141925	-1.48496	0.137554	0.2848	0.0132371	0.0882332
7	1142227	-0.98714	0.323574	0.2848	0.0132371	0
7	1142235	-1.14885	0.250618	0.2848	0.0132371	0.00799857
7	1142316	-0.964664	0.334713	0.2848	0.0132371	0.0237681
7	1142344	-0.914821	0.360285	0.2848	0.0132371	0
7	1142350	-0.833803	0.404392	0.2848	0.0132371	0
7	1142514	-0.53246	0.594408	0.2848	0.0132371	0
7	1142642	-0.659115	0.509822	0.2848	0.0132371	0.000306896
7	1142700	-0.672916	0.501001	0.2848	0.0132371	0.019745
7	1142730	-0.00575942	0.995405	0.2848	0.0132371	0.136816
7	1142822	-1.12731	0.25961	0.1846	0.031941	0.0300282
7	1142862	-1.30728	0.191117	0.1846	0.031941	0.0831512
7	1142951	-0.940709	0.346854	0.1846	0.031941	0.0132677
7	1142977	-0.926984	0.353935	0.1846	0.031941	0.0340853
7	1143049	-0.72182	0.470405	0.1846	0.031941	0
7	1143096	-0.787353	0.431075	0.1846	0.031941	0.0262204
7	1143127	-0.713009	0.47584	0.1846	0.031941	0
7	1143182	-0.713009	0.47584	0.1846	0.031941	0
7	1143313	-0.628712	0.529537	0.1846	0.031941	0.00559347
7	1143951	-0.732416	0.463914	0.1846	0.031941	0.0132677
7	1144001	-0.755105	0.450186	0.1846	0.031941	0.019745
7	1144237	-0.702313	0.482484	0.1846	0.031941	0
7	1144402	-0.778555	0.436242	0.1846	0.031941	0.000613698
7	1144501	-1.30741	0.191072	0.1846	0.031941	0.0534567
7	1144527	-1.53374	0.125094	0.1846	0.031941	0.20414
7	1144545	-1.47206	0.141005	0.1846	0.031941	0.039165
7	1144622	-1.58868	0.112133	0.1846	0.031941	0.0140137
7	1144774	-1.58868	0.112133	0.1846	0.031941	0.0140137
7	1144976	-1.4921	0.135672	0.1846	0.031941	0.0237681
7	1144978	-0.982198	0.326002	0.1846	0.031941	0.0569571
7	1144983	-1.40631	0.159632	0.1846	0.031941	0
7	1144993	-1.3264	0.184707	0.1846	0.031941	0.000306896
7	1145130	-1.34555	0.178447	0.1846	0.031941	0.019745
7	1145157	-1.37167	0.170166	0.1846	0.031941	0.00295929
7	1145396	-1.46201	0.14374	0.1846	0.031941	0.211096
7	1145441	-1.13999	0.254292	0.1846	0.031941	0.00995567
7	1145584	-1.73321	0.0830579	0.1846	0.031941	0.0534567
7	1145688	-1.60012	0.109572	0.1846	0.031941	0.0132677
7	1145776	-2.06949	0.0384998	0.1846	0.031941	0.0732714
7	1145868	-1.95317	0.0507995	0.1846	0.031941	0.0140137
7	1145973	-1.62367	0.104445	0.1846	0.031941	0
7	1146071	-1.59537	0.11063	0.1846	0.031941	0.0067883
7	1146179	-1.56303	0.118044	0.1846	0.031941	0
7	1146371	-1.74396	0.0811653	0.1846	0.031941	0.0489746
7	1146460	-1.9035	0.0569754	0.1846	0.031941	0.0534567
7	1146651	-1.41146	0.158108	0.1846	0.031941	0.00604163
7	1146764	-1.48949	0.136358	0.1846	0.031941	0.0237681
7	1146928	-1.39937	0.161702	0.1846	0.031941	0.000306896
7	1147084	-1.37836	0.168091	0.1846	0.031941	0
7	1147416	-1.43594	0.15102	0.1846	0.031941	0.0067883
7	1147428	-1.45459	0.145782	0.1846	0.031941	0
7	1147436	-1.2163	0.223871	0.1846	0.031941	0.0158161
7	1147464	-1.30891	0.190565	0.1846	0.031941	0.0128851
7	1147476	-1.49094	0.135978	0.1846	0.031941	0.0067883
7	1147499	-1.37075	0.170452	0.1846	0.031941	0.0199609
7	1147512	-1.36571	0.17203	0.1846	0.031941	0.0291535
7	1147524	-1.59961	0.109686	0.1846	0.031941	0.039165
7	1147532	-1.56569	0.117422	0.1846	0.031941	0
7	1147595	-1.58846	0.112182	0.1846	0.031941	0
7	1147617	-2.58658	0.00969344	0.1846	0.031941	0.0928078
7	1147643	-2.21706	0.0266187	0.1846	0.031941	0.000285185
7	1147675	-2.25867	0.0239037	0.1846	0.031941	0.00276666
7	1147739	-2.2312	0.0256679	0.1846	0.031941	0
7	1147775	-2.22216	0.0262726	0.1846	0.031941	0.00935328
7	1147835	-2.40778	0.01605	0.1846	0.031941	0.00191181
7	1147872	-2.34981	0.0187828	0.1846	0.031941	0
7	1147884	-2.76451	0.00570081	0.1846	0.031941	0.0538294
7	1147920	-2.97806	0.00290082	0.1846	0.031941	0.177273
7	1147929	-1.67288	0.0943507	0.1846	0.031941	0.00679817
7	1147960	-1.7916	0.0731976	0.1846	0.031941	0
7	1147968	-1.65828	0.0972607	0.1846	0.031941	0.0011315
7	1147995	-1.72157	0.0851483	0.1846	0.031941	0
7	1148003	-1.72703	0.0841622	0.1846	0.031941	0
7	1148037	-1.71159	0.086972	0.1846	0.031941	0
7	1148077	-1.53345	0.125164	0.1846	0.031941	0
7	1148183	-1.56301	0.118051	0.1846	0.031941	0.0067883
7	1148253	-1.51424	0.129965	0.1846	0.031941	0.000306896
7	1148357	-1.49875	0.133939	0.1846	0.031941	0
7	1148404	-1.49866	0.133962	0.1846	0.031941	0.000306896
7	1148462	-1.51163	0.130628	0.1846	0.031941	0
7	1148573	-1.51163	0.130628	0.1846	0.031941	0
7	1148702	-1.78163	0.0748093	0.1846	0.031941	0.0140137
7	1148812	-1.67536	0.0938629	0.1846	0.031941	0
7	1148918	-1.60357	0.108809	0.1846	0.031941	0.000306896
7	1148989	-2.10081	0.035658	0.1846	0.031941	0.12795
7	1149055	-1.99935	0.0455707	0.1846	0.031941	0.0607999
7	1149237	-1.72748	0.0840808	0.1846	0.031941	0.0067883
7	1149285	-1.67028	0.0948648	0.1846	0.031941	0
7	1149288	-1.85146	0.0641038	0.1846	0.031941	0.0303043
7	1149381	-1.88321	0.059672	0.1846	0.031941	0.0237681
7	1149392	-1.82468	0.0680493	0.1846	0.031941	0.0067883
7	1149428	-1.86714	0.0618816	0.1846	0.031941	0.039165
7	1149494	-1.69927	0.0892681	0.1846	0.031941	0.0140137
7	1149537	-1.44744	0.147774	0.1846	0.031941	0.000306896
7	1149549	-1.43058	0.152551	0.1846	0.031941	0
7	1149618	-0.988037	0.323135	0.1846	0.031941	0.0846744
7	1149768	-1.58408	0.113175	0.1846	0.031941	0
7	1149856	-1.75839	0.0786814	0.1846	0.031941	0.0414848
7	1149953	-1.58798	0.112291	0.1846	0.031941	0
7	1149993	-1.84554	0.0649586	0.1846	0.031941	0.0534567
7	1150028	-1.92578	0.0541314	0.1846	0.031941	0.12795
7	1150035	-1.74648	0.0807276	0.1846	0.031941	0.0067883
7	1150072	-1.66715	0.0954854	0.1846	0.031941	0.000306896
7	1150234	-1.67334	0.0942609	0.1846	0.031941	0
7	1150256	-1.6433	0.100322	0.1846	0.031941	0
7	1150264	-1.72452	0.0846143	0.1846	0.031941	0.0534567
7	1150469	-1.57417	0.115449	0.1846	0.031941	0.019745
7	1150542	-1.58527	0.112906	0.1846	0.031941	0.133809
7	1151066	-1.46722	0.142315	0.1846	0.031941	0.0110159
7	1151271	-1.34808	0.177632	0.1846	0.031941	0
7	1151305	-1.34088	0.179959	0.1846	0.031941	0
7	1151474	-1.36921	0.170932	0.1846	0.031941	0.000306896
7	1151572	-1.65455	0.0980153	0.1846	0.031941	0.0534567
7	1151618	-1.4199	0.155638	0.1846	0.031941	0.019745
7	1151620	-1.38122	0.167211	0.1846	0.031941	0
7	1151657	-1.45661	0.145225	0.1846	0.031941	0.0237681
7	1151675	-1.39633	0.162614	0.1846	0.031941	0
7	1151713	-1.52802	0.126509	0.1846	0.031941	0.12795
7	1151759	-1.14002	0.25428	0.1846	0.031941	0.0132677
7	1151800	-1.05001	0.293715	0.1846	0.031941	0.011481
7	1151886	-1.08682	0.277117	0.1846	0.031941	0.0237681
7	1151954	-0.96465	0.33472	0.1846	0.031941	0.00559347
7	1152018	-1.02523	0.305254	0.1846	0.031941	0.000306896
7	1152341	-0.964202	0.334945	0.1846	0.031941	0
7	1152425	-0.966845	0.333621	0.1846	0.031941	0.011481
7	1152464	-0.92358	0.355705	0.1846	0.031941	0.00559347
7	1152534	-1.24546	0.212962	0.1846	0.031941	0.0489746
7	1152543	-1.28811	0.197707	0.1846	0.031941	0.0237681
7	1152615	-1.28811	0.197707	0.1846	0.031941	0.0237681
7	1152657	-1.28811	0.197707	0.1846	0.031941	0.0237681
7	1153019	-1.28648	0.198274	0.1846	0.031941	0.0489746
7	1153077	-1.63475	0.102101	0.1846	0.031941	0.0110159
7	1153141	-1.86203	0.0625995	0.1846	0.031941	0.197337
7	1153174	-1.56874	0.116707	0.1846	0.031941	0.000306896
7	1153273	-1.71604	0.0861553	0.1846	0.031941	0.0490822
7	1153286	-1.21396	0.224764	0.1846	0.031941	0.00559347
7	1153312	-1.27597	0.201966	0.1846	0.031941	0
7	1153417	-1.2456	0.212913	0.1846	0.031941	0
7	1153597	-1.24189	0.214277	0.1846	0.031941	0.0132677
7	1154059	-1.22217	0.221645	0.1846	0.031941	0.000306896
7	1154153	-1.95958	0.0500448	0.1846	0.031941	0.0733163
7	1154206	-1.53709	0.12427	0.1846	0.031941	0.155836
7	1154232	-1.34366	0.179059	0.1846	0.031941	0
7	1154233	-1.44902	0.147332	0.1846	0.031941	0.0489746
7	1154363	-1.24912	0.21162	0.1846	0.031941	0
7	1154488	-1.35481	0.175477	0.1846	0.031941	0.039165
7	1154642	-1.206	0.227818	0.1846	0.031941	0
7	1154654	-1.33289	0.182567	0.1846	0.031941	0.0182027
7	1154937	-1.20139	0.2296	0.1846	0.031941	0.0207887
7	1155124	-1.02637	0.304716	0.1846	0.031941	0
7	1155126	-1.02607	0.304861	0.1846	0.031941	0.00377984
7	1155166	-0.663344	0.50711	0.1846	0.031941	0.00842149
7	1155170	-0.72177	0.470436	0.1846	0.031941	0
7	1155184	-0.72907	0.465959	0.1846	0.031941	0.000306896
7	1155192	-0.825002	0.40937	0.1846	0.031941	0
7	1155197	-0.834269	0.40413	0.1846	0.031941	0
7	1155214	-0.796517	0.425731	0.1846	0.031941	0.00559347
7	1155219	-1.59236	0.111303	0.1846	0.031941	0.116193
7	1155228	-1.29724	0.194548	0.1846	0.031941	0.0011315
7	1155318	-1.92594	0.0541119	0.1846	0.031941	0.0226561
7	1155353	-1.69936	0.0892508	0.1846	0.031941	0.011481
7	1155371	-1.81838	0.0690055	0.1846	0.031941	0
7	1155399	-1.94675	0.0515643	0.1846	0.031941	0
7	1155404	-2.21573	0.0267097	0.1846	0.031941	0
7	1155429	-2.00046	0.0454503	0.1846	0.031941	0
7	1155439	-2.03177	0.0421765	0.1846	0.031941	0.000306896
7	1155463	-2.00653	0.0447997	0.1846	0.031941	0
7	1155464	-2.00653	0.0447997	0.1846	0.031941	0
7	1155465	-2.08272	0.037277	0.1846	0.031941	0
7	1155478	-2.19148	0.0284171	0.1846	0.031941	0.0362991
7	1155479	-1.1663	0.243492	0.1846	0.031941	0.0115425
7	1155560	-1.20631	0.227699	0.1846	0.031941	0
7	1155588	-1.56695	0.117127	0.1846	0.031941	0.185303
7	1155614	-1.35987	0.173871	0.1846	0.031941	0
7	1155637	-1.07229	0.283588	0.1846	0.031941	0.00439711
7	1155642	-0.778312	0.436385	0.1846	0.031941	0
7	1155651	-0.873582	0.382346	0.1846	0.031941	0.0237517
7	1155670	-0.921085	0.357006	0.1846	0.031941	0.0124158
7	1155685	-0.847276	0.396841	0.1846	0.031941	0
7	1155698	-1.057	0.290512	0.1846	0.031941	0
7	1155735	-1.4437	0.148824	0.1846	0.031941	0.0618259
7	1155741	-1.38995	0.164545	0.1846	0.031941	0.000737039
7	1155754	-1.32333	0.185726	0.1846	0.031941	0.00855556
7	1155756	-1.47159	0.141133	0.1846	0.031941	0.00596772
7	1155762	-1.69263	0.0905266	0.1846	0.031941	0.140776
7	1155775	-1.11965	0.262862	0.1846	0.031941	0.00122256
7	1155807	-1.42279	0.154797	0.1846	0.031941	0.0105325
7	1155826	-1.30907	0.19051	0.1846	0.031941	0.000737039
7	1155828	-1.40091	0.161242	0.1846	0.031941	0.0191793
7	1155841	-1.4421	0.149273	0.1846	0.031941	0.0290879
7	1155846	-1.55543	0.119845	0.1846	0.031941	0.0497145
7	1155860	-1.32647	0.184684	0.1846	0.031941	0
7	1155879	-1.22198	0.221716	0.1846	0.031941	0
7	1155900	-1.21919	0.222771	0.1846	0.031941	0
7	1155915	-1.4016	0.161036	0.1846	0.031941	0.00191181
7	1155925	-1.48007	0.138854	0.1846	0.031941	0.0237681
7	1155947	-1.04846	0.294428	0.1846	0.031941	0.0513284
7	1155966	-2.16316	0.0305292	0.1846	0.031941	0.106137
7	1155974	-1.90563	0.0566976	0.1846	0.031941	0.0107037
7	1155994	-1.93813	0.0526071	0.1846	0.031941	0.0708188
7	1156003	-1.46996	0.141573	0.1846	0.031941	0
7	1156006	-1.47981	0.138924	0.1846	0.031941	0
7	1156008	-1.47998	0.13888	0.1846	0.031941	0
7	1156021	-1.97924	0.0477888	0.1846	0.031941	0.0887108
7	1156045	-1.57921	0.114287	0.1846	0.031941	0.00840569
7	1156049	-1.17818	0.238723	0.1846	0.031941	0
7	1156058	-1.07261	0.283446	0.1846	0.031941	0
7	1156064	-1.07877	0.280692	0.1846	0.031941	0
7	1156077	-1.07877	0.280692	0.1846	0.031941	0
7	1156081	-1.15888	0.246505	0.1846	0.031941	0
7	1156105	-1.16822	0.242719	0.1846	0.031941	0
7	1156109	-1.19222	0.233176	0.1846	0.031941	0
7	1156119	-1.30608	0.191526	0.1846	0.031941	0.0307487
7	1156131	-0.967335	0.333377	0.1846	0.031941	0
7	1156154	-1.22875	0.219165	0.1846	0.031941	0.0139734
7	1156155	-0.688773	0.490966	0.1846	0.031941	0.0067883
7	1156156	-0.653323	0.513548	0.1846	0.031941	0.00559347
7	1156160	-0.667994	0.504138	0.1846	0.031941	0
7	1156164	-0.759258	0.447698	0.1846	0.031941	0
7	1156192	-0.659518	0.509563	0.1846	0.031941	0
7	1156195	-0.641131	0.521438	0.1846	0.031941	0
7	1156196	-0.650814	0.515167	0.1846	0.031941	0
7	1156210	-0.673778	0.500452	0.1846	0.031941	0
7	1156215	-0.555936	0.578254	0.1846	0.031941	0
7	1156219	-0.395764	0.692279	0.1846	0.031941	0.0123543
7	1156271	-0.926607	0.354131	0.1846	0.031941	0.0163194
7	1156275	-0.728359	0.466394	0.1846	0.031941	0
7	1156303	-0.848997	0.395883	0.1846	0.031941	0
7	1156327	-0.601432	0.547552	0.1846	0.031941	0.0158784
7	1156342	-0.760582	0.446907	0.1846	0.031941	0
7	1156359	-1.10417	0.269518	0.1846	0.031941	0.0884411
7	1156419	-0.672407	0.501325	0.1846	0.031941	0.0067883
7	1156448	-0.65708	0.511129	0.1846	0.031941	0
7	1156467	-0.701679	0.482879	0.1846	0.031941	0.00811962
7	1156491	-0.248637	0.803642	0.1846	0.031941	0.0465082
7	1156495	-1.61282	0.106783	0.1846	0.031941	0
7	1156527	-2.10281	0.0354823	0.1846	0.031941	0.0188846
7	1156551	-2.26846	0.0233011	0.1846	0.031941	0.00484191
7	1156582	-2.27733	0.0227668	0.1846	0.031941	0
7	1156600	-2.63976	0.00829659	0.1846	0.031941	0.0143648
7	1156601	-2.74706	0.00601315	0.1846	0.031941	0.0238252
7	1156610	-2.76309	0.00572576	0.1846	0.031941	0.00354785
7	1156620	-2.70877	0.00675325	0.1846	0.031941	0
7	1156636	-2.74528	0.0060459	0.1846	0.031941	0.000306896
7	1156642	-2.87418	0.00405077	0.1846	0.031941	0.0672418
7	1156656	-2.61378	0.00895463	0.1846	0.031941	0.00117687
7	1156665	-2.80921	0.00496626	0.1846	0.031941	0.00309824
7	1156676	-2.65503	0.00793014	0.1846	0.031941	0
7	1156717	-3.42938	0.000604958	0.1846	0.031941	0.0451772
7	1156777	-2.94805	0.00319783	0.1846	0.031941	0.0011315
7	1156805	-3.37351	0.000742156	0.1846	0.031941	0.0907323
7	1156823	-3.14216	0.00167707	0.1846	0.031941	0.00539809
7	1156844	-3.08021	0.00206858	0.1846	0.031941	0
7	1156846	-3.0715	0.00212983	0.1846	0.031941	0
7	1156857	-3.1956	0.00139538	0.1846	0.031941	0
7	1156860	-3.16804	0.00153472	0.1846	0.031941	0
7	1156861	-3.15799	0.00158858	0.1846	0.031941	0
7	1156885	-3.66006	0.00025216	0.1846	0.031941	0.0280979
7	1156918	-3.51256	0.00044381	0.1846	0.031941	0.00559347
7	1156941	-4.39982	1.08342e-05	0.1846	0.031941	0.139247
7	1156951	-4.91495	8.88038e-07	0.1846	0.031941	0.224999
7	1156959	-4.55291	5.29085e-06	0.1846	0.031941	0
7	1156983	-4.79184	1.65258e-06	0.1846	0.031941	0.0456342
7	1156997	-4.88903	1.01335e-06	0.1846	0.031941	0
7	1157001	-6.02194	1.72343e-09	0.1846	0.031941	0.0507156
7	1157006	-4.4221	9.77454e-06	0.1846	0.031941	0
7	1157020	-4.46205	8.118e-06	0.1846	0.031941	0
7	1157025	-4.68726	2.76889e-06	0.1846	0.031941	0.237284
7	1157033	-4.38363	1.16719e-05	0.1846	0.031941	0
7	1157054	-4.27346	1.92466e-05	0.1846	0.031941	0
7	1157059	-4.16301	3.14086e-05	0.1846	0.031941	0.000306896
7	1157077	-4.16301	3.14086e-05	0.1846	0.031941	0.000306896
7	1157086	-4.23948	2.24036e-05	0.1846	0.031941	0
7	1157087	-4.16506	3.11271e-05	0.1846	0.031941	0.011481
7	1157106	-4.55111	5.33626e-06	0.1846	0.031941	0.102927
7	1157110	-3.90161	9.55549e-05	0.1846	0.031941	0.00484191
7	1157121	-4.35724	1.31711e-05	0.1846	0.031941	0.0243157
7	1157138	-3.92704	8.59993e-05	0.1846	0.031941	0
7	1157189	-3.8415	0.000122283	0.1846	0.031941	0.0362991
7	1157191	-4.01126	6.0396e-05	0.1846	0.031941	0.151704
7	1157217	-3.5322	0.000412121	0.1846	0.031941	0
7	1157226	-3.63654	0.000276322	0.1846	0.031941	0.0575885
7	1157239	-3.18185	0.00146338	0.1846	0.031941	0.0067883
7	1157273	-3.15692	0.00159447	0.1846	0.031941	0.00372376
7	1157282	-3.015	0.00256978	0.1846	0.031941	0.0056009
7	1157309	-2.84636	0.00442225	0.1846	0.031941	0
7	1157326	-2.85909	0.00424865	0.1846	0.031941	0.000208938
7	1157330	-2.61017	0.00904976	0.1846	0.031941	0
7	1157354	-2.58852	0.00963899	0.1846	0.031941	0
7	1157383	-2.47532	0.0133117	0.1846	0.031941	0.00339021
7	1157436	-2.37954	0.0173342	0.1846	0.031941	0.11656
7	1157449	-2.22114	0.0263416	0.1846	0.031941	0.191055
7	1157502	-1.802	0.0715454	0.1846	0.031941	0.00801166
7	1158144	-1.49227	0.135628	0.1846	0.031941	0
7	1158334	-1.55882	0.119038	0.1846	0.031941	0.00413113
7	1158435	-1.6368	0.101673	0.1846	0.031941	0.0326937
7	1158500	-1.75564	0.0791492	0.1846	0.031941	0.0528266
7	1158501	-1.41958	0.155729	0.1846	0.031941	0.011481
7	1158565	-1.65777	0.0973642	0.1846	0.031941	0.190508
7	1158597	-1.39288	0.163655	0.1846	0.031941	0.000306896
7	1158686	-1.38207	0.16695	0.1846	0.031941	0
7	1158783	-1.36416	0.172518	0.1846	0.031941	0.000306896
7	1159145	-1.39744	0.162281	0.1846	0.031941	0.00884179
7	1159243	-1.65821	0.0972748	0.1846	0.031941	0.00801166
7	1159339	-1.42958	0.152837	0.1846	0.031941	0.00295929
7	1159340	-1.42958	0.152837	0.1846	0.031941	0.00295929
7	1159405	-1.42946	0.152873	0.1846	0.031941	0
7	1159461	-1.42544	0.154029	0.1846	0.031941	0.0132677
7	1159664	-1.57383	0.115526	0.1846	0.031941	0.0789231
7	1159776	-1.494	0.135177	0.1846	0.031941	0.000306896
7	1159848	-1.46559	0.142759	0.1846	0.031941	0
7	1159883	-1.49791	0.134157	0.1846	0.031941	0
7	1159895	-1.6552	0.0978845	0.1846	0.031941	0.197604
7	1159968	-1.49717	0.134348	0.1846	0.031941	0
7	1160027	-1.50017	0.13357	0.1846	0.031941	0
7	1160190	-1.64938	0.0990703	0.1846	0.031941	0.0789231
7	1160202	-1.5543	0.120114	0.1846	0.031941	0
7	1160344	-1.50324	0.132776	0.1846	0.031941	0
7	1160456	-1.9273	0.0539417	0.1846	0.031941	0.0534567
7	1160505	-1.65627	0.0976676	0.1846	0.031941	0.0340853
7	1161049	-1.66646	0.0956215	0.1846	0.031941	0
7	1161158	-1.82663	0.0677561	0.1846	0.031941	0.0789231
7	1161252	-1.78702	0.073934	0.1846	0.031941	0.0132677
7	1161267	-2.08546	0.0370278	0.1846	0.031941	0.0534567
7	1161313	-1.8141	0.0696629	0.1846	0.031941	0.0489746
7	1161324	-1.79886	0.0720406	0.1846	0.031941	0.197604
7	1161352	-1.73987	0.081882	0.1846	0.031941	0
7	1161419	-1.68916	0.0911896	0.1846	0.031941	0
7	1161491	-1.6495	0.0990462	0.1846	0.031941	0.000306896
7	1161646	-1.6862	0.0917581	0.1846	0.031941	0.197604
7	1161660	-1.59632	0.110418	0.1846	0.031941	0.000306896
7	1161687	-1.6905	0.090933	0.1846	0.031941	0
7	1161754	-1.59469	0.110782	0.1846	0.031941	0.0067883
7	1161908	-1.59619	0.110446	0.1846	0.031941	0.0067883
7	1162084	-1.85813	0.0631501	0.1846	0.031941	0.0855388
7	1162180	-1.60785	0.107869	0.1846	0.031941	0.191055
7	1162222	-1.60785	0.107869	0.1846	0.031941	0.191055
7	1162287	-1.56945	0.116544	0.1846	0.031941	0.0117622
7	1162490	-1.53884	0.123844	0.1846	0.031941	0
7	1162640	-1.5512	0.120853	0.1846	0.031941	0
7	1162641	-1.66075	0.0967639	0.1846	0.031941	0.191055
7	1162678	-1.34211	0.179559	0.1846	0.031941	0
7	1162748	-1.56204	0.118279	0.1846	0.031941	0.00836055
7	1162913	-1.37832	0.168104	0.1846	0.031941	0
7	1162971	-1.37426	0.169362	0.1846	0.031941	0
7	1162972	-1.43433	0.151479	0.1846	0.031941	0.0013556
7	1163013	-1.3972	0.162354	0.1846	0.031941	0
7	1163128	-1.41953	0.155743	0.1846	0.031941	0
7	1163189	-1.42383	0.154496	0.1846	0.031941	0
7	1163246	-1.41845	0.156058	0.1846	0.031941	0.000306896
7	1163308	-1.53023	0.125959	0.1846	0.031941	0
7	1163346	-1.48831	0.136669	0.1846	0.031941	0
7	1163544	-1.45099	0.146784	0.1846	0.031941	0
7	1163612	-1.49875	0.133939	0.1846	0.031941	0
7	1163635	-1.64915	0.0991173	0.1846	0.031941	0.019745
7	1163694	-1.82444	0.068085	0.1846	0.031941	0.00836055
7	1163729	-1.99726	0.0457974	0.1846	0.031941	0.0489746
7	1163765	-2.27233	0.0230666	0.1846	0.031941	0.0760271
7	1163783	-2.27233	0.0230666	0.0845	0.125695	0.0760271
7	1164026	-2.29479	0.0217454	0.0845	0.125695	0.0439638
7	1164128	-2.21751	0.0265883	0.0845	0.125695	0.0067883
7	1164211	-2.17251	0.0298173	0.0845	0.125695	0.000749176
7	1164213	-2.07249	0.0382201	0.0845	0.125695	0
7	1164364	-2.23342	0.0255211	0.0845	0.125695	0.0409111
7	1164368	-2.33524	0.019531	0.0845	0.125695	0.0844457
7	1164372	-2.30297	0.0212808	0.0845	0.125695	0.0426188
7	1164383	-2.3925	0.016734	0.0845	0.125695	0.0789231
7	1164385	-2.3925	0.016734	0.0845	0.125695	0.0789231
7	1164387	-2.3925	0.016734	0.0845	0.125695	0.0789231
7	1164389	-2.30511	0.0211605	0.0845	0.125695	0.0617617
7	1164406	-2.23924	0.0251402	0.0845	0.125695	0.0359227
7	1164554	-2.02055	0.0433262	0.0845	0.125695	0.000306896
7	1164700	-2.01131	0.0442923	0.0845	0.125695	0
7	1164762	-2.1032	0.035448	0.0845	0.125695	0.0439638
7	1164847	-1.98434	0.0472181	0.0845	0.125695	0.0489746
7	1165036	-2.0367	0.0416799	0.0845	0.125695	0.122444
7	1167289	-2.31302	0.0207213	0.0845	0.125695	0
7	1168847	-1.98859	0.0467465	0.0845	0.125695	0.0101965
7	1168881	-1.98898	0.0467029	0.0845	0.125695	0.0128258
7	1168893	-2.14016	0.0323418	0.0845	0.125695	0.0286422
7	1168911	-2.26239	0.0236733	0.0845	0.125695	0.0403509
7	1168939	-2.14807	0.0317085	0.0845	0.125695	0.000613698
7	1168983	-2.15329	0.0312956	0.0845	0.125695	0.0067883
7	1168985	-2.17272	0.0298013	0.0845	0.125695	0.0132677
7	1169002	-2.16874	0.0301024	0.0845	0.125695	0.000737039
7	1169003	-2.22874	0.0258315	0.0845	0.125695	0
7	1169019	-2.18706	0.028738	0.0845	0.125695	0
7	1169031	-2.64915	0.00806953	0.0845	0.125695	0.0545887
7	1169048	-2.24849	0.0245449	0.0845	0.125695	0.000306896
7	1169049	-2.33672	0.0194537	0.0845	0.125695	0.0300499
7	1169065	-2.16323	0.0305238	0.0845	0.125695	0.00423077
7	1169077	-2.23318	0.0255372	0.0845	0.125695	0.0291535
7	1169095	-2.25774	0.0239618	0.0845	0.125695	0
7	1169102	-2.29988	0.0214548	0.0845	0.125695	0.0182027
7	1169123	-2.30449	0.0211951	0.0845	0.125695	0
7	1169131	-2.54504	0.0109264	0.0845	0.125695	0.183246
7	1169143	-2.36549	0.0180064	0.0845	0.125695	0
7	1169145	-2.3659	0.0179863	0.0845	0.125695	0
7	1169151	-2.36118	0.0182169	0.0845	0.125695	0
7	1169161	-2.25669	0.0240273	0.0845	0.125695	0.000306896
7	1169331	-2.28512	0.0223057	0.0845	0.125695	0.00604163
7	1169369	-2.33739	0.019419	0.0845	0.125695	0.206922
7	1169389	-2.11893	0.0340964	0.0845	0.125695	0.00604163
7	1169475	-1.99909	0.0455986	0.0845	0.125695	0
7	1169618	-2.1017	0.0355795	0.0845	0.125695	0
7	1169619	-2.13933	0.0324086	0.0845	0.125695	0.191305
7	1170760	-2.16367	0.0304898	0.0845	0.125695	0.0489746
7	1170774	-2.54124	0.0110459	0.0845	0.125695	0.00297923
7	1170818	-2.49179	0.0127103	0.0845	0.125695	0.0489746
7	1170837	-2.40371	0.0162297	0.0845	0.125695	0.019745
7	1170932	-2.45579	0.0140577	0.0845	0.125695	0.029464
7	1171012	-2.11015	0.0348457	0.0845	0.125695	0.0262204
7	1171697	-2.12955	0.0332084	0.0845	0.125695	0.027951
7	1171730	-2.5185	0.0117855	0.0845	0.125695	0.171817
7	1171802	-2.5545	0.0106341	0.0845	0.125695	0.0489746
7	1172055	-2.5966	0.00941502	0.0845	0.125695	0.171817
7	1172170	-2.437	0.0148097	0.0845	0.125695	0.0489746
7	1172190	-2.43449	0.0149126	0.0845	0.125695	0
7	1172360	-2.4584	0.0139558	0.0845	0.125695	0
7	1172374	-2.46072	0.0138658	0.0845	0.125695	0.000306896
7	1172465	-2.51381	0.0119433	0.0845	0.125695	0.0340853
7	1172518	-2.51381	0.0119433	0.0845	0.125695	0.0340853
7	1172536	-2.46105	0.0138529	0.0845	0.125695	0
7	1172588	-2.73405	0.00625609	0.0845	0.125695	0.029464
7	1172869	-2.81278	0.00491149	0.0845	0.125695	0.0895606
7	1172880	-2.7008	0.00691727	0.0845	0.125695	0.000306896
7	1172969	-2.73952	0.00615284	0.0845	0.125695	0.00529076
7	1173045	-2.98542	0.00283185	0.0845	0.125695	0.013033
7	1173104	-2.68293	0.00729799	0.0845	0.125695	0.044174
7	1173247	-2.45675	0.0140201	0.0845	0.125695	0.00559347
7	1173480	-2.54394	0.010961	0.0845	0.125695	0.0067883
7	1173531	-2.60625	0.00915383	0.0845	0.125695	0.0489746
7	1173532	-2.7804	0.00542923	0.0845	0.125695	0.165724
7	1173566	-2.75262	0.005912	0.0845	0.125695	0.00529076
7	1173578	-2.5925	0.00952808	0.0845	0.125695	0.0895606
7	1173584	-2.48953	0.0127913	0.0845	0.125695	0
7	1173762	-2.39104	0.0168008	0.0845	0.125695	0.00559347
7	1173808	-2.52639	0.0115243	0.0845	0.125695	0.000306896
7	1173887	-2.53224	0.0113336	0.0845	0.125695	0.000306896
7	1173920	-2.57612	0.00999165	0.0845	0.125695	0.0489746
7	1173957	-2.72335	0.00646239	0.0845	0.125695	0.0958303
7	1174102	-2.6383	0.00833237	0.0845	0.125695	0.0489746
7	1174184	-2.51988	0.0117396	0.0845	0.125695	0
7	1174217	-2.61114	0.00902406	0.0845	0.125695	0
7	1174232	-2.65139	0.00801613	0.0845	0.125695	0.0490822
7	1174502	-2.33675	0.0194524	0.0845	0.125695	0
7	1174746	-2.34158	0.0192025	0.0845	0.125695	0.000306896
7	1174838	-2.4814	0.0130868	0.0845	0.125695	0.00230618
7	1174973	-2.66857	0.00761758	0.0845	0.125695	0.178381
7	1175037	-2.5064	0.0121967	0.0845	0.125695	0.00559347
7	1175091	-2.78391	0.00537077	0.0845	0.125695	0.0905887
7	1175356	-2.41058	0.0159271	0.0845	0.125695	0
7	1175364	-2.41851	0.0155842	0.0845	0.125695	0
7	1175428	-2.39192	0.0167606	0.0845	0.125695	0.000306896
7	1175487	-2.41012	0.0159474	0.0845	0.125695	0.019745
7	1175512	-2.43978	0.0146964	0.0845	0.125695	0.00604163
7	1175544	-2.40913	0.0159904	0.0845	0.125695	0
7	1175732	-2.72385	0.00645249	0.0845	0.125695	0.0703457
7	1175997	-2.50231	0.0123385	0.2125	0.0122905	0
7	1176147	-2.5187	0.0117789	0.2125	0.0122905	0
7	1176155	-2.53692	0.0111834	0.2125	0.0122905	0.00588383
7	1176300	-2.48711	0.0128787	0.2125	0.0122905	0.0178719
7	1176316	-2.49422	0.0126234	0.2125	0.0122905	0.0844841
7	1176396	-2.07889	0.0376276	0.2125	0.0122905	0.011481
7	1176722	-2.23799	0.0252218	0.2125	0.0122905	0.000306896
7	1177009	-2.42373	0.015362	0.2125	0.0122905	0.0490822
7	1177265	-2.26023	0.0238071	0.2125	0.0122905	0
7	1177290	-2.32892	0.0198635	0.2125	0.0122905	0.0262204
7	1177451	-2.49982	0.0124256	0.2125	0.0122905	0.177998
7	1177657	-2.44869	0.0143377	0.2125	0.0122905	0.0403301
7	1177717	-2.10596	0.0352076	0.2125	0.0122905	0
7	1177810	-2.14522	0.0319355	0.2125	0.0122905	0.000737039
7	1177965	-2.26345	0.0236081	0.2125	0.0122905	0.0905887
7	1178011	-2.08682	0.036904	0.2125	0.0122905	0
7	1178364	-2.20511	0.0274464	0.2125	0.0122905	0.0490822
7	1178487	-2.20595	0.0273875	0.2125	0.0122905	0.0958303
7	1178578	-1.87227	0.0611692	0.2125	0.0122905	0.000306896
7	1178690	-1.79971	0.0719057	0.2125	0.0122905	0
7	1178694	-1.94081	0.0522809	0.2125	0.0122905	0.178381
7	1179344	-1.79419	0.0727829	0.2125	0.0122905	0
7	1179355	-1.89678	0.0578565	0.2125	0.0122905	0.0489746
7	1179425	-1.88618	0.0592703	0.2125	0.0122905	0
7	1179715	-1.88576	0.059327	0.2125	0.0122905	0.000306896
7	1179736	-1.89776	0.0577281	0.2125	0.0122905	0
7	1179776	-1.97739	0.0479976	0.2125	0.0122905	0.0489746
7	1180079	-1.87859	0.060301	0.2125	0.0122905	0
7	1180112	-1.91954	0.0549161	0.2125	0.0122905	0.0132677
7	1180217	-2.27875	0.0226818	0.2125	0.0122905	0.0958303
7	1180515	-2.32988	0.0198125	0.2125	0.0122905	0.143127
7	1180687	-2.12882	0.0332691	0.2125	0.0122905	0.0173701
7	1180871	-2.37853	0.0173817	0.2125	0.0122905	0.184267
7	1181139	-2.44361	0.0145413	0.2125	0.0122905	0.136606
7	1181153	-2.39234	0.0167415	0.2125	0.0122905	0
7	1181275	-2.21236	0.0269415	0.2125	0.0122905	0.011481
7	1181303	-2.27246	0.023059	0.2125	0.0122905	0.000306896
7	1181353	-2.28048	0.0225792	0.2125	0.0122905	0.000306896
7	1181356	-2.20206	0.0276608	0.2125	0.0122905	0.111757
7	1181601	-2.16087	0.0307057	0.2125	0.0122905	0.000626487
7	1181829	-2.05736	0.0396517	0.2125	0.0122905	0
7	1181917	-1.82693	0.0677108	0.2125	0.0122905	0
7	1181949	-1.98589	0.0470454	0.2125	0.0122905	0.0958303
7	1181990	-1.86908	0.0616111	0.2125	0.0122905	0
7	1182131	-1.85921	0.062998	0.2125	0.0122905	0
7	1182330	-2.01765	0.0436273	0.2125	0.0122905	0.0854352
7	1182523	-1.80983	0.0703223	0.2125	0.0122905	0
7	1182647	-1.72218	0.0850377	0.2125	0.0122905	0.00423077
7	1182794	-1.88537	0.05938	0.2125	0.0122905	0.0489746
7	1182922	-1.96543	0.049364	0.2125	0.0122905	0.0958303
7	1182997	-1.74583	0.0808396	0.2125	0.0122905	0.155979
7	1183312	-1.72825	0.0839436	0.2125	0.0122905	0.000306896
7	1183518	-1.71379	0.0865667	0.2125	0.0122905	0.000306896
7	1183964	-1.82111	0.0685895	0.2125	0.0122905	0.0340853
7	1184058	-1.64218	0.100554	0.2125	0.0122905	0.00559347
7	1184093	-1.7731	0.076212	0.2125	0.0122905	0.0489746
7	1184141	-1.73021	0.083593	0.2125	0.0122905	0.000306896
7	1184175	-1.73195	0.0832828	0.2125	0.0122905	0.000306896
7	1184319	-1.81493	0.0695342	0.2125	0.0122905	0.019745
7	1184352	-1.72988	0.0836518	0.2125	0.0122905	0.000306896
7	1184355	-1.71454	0.0864294	0.2125	0.0122905	0
7	1184356	-1.98793	0.0468189	0.2125	0.0122905	0.0958303
7	1184391	-1.55272	0.12049	0.2125	0.0122905	0
7	1184451	-1.56018	0.118718	0.2125	0.0122905	0
7	1184481	-1.52964	0.126107	0.2125	0.0122905	0
7	1184671	-1.57351	0.1156	0.2125	0.0122905	0.000306896
7	1185023	-1.57802	0.114562	0.2125	0.0122905	0
7	1185054	-1.64422	0.100131	0.2125	0.0122905	0.0489746
7	1187684	-1.60409	0.108694	0.2125	0.0122905	0.0895606
7	1187726	-1.64583	0.0997992	0.2125	0.0122905	0.0067883
7	1187868	-1.63201	0.102677	0.2125	0.0122905	0.0958303
7	1187926	-1.52558	0.127116	0.2125	0.0122905	0
7	1188081	-1.7667	0.0772788	0.2125	0.0122905	0.0286422
7	1188132	-1.70143	0.0888629	0.2125	0.0122905	0.000306896
7	1188300	-1.84016	0.0657441	0.2125	0.0122905	0.0490822
7	1188305	-1.71568	0.0862213	0.2125	0.0122905	0
7	1188459	-1.74474	0.0810309	0.2125	0.0122905	0.000306896
7	1188464	-1.27547	0.202143	0.2125	0.0122905	0.0523303
7	1188465	-1.69446	0.0901777	0.2125	0.0122905	0
7	1188468	-2.06957	0.038493	0.2125	0.0122905	0
7	1188469	-2.01291	0.044124	0.2125	0.0122905	0.039165
7	1188505	-1.96645	0.0492465	0.2125	0.0122905	0.0916874
7	1188677	-1.85595	0.063461	0.2125	0.0122905	0
7	1188915	-1.95835	0.0501891	0.2125	0.0122905	0.0958303
7	1188916	-1.91425	0.0555888	0.2125	0.0122905	0.000306896
7	1189178	-1.93839	0.0525759	0.2125	0.0122905	0.0958303
7	1189581	-1.66137	0.0966396	0.2125	0.0122905	0
7	1189847	-1.68207	0.0925562	0.2125	0.0122905	0.000306896
7	1189848	-1.66252	0.0964082	0.2125	0.0122905	0
7	1189965	-1.86306	0.0624537	0.2125	0.0122905	0.0490822
7	1190096	-1.50302	0.132834	0.2125	0.0122905	0
7	1190522	-1.55486	0.11998	0.2125	0.0122905	0
7	1190523	-1.55486	0.11998	0.2125	0.0122905	0
7	1190538	-1.65429	0.0980691	0.2125	0.0122905	0.0177199
7	1190893	-1.75937	0.0785151	0.2125	0.0122905	0
7	1191384	-2.16078	0.0307125	0.2125	0.0122905	0
7	1191398	-2.06586	0.0388417	0.2125	0.0122905	0
7	1191399	-2.68324	0.00729119	0.2125	0.0122905	0.0484991
7	1191403	-2.32451	0.0200984	0.2125	0.0122905	0
7	1191411	-2.38005	0.0173102	0.2125	0.0122905	0
7	1191412	-2.41679	0.0156581	0.2125	0.0122905	0
7	1191461	-2.27526	0.0228904	0.2125	0.0122905	0.000306896
7	1191503	-2.03224	0.0421291	0.2125	0.0122905	0.00727211
7	1191681	-2.09832	0.0358769	0.2125	0.0122905	0.000737039
7	1191689	-2.32343	0.0201563	0.2125	0.0122905	0.00208268
7	1191962	-2.13077	0.0331077	0.2125	0.0122905	0.000306896
7	1192018	-2.43808	0.0147657	0.2125	0.0122905	0.0895606
7	1192088	-2.08109	0.0374252	0.2125	0.0122905	0.0489746
7	1192105	-2.08109	0.0374252	0.2125	0.0122905	0.0489746
7	1192291	-2.08109	0.0374252	0.2125	0.0122905	0.0489746
7	1192438	-2.08109	0.0374252	0.2125	0.0122905	0.0489746
7	1192572	-2.18598	0.0288172	0.2125	0.0122905	0.0340853
7	1192797	-2.17478	0.0296464	0.2125	0.0122905	0.027951
7	1193271	-2.07813	0.0376973	0.2125	0.0122905	0
7	1193378	-2.51583	0.0118754	0.2125	0.0122905	0.00208268
7	1193379	-2.26556	0.0234784	0.2125	0.0122905	0
7	1193450	-2.57658	0.00997823	0.2125	0.0122905	0.0490822
7	1193611	-2.41421	0.0157693	0.2125	0.0122905	0
7	1193745	-2.52936	0.0114272	0.2125	0.0122905	0.00116413
7	1193815	-2.5926	0.00952534	0.2125	0.0122905	0.0489746
7	1193948	-2.6903	0.0071388	0.2125	0.0122905	0.0490822
7	1194200	-2.50699	0.0121763	0.2125	0.0122905	0
7	1194274	-2.70749	0.00677944	0.2125	0.0122905	0.0909178
7	1194323	-2.83416	0.00459467	0.2631	0.00120773	0.00604163
7	1194333	-2.94103	0.00327122	0.2631	0.00120773	0.0490822
7	1194526	-3.20109	0.0013691	0.2631	0.00120773	0.000626487
7	1194527	-2.90738	0.00364472	0.2631	0.00120773	0.0489746
7	1194543	-2.9079	0.00363863	0.2631	0.00120773	0.143127
7	1194583	-2.36954	0.0178102	0.2631	0.00120773	0.00604163
7	1194635	-2.29644	0.0216507	0.2631	0.00120773	0
7	1194669	-2.24745	0.0246112	0.2631	0.00120773	0.0142802
7	1195215	-2.41541	0.0157176	0.2631	0.00120773	0.0340853
7	1195251	-2.33855	0.0193588	0.2631	0.00120773	0.000306896
7	1195264	-2.65137	0.00801668	0.2631	0.00120773	0.0569432
7	1195322	-2.65793	0.00786218	0.2631	0.00120773	0.0490822
7	1195334	-2.65793	0.00786218	0.2631	0.00120773	0.0490822
7	1195335	-2.2785	0.0226969	0.2631	0.00120773	0.000306896
7	1195456	-2.22028	0.0263998	0.2631	0.00120773	0
7	1195471	-2.22939	0.025788	0.2631	0.00120773	0.000737039
7	1195550	-2.19328	0.028287	0.2631	0.00120773	0.00559347
7	1195782	-2.20448	0.0274904	0.2631	0.00120773	0
7	1195796	-1.75895	0.0785856	0.2631	0.00120773	0.0233297
7	1195806	-1.65922	0.0970717	0.2631	0.00120773	0
7	1195847	-1.06827	0.2854	0.2631	0.00120773	0.0529317
7	1196344	-1.42049	0.155466	0.2631	0.00120773	0.000306896
7	1196394	-1.50735	0.131722	0.2631	0.00120773	0.00539809
7	1196439	-1.45515	0.145628	0.2631	0.00120773	0.000306896
7	1196560	-1.44654	0.148026	0.2631	0.00120773	0.000306896
7	1196665	-1.18702	0.235218	0.2631	0.00120773	0.0986655
7	1196675	-1.20355	0.228765	0.2631	0.00120773	0
7	1196845	-1.56994	0.116429	0.2631	0.00120773	0.00559347
7	1196974	-1.96694	0.0491899	0.2631	0.00120773	0.112632
7	1197046	-2.19953	0.02784	0.2631	0.00120773	0.0139577
7	1197448	-1.99516	0.0460258	0.2631	0.00120773	0.0428057
7	1197632	-2.01584	0.0438167	0.2631	0.00120773	0.155929
7	1197736	-1.97094	0.0487311	0.2631	0.00120773	0.0340853
7	1197804	-1.8686	0.061679	0.2631	0.00120773	0.0067883
[truncated: 572 more rows]
